# Supplementary material for: Change in Obesity Prevalence across the United States Is Influenced by Recreational and Healthcare Contexts, Food Environments, and Hispanic Populations
Source: PLoS One. 2016 Feb 5;11(2):e0148394. doi: 10.1371/journal.pone.0148394 (PMC4743954; doi:10.1371/journal.pone.0148394)
Supplement: S1 Dataset — (XLSX) [file pone.0148394.s001.xlsx]

## Sheet: Sheet1
FIPS	State	County	ObsADJPER04	ObsADJPER09	ObsDiffADJPER0409	PercentPoor00	PoorDiff	PercentUnemployed00	UnemployedDiff	PoorNonPoorDiss00100	PoorNonPoorDiff	Uninsured2000	UninsuredDiff	Phy00PTH	PhysicianDiff	OutpatientVisitsPTH2000	OutpatientVisitsDiff	PIADJPER04	PIADJPERDiff0409	RFFPTH2000	RFFDiff	GSSCPTH00	GSSCDiff	FFRPTH00	FFRDiff	PerFemaleFamilies00	FemaleFamiliesDiff	Pop65andover00	Pop65andoverDiff	Percentblack00	PercentBlackDiff	PercentHispanic00	PercentHispanicDiff	PercentLessthanHS00	LessthanHSDiff	Alabama	Arkansas	Arizona	California	Colorado	Connecticut	Delaware	Florida	Georgia	Iowa	Idaho	Indiana	Illinois	Kansas
01001	ALABAMA	Autauga County	29.8	33.9	4.1	10.9228	-0.616663	3.09634	0.723033	25.2174	-6.44558	12.8	1	0.709853	0.092327	700.808	406.726	31.8	0	0.091594	-0.012786	0.206086	-0.067228	0.526665	0.064398	9.01402	2.22988	10.1715	0.842124	17.0594	0.742738	0.902201	1.13878	21.2838	-6.60909	1	0	0	0	0	0	0	0	0	0	0	0	0	0
01003	ALABAMA	Baldwin County	25.9	25.7	-0.2	10.1471	1.77785	2.55136	0.790089	17.2137	8.52542	13.8	2.6	2.12228	0.41275	2340.99	1313.64	26.1	-1.9	0.099704	0.000363	0.227896	-0.059596	0.683688	-0.061043	7.84585	1.10612	15.4357	1.23497	10.0659	-0.268612	1.6672	1.23343	17.9752	-5.70637	1	0	0	0	0	0	0	0	0	0	0	0	0	0
01005	ALABAMA	Barbour County	31.6	37.1	5.5	26.7998	-2.05015	2.71445	2.079	12.4518	4.11373	19.4	0	0.757628	-0.105322	1479.3	-653.358	34.1	-0.2	0.068875	-0.035247	0.482127	-0.314036	0.309939	0.396252	16.0661	1.90155	13.4823	-0.22002	46.143	0.123407	1.75288	2.50158	35.3461	-6.4744	1	0	0	0	0	0	0	0	0	0	0	0	0	0
01007	ALABAMA	Bibb County	29.2	34.1	4.9	20.6075	-8.71097	3.28968	-0.607708	28.2604	-3.00274	16.5	1.9	0.528186	-0.433492	721.166	1033.82	28.4	8.4	0.144051	-0.097727	0.240085	0.073467	0.192068	0.132202	9.17909	-2.10277	11.5913	1.2628	22.0974	0.97847	0.869106	0.016097	36.8095	-9.54739	1	0	0	0	0	0	0	0	0	0	0	0	0	0
01009	ALABAMA	Blount County	25.4	32.1	6.7	11.7428	-0.788875	2.93283	0.426795	15.2873	-1.53698	15.7	1.9	0.450768	-0.019163	688.715	-55.7667	29.5	5.6	0.039197	0.012221	0.176388	-0.055871	0.274381	0.136966	5.27097	1.43416	12.6646	1.35199	1.08772	-0.255036	5.15248	2.12518	29.5531	-2.72064	1	0	0	0	0	0	0	0	0	0	0	0	0	0
01011	ALABAMA	Bullock County	35.1	39.2	4.1	33.4841	-1.20993	3.55056	2.47312	16.4078	8.93258	22.9	-1.8	0.939047	0.205207	1182.09	-354.298	35.1	-4.3	0	0	0.170736	0.009712	0.512208	-0.148075	26.9019	-3.99191	12.9162	-1.48446	72.0761	2.87118	3.06471	-0.756382	39.5244	-9.75634	1	0	0	0	0	0	0	0	0	0	0	0	0	0
01013	ALABAMA	Butler County	30.3	41.3	11	24.6181	-2.62675	5.7767	-0.655473	17.3847	2.27573	19.3	-1.5	0.79443	0.114129	1436.61	966.184	31.6	4.3	0.046731	-0.046731	0.327118	-0.128077	0.467312	0.384221	16.2029	1.43432	16.4307	-0.288221	40.9085	0.341732	0.551428	-0.184891	32.2438	-9.08635	1	0	0	0	0	0	0	0	0	0	0	0	0	0
01015	ALABAMA	Calhoun County	28.7	33.8	5.1	16.1113	1.43247	3.79622	1.84344	26.2606	1.63203	15	0.5	1.79066	0.007589	1699.79	434.846	30.7	2.6	0.07127	-0.00991	0.311807	-0.068907	0.703792	0.128949	10.0156	1.82845	14.0981	0.50677	18.1552	1.2714	1.70336	0.70881	26.1001	-4.95957	1	0	0	0	0	0	0	0	0	0	0	0	0	0
01017	ALABAMA	Chambers County	30.5	35.5	5	17.036	-1.0357	3.81145	3.33608	10.9253	3.08089	15.3	3.4	0.929393	-0.117975	1854.09	-420.245	31.6	3.4	0.082005	-0.02373	0.355356	-0.122159	0.628707	0.012318	13.4857	-1.13434	16.0976	0.116628	38.1461	-0.839195	0.748982	0.582277	35.833	-8.83827	1	0	0	0	0	0	0	0	0	0	0	0	0	0
01019	ALABAMA	Cherokee County	26.4	31.1	4.7	15.5587	-0.912429	2.12435	4.23682	11.1468	0.268137	15	2.8	0.458563	-0.045934	721.402	87.6204	34.2	0.4	0	0.040903	0.375188	-0.169658	0.583625	0.070825	5.46084	1.50637	15.9872	1.50168	5.30682	0.314009	0.96715	0.232342	36.4814	-6.99843	1	0	0	0	0	0	0	0	0	0	0	0	0	0
01021	ALABAMA	Chilton County	27.6	35.3	7.7	15.7023	1.48622	2.5667	2.14815	10.5486	-0.051412	15.4	3.7	0.530397	-0.039279	842.624	-412.717	31.3	-0.9	0.025257	0.044558	0.328341	-0.140617	0.530397	0.004848	7.96841	1.86308	12.8331	0.161341	10.5069	-0.057911	2.56611	2.11311	33.8082	-9.24014	1	0	0	0	0	0	0	0	0	0	0	0	0	0
01023	ALABAMA	Choctaw County	31.2	38.8	7.6	24.5139	-1.71826	4.25257	0.330099	14.5945	0.634016	17.1	1.1	0.565256	0.030455	0	0	32.4	1.7	0.062806	-0.062806	0.376837	-0.09263	0.251225	0.034694	12.2664	-2.29569	14.4077	2.34678	43.5749	-0.037083	0.904409	-0.314065	35.0459	-7.62967	1	0	0	0	0	0	0	0	0	0	0	0	0	0
01025	ALABAMA	Clarke County	31.5	35.7	4.2	22.5882	3.55179	4.8431	-1.18152	11.639	9.38209	16.7	0.1	0.610041	-0.095648	1744.97	162.59	32.9	4.2	0.035885	0.040914	0.430617	-0.123947	0.789464	0.093724	12.5337	-0.987843	13.4281	1.67897	42.6598	-1.02274	0.620806	-0.076135	29.1775	-6.41216	1	0	0	0	0	0	0	0	0	0	0	0	0	0
01027	ALABAMA	Clay County	28	34.8	6.8	17.1089	0.623788	3.05079	2.0093	8.09261	-1.06296	16.5	1.5	0.561246	0.157522	1313.11	477.366	30.4	5.9	0	0	0.280623	-0.060485	0.561246	-0.267991	9.39565	-1.42497	16.683	3.39104	16.1288	-1.75594	1.45222	1.20592	34.0125	-4.8163	1	0	0	0	0	0	0	0	0	0	0	0	0	0
01029	ALABAMA	Cleburne County	27.4	30.1	2.7	13.946	2.49234	3.1163	4.25558	8.21941	-3.06878	14.8	3	0.212419	-0.069551	0	0	29.9	2.9	0.070806	-0.070806	0.212419	-0.008658	0.566452	-0.092165	4.9543	4.65385	13.786	1.41392	3.63237	1.72465	1.1329	-0.1589	37.0922	-8.15895	1	0	0	0	0	0	0	0	0	0	0	0	0	0
01031	ALABAMA	Coffee County	30.4	32.2	1.8	14.6959	1.38412	3.17018	0.946429	30.947	-1.33206	15.8	-0.2	1.16932	-0.274524	1441.91	-467.509	28	0.2	0.114639	-0.011833	0.206351	-0.042216	0.527342	0.192305	10.1277	1.10097	14.2818	0.085124	18.5189	-0.519627	2.59314	1.53275	26.8478	-6.50143	1	0	0	0	0	0	0	0	0	0	0	0	0	0
01033	ALABAMA	Colbert County	27.4	33.4	6	13.96	0.030052	2.89645	0.761978	19.2104	5.56943	14.9	1.2	1.81871	0.102797	2765.75	-426.678	31.4	2.3	0.072748	0.000459	0.236432	-0.053241	0.763859	-0.013479	8.53787	1.02558	15.419	0.974472	16.7885	-0.836846	0.980285	0.623865	26.6745	-6.79237	1	0	0	0	0	0	0	0	0	0	0	0	0	0
01035	ALABAMA	Conecuh County	32	33.5	1.5	26.589	2.42569	4.86347	-0.228875	13.0302	-4.01566	19.1	-2.4	0.638796	-0.208661	867.13	607.324	34.5	0.4	0	0	0.212932	0.018325	0.496842	-0.110174	14.0931	-1.71817	15.8209	0.955111	43.7575	0.531005	0.468451	-0.315942	32.3294	-6.43417	1	0	0	0	0	0	0	0	0	0	0	0	0	0
01037	ALABAMA	Coosa County	30.2	34	3.8	14.9304	5.2122	3.84015	-0.381708	25.6441	-3.83355	17.2	-1.3	0.163908	-0.257381	0	0	32.2	1.5	0	0	0.245861	-0.253314	0	0	8.61272	-1.86465	14.2108	2.4265	35.1254	-2.60242	0.360597	-0.221411	34.2944	-6.51659	1	0	0	0	0	0	0	0	0	0	0	0	0	0
01039	ALABAMA	Covington County	27.1	37.2	10.1	18.4497	-0.326806	4.24344	0.898733	16.4481	4.65286	16.6	2.1	1.08953	-0.088834	1954.72	-189.4	27.9	8.1	0.053148	0.001381	0.478329	-0.180221	0.744067	-0.06246	8.88745	0.044473	17.8576	0.674328	12.014	0.485969	1.01512	0.083331	31.5697	-7.68506	1	0	0	0	0	0	0	0	0	0	0	0	0	0
01041	ALABAMA	Crenshaw County	29.3	37.4	8.1	22.1062	-0.256043	2.8926	2.6319	11.7253	8.62758	18.4	-0.1	0.512258	-0.151511	1558.73	3394.81	29.2	3.2	0	0	0.439078	-0.147829	0.219539	-0.001848	11.7076	1.86877	17.3143	-0.276241	25.3568	-3.67194	0.783022	0.276377	39.9223	-12.7251	1	0	0	0	0	0	0	0	0	0	0	0	0	0
01043	ALABAMA	Cullman County	25	32.2	7.2	12.9992	3.58382	2.48436	1.54636	13.5835	-1.32567	15.4	3.2	1.32932	0.020399	1706.97	-20.1517	27.8	0.9	0.038718	0.010195	0.232309	-0.097508	0.451712	0.159699	5.77315	2.69777	14.6109	0.729497	0.996348	0.21536	2.03399	1.82933	29.5866	-5.17787	1	0	0	0	0	0	0	0	0	0	0	0	0	0
01045	ALABAMA	Dale County	28.8	35.6	6.8	15.0935	-0.890935	4.16255	-0.673586	18.1776	-0.299503	16.4	0.1	0.895601	-0.129205	3059.68	-2042.53	32.2	-1.2	0.020355	0.021185	0.244255	-0.078401	0.549574	0.135827	11.7724	-0.982401	11.7364	1.13648	20.3424	-0.219212	3.24452	0.806649	22.2236	-5.9377	1	0	0	0	0	0	0	0	0	0	0	0	0	0
01047	ALABAMA	Dallas County	35.1	41.9	6.8	31.0549	0.951395	5.57045	2.71427	27.2807	-0.932195	20.1	-3.6	2.35091	-0.332463	2714.55	-1778.34	31.9	1.4	0	0.023852	0.32352	-0.086288	0.388224	0.088818	20.9713	1.15398	13.8768	0.420898	63.1381	3.55971	0.498221	0.32521	29.6569	-5.55047	1	0	0	0	0	0	0	0	0	0	0	0	0	0
01049	ALABAMA	DeKalb County	25.5	34	8.5	15.391	5.55754	3.14845	1.40002	6.68353	6.81545	18.7	1.6	0.698194	0.080445	843.403	-57.7818	34.8	-7.8	0.031031	0.026623	0.310308	-0.122042	0.54304	0.047909	6.91827	2.70346	13.7823	0.181542	1.59343	-0.05786	5.35127	5.11028	36.1933	-3.88487	1	0	0	0	0	0	0	0	0	0	0	0	0	0
01051	ALABAMA	Elmore County	27.1	31.3	4.2	10.2439	2.90129	2.87431	1.64149	27.282	-6.85713	13.4	1.2	0.6224	-0.088267	905.714	-269.207	28.1	3.4	0.121444	-0.07096	0.197346	-0.044834	0.31879	0.047219	9.02008	1.60539	10.8814	0.554603	20.6045	0.812725	1.13095	0.684888	22.417	-5.94683	1	0	0	0	0	0	0	0	0	0	0	0	0	0
01053	ALABAMA	Escambia County	30.4	35.9	5.5	20.8696	1.96956	3.63564	0.985363	20.2289	-4.05357	17.7	1.8	0.962539	-0.0681	2213.14	-127.357	30.5	6.5	0.078044	-0.024616	0.28616	-0.072734	0.676379	-0.088678	12.1461	1.79693	13.4287	1.0464	30.346	1.09619	1.05359	0.349461	31.4779	-5.82437	1	0	0	0	0	0	0	0	0	0	0	0	0	0
01055	ALABAMA	Etowah County	28.9	32.5	3.6	15.698	0.572221	3.36943	1.64659	27.5931	3.3673	15.9	1.2	2.02979	0.019782	2080.96	-33.8341	31.1	2.1	0.077325	0.00951	0.193313	0.009028	0.666931	0.124231	9.96961	0.738798	16.0324	-0.247659	14.1554	0.242114	1.5958	1.33294	25.9419	-6.74215	1	0	0	0	0	0	0	0	0	0	0	0	0	0
01057	ALABAMA	Fayette County	29.4	36.9	7.5	17.3242	-1.21711	4.20462	-0.674209	12.6833	6.27953	13	3.8	0.702893	0.871404	2783.78	-864.228	36.5	-4.7	0	0	0.378481	-0.033877	0.648824	0.041983	6.88494	1.00435	16.1828	0.796456	12.0303	-0.705141	0.519059	0.597025	33.9057	-9.16784	1	0	0	0	0	0	0	0	0	0	0	0	0	0
01059	ALABAMA	Franklin County	27.9	31.4	3.5	18.8852	-0.459008	3.156	1.36636	10.9936	0.644366	19.3	0.6	0.96083	0.027252	1216.89	-245.128	27	9.3	0.096083	0.000408	0.384332	-0.159371	0.54447	0.16313	7.67011	1.21853	14.8672	0.148802	4.13797	-0.374238	7.16779	6.21114	37.8907	-7.20536	1	0	0	0	0	0	0	0	0	0	0	0	0	0
01061	ALABAMA	Geneva County	29.1	35.9	6.8	19.6186	-3.55703	4.60064	-0.677466	10.933	-1.73621	18.8	1	0.543394	-0.005823	914.338	-456.741	28.9	5.3	0.038814	-0.038814	0.582208	-0.157908	0.155255	0.229938	8.95701	0.735836	16.2824	0.818366	11.3919	-1.06628	1.23816	1.24246	34.3757	-7.14103	1	0	0	0	0	0	0	0	0	0	0	0	0	0
01063	ALABAMA	Greene County	35	47.9	12.9	34.2768	-3.07232	6.28349	1.2899	11.7255	-8.59583	23.9	-7	0.701825	0.14947	1816.22	-1155.77	34.9	2.5	0.100261	-0.100261	0.300782	0.264687	0.200521	-0.087258	22.09	4.33311	15.0291	0.115788	80.5595	-1.90493	0.56146	0.228707	35.1709	-4.60134	1	0	0	0	0	0	0	0	0	0	0	0	0	0
01065	ALABAMA	Hale County	34.1	43.5	9.4	26.8822	-1.22152	3.97741	4.91324	20.0186	10.8011	20.2	-1.8	0.523713	-0.277284	1751.29	-440.08	36.3	-1.1	0	0	0.407332	-0.160233	0.232761	0.045403	17.0323	4.11333	13.5758	-0.388064	58.9118	-0.214498	0.739017	-0.377785	34.7748	-4.07488	1	0	0	0	0	0	0	0	0	0	0	0	0	0
01067	ALABAMA	Henry County	30.5	34	3.5	19.0589	-3.49814	3.56474	0.864391	16.6405	-5.75689	15.8	1.7	0.183936	0.115985	0	0	33.4	-3.3	0	0.060071	0.367872	-0.126824	0.429185	0.171524	10.8262	1.86008	16.217	0.544113	31.7167	-1.45739	1.91294	0.469452	33.3181	-8.40608	1	0	0	0	0	0	0	0	0	0	0	0	0	0
01069	ALABAMA	Houston County	26.9	33.3	6.4	14.999	0.974856	3.25086	0.566229	23.063	2.37765	16	0.6	3.32256	0.305644	4155.83	-848.926	29.1	3.4	0.112629	-0.05268	0.259047	-0.088807	0.765878	0.063417	12.501	0.332833	13.6349	1.29338	24.249	0.969564	1.10602	0.871508	23.4716	-5.41361	1	0	0	0	0	0	0	0	0	0	0	0	0	0
01071	ALABAMA	Jackson County	30.3	30.8	0.5	13.6745	3.988	3.18092	1.31126	10.9704	4.44505	13.6	3	0.871565	-0.082322	783.203	-40.1313	34.5	-5.3	0.037088	0.000764	0.352335	-0.048851	0.574862	-0.007089	7.27032	1.45225	13.3016	2.02227	3.91833	-0.400241	1.14787	0.636697	32.9518	-6.57979	1	0	0	0	0	0	0	0	0	0	0	0	0	0
01073	ALABAMA	Jefferson County	27.7	31.9	4.2	14.773	0.427854	3.87573	1.19143	40.9172	-1.59391	13.4	0.9	5.09631	0.713701	3565.94	1010.45	29.1	-0.3	0.069481	0.041792	0.294541	-0.106504	0.755233	0.113904	13.7901	1.03778	13.7028	-0.319476	39.0164	1.57844	1.58387	1.50517	19.1059	-5.54178	1	0	0	0	0	0	0	0	0	0	0	0	0	0
01075	ALABAMA	Lamar County	26.8	32.6	5.8	16.0942	0.973249	3.96134	1.55769	4.27102	2.7566	14.4	3.2	0.188632	-0.126993	0	0	27.4	7	0.125755	-0.125755	0.440141	-0.158423	0.565895	-0.072938	8.54047	3.87044	15.8639	1.61771	11.5631	0.453771	0.823692	1.2126	34.9414	-9.8285	1	0	0	0	0	0	0	0	0	0	0	0	0	0
01077	ALABAMA	Lauderdale County	28.3	33	4.7	14.4257	3.5855	3.29556	1.45782	27.1681	2.5702	13.3	2.9	1.94393	0.007624	894.789	233.139	27.4	4.6	0.079576	-0.00145	0.238729	-0.048951	0.63661	0.044202	9.02621	1.17605	15.0888	1.35503	9.92315	0.084753	0.931042	0.661279	23.6272	-5.05325	1	0	0	0	0	0	0	0	0	0	0	0	0	0
01079	ALABAMA	Lawrence County	27.6	38	10.4	15.2513	-2.81928	3.6498	-0.243984	15.2068	-7.0758	15.5	2.6	0.258598	0.119873	717.496	45.3952	30.5	4.8	0.028733	0.000587	0.287332	-0.052332	0.402264	0.330745	7.44132	1.73892	12.0622	0.805188	13.1943	-1.07483	0.660863	1.03152	34.3846	-10.1862	1	0	0	0	0	0	0	0	0	0	0	0	0	0
01081	ALABAMA	Lee County	25.9	29.8	3.9	21.8119	-1.65994	3.55361	1.18753	42.8898	-10.3125	15.4	0.1	1.43364	0.101667	752.789	111.387	26.4	1.5	0.052132	0.006742	0.139019	-0.020767	0.634275	0.160526	11.8205	1.14609	8.13523	0.419208	22.2231	0.868078	1.68908	0.306034	18.5894	-3.6204	1	0	0	0	0	0	0	0	0	0	0	0	0	0
01083	ALABAMA	Limestone County	28.6	31.3	2.7	12.3461	0.484034	2.58813	1.68974	17.2167	3.89785	13.8	1.9	0.761313	0.111762	1884.36	-468.648	30.8	0.2	0.060905	-0.009996	0.289299	-0.122731	0.472014	0.100709	8.42638	0.772604	11.2172	0.707053	13.4113	-0.384131	2.21085	1.87684	25.4994	-5.29337	1	0	0	0	0	0	0	0	0	0	0	0	0	0
01085	ALABAMA	Lowndes County	34.1	44.7	10.6	31.373	-5.52742	6.07958	0.797801	15.8489	-6.83883	21.9	-5	0.29689	-0.137996	0	0	35.3	2.2	0.148445	-0.067098	0.371113	-0.208033	0	0.162694	22.5266	-4.17897	12.3729	1.17207	73.0646	-2.42659	0.809025	-0.611115	35.7448	-10.022	1	0	0	0	0	0	0	0	0	0	0	0	0	0
01087	ALABAMA	Macon County	37.9	41.7	3.8	32.8411	-4.81057	6.09789	0.363872	14.7897	-0.104347	19.9	-2.5	0.788218	-0.076592	0	0	35.7	-4.6	0	0	0.207426	0.021789	0.248911	0.210036	22.6302	-2.75048	14.0386	0.958729	84.219	-2.04096	0.680357	-0.173721	30.0107	-8.32704	1	0	0	0	0	0	0	0	0	0	0	0	0	0
01089	ALABAMA	Madison County	26.8	31.3	4.5	10.5451	0.789384	3.83541	0.725869	35.6106	2.88684	13	-0.2	2.48283	0.286635	1782.51	831.139	26	-1.1	0.187929	-0.035371	0.26021	-0.121814	0.773401	0.141948	10.4567	1.38584	10.8171	1.42085	22.3459	1.06337	1.98265	0.838899	14.584	-2.75298	1	0	0	0	0	0	0	0	0	0	0	0	0	0
01091	ALABAMA	Marengo County	31.8	40.4	8.6	25.9025	0.818209	4.56407	0.010451	20.4132	-3.3917	18.3	-0.7	0.621146	0.119062	919.118	786.823	32.5	2.2	0.088735	0.006762	0.221838	0.017171	0.709881	0.054098	14.7704	2.03317	14.8188	0.235461	51.3865	1.40936	0.900661	-0.514051	28.0609	-8.79087	1	0	0	0	0	0	0	0	0	0	0	0	0	0
01093	ALABAMA	Marion County	27.6	33.2	5.6	15.6376	2.55217	4.53689	-0.567273	10.6711	11.1918	17.4	0.7	0.864996	-0.394056	3464.31	-958.447	32.9	1.7	0.032037	0.002308	0.41648	-0.176931	0.897033	-0.004054	7.04768	3.7144	15.775	2.21925	3.44717	0.26862	1.12129	0.704307	36.8423	-7.07924	1	0	0	0	0	0	0	0	0	0	0	0	0	0
01095	ALABAMA	Marshall County	28.3	29.2	0.9	14.6617	5.64809	3.47771	0.056236	10.3127	7.13195	17.8	0.8	1.1188	-0.049939	2190.22	2712.84	31.5	0.1	0.097287	-0.075163	0.2797	-0.035988	0.778295	-0.00395	7.5249	1.92348	14.2647	-0.078739	1.14555	0.376198	5.08446	5.54506	30.649	-4.66858	1	0	0	0	0	0	0	0	0	0	0	0	0	0
01097	ALABAMA	Mobile County	30	31.7	1.7	18.5073	0.594917	4.4862	0.66095	34.9275	-3.21503	16.6	0.6	2.83861	0.144644	1851.53	144.886	31.2	-1	0.080031	-0.002309	0.207581	-0.042308	0.607739	0.006755	14.3854	1.12338	12.018	0.327005	33.2756	0.897251	1.10393	0.655123	23.2778	-5.76228	1	0	0	0	0	0	0	0	0	0	0	0	0	0
01099	ALABAMA	Monroe County	30.5	35.7	5.2	21.3152	3.65482	4.59486	0.826242	16.9088	5.177	17.8	-0.8	0.781122	-0.187572	1634.39	-126.101	35.5	-4.2	0.041112	-0.041112	0.534452	-0.222745	0.575563	-0.128915	12.1203	3.22718	13.9081	0.721149	40.1866	-0.125216	0.439895	0.060325	32.1173	-8.7468	1	0	0	0	0	0	0	0	0	0	0	0	0	0
01101	ALABAMA	Montgomery County	29.2	34.1	4.9	17.3401	0.46441	3.97695	0.765065	39.7309	2.07344	15.2	-1.1	2.78287	0.143713	2218.87	857.436	29.2	0.3	0.067111	0.013203	0.196859	-0.02293	0.733748	0.020316	16.7699	1.48693	11.8133	0.05238	48.5209	4.17402	1.10823	0.788202	19.7429	-4.3742	1	0	0	0	0	0	0	0	0	0	0	0	0	0
01103	ALABAMA	Morgan County	26.1	33	6.9	12.2912	3.14739	3.36571	1.16599	27.4876	-3.05724	14.6	0.9	1.73774	0.066282	1905	138.768	25.3	1.3	0.063027	-0.011873	0.279118	-0.074176	0.61226	0.240306	8.97164	0.893813	12.2902	1.51657	11.0171	0.405969	3.26028	2.54803	23.6558	-5.65441	1	0	0	0	0	0	0	0	0	0	0	0	0	0
01105	ALABAMA	Perry County	35.8	40.5	4.7	35.3623	-11.564	6.84619	-1.61903	14.0291	7.86362	24.5	-6.9	0.33724	0.116524	0	0	35	-1	0	0	0.843099	-0.376207	0.25293	-0.064659	21.933	-2.34313	15.1083	0.16905	67.1781	1.12572	1.25622	-0.610694	37.6182	-11.1298	1	0	0	0	0	0	0	0	0	0	0	0	0	0
01107	ALABAMA	Pickens County	30.8	36.9	6.1	24.9131	1.29983	4.3052	1.40501	13.9238	3.09368	17.4	-1.1	0.76376	-0.080568	1555.01	1559.74	33.3	-0.7	0	0.104069	0.429615	-0.222401	0.38188	-0.069672	14.4441	1.25415	15.1893	1.43814	42.7944	-0.296454	0.391427	0.602019	30.3487	-7.53201	1	0	0	0	0	0	0	0	0	0	0	0	0	0
01109	ALABAMA	Pike County	30.3	37	6.7	23.0666	6.0004	5.58878	-0.827858	16.5986	1.60734	20	-2.6	1.01334	-0.092467	1560.21	-120.47	32.1	0.2	0.067556	-0.001898	0.304003	0.025605	0.641783	0.343082	15.1737	3.6758	12.4844	0.065397	36.4905	0.448751	1.02348	0.725263	30.91	-8.12593	1	0	0	0	0	0	0	0	0	0	0	0	0	0
01111	ALABAMA	Randolph County	29.8	32.5	2.7	17.012	2.92658	2.97998	3.49268	9.6435	2.35242	16.2	3	0.49151	-0.184339	1378.69	-242.222	31.4	2.4	0.089366	-0.045073	0.446828	-0.224685	0.402145	0.085077	9.90657	-1.91377	15.7507	0.899703	21.0411	0.61282	1.80072	-0.041028	38.0572	-9.61093	1	0	0	0	0	0	0	0	0	0	0	0	0	0
01113	ALABAMA	Russell County	32.5	39.5	7	19.9028	1.90192	3.53868	2.21473	26.2685	-3.55288	17.9	0.1	0.663237	0.083928	872.96	-325.917	32.7	3.8	0.060294	0.018375	0.442158	-0.265722	0.803923	0.061435	14.6102	3.40343	13.0859	0.796089	40.2585	0.130113	1.47922	1.20123	33.4787	-9.71604	1	0	0	0	0	0	0	0	0	0	0	0	0	0
01115	ALABAMA	St. Clair County	27.4	35.5	8.1	12.0762	-0.779925	2.4498	1.94772	11.7311	7.88519	13.2	3.8	0.540607	0.063384	440.935	-0.733718	28.1	6.6	0.015446	0.008976	0.185351	-0.025651	0.556053	0.030063	7.03045	1.43864	11.654	1.10625	8.47827	0.309514	0.654907	0.84925	28.6606	-7.79989	1	0	0	0	0	0	0	0	0	0	0	0	0	0
01117	ALABAMA	Shelby County	23.7	27.6	3.9	6.31362	0.090422	2.07541	1.11211	36.5088	-6.02431	9	1.2	2.55421	0.010595	770.435	-246.582	21.7	1.8	0.076766	0.047908	0.21634	-0.048268	0.544339	0.120585	5.94964	1.17925	8.41702	0.579352	7.46861	2.23379	2.01126	1.75439	13.1507	-4.94838	1	0	0	0	0	0	0	0	0	0	0	0	0	0
01119	ALABAMA	Sumter County	35.2	42.4	7.2	38.6966	1.51784	5.44775	2.22431	4.81542	11.073	24	-4.1	0.40546	0.027482	0	470.943	32.8	-0.5	0	0.077803	0.675767	-0.444649	0.473037	0.071583	21.3489	0.23779	13.8532	0.942887	72.503	-1.63548	1.17583	0.218603	35.2422	-8.11885	1	0	0	0	0	0	0	0	0	0	0	0	0	0
01121	ALABAMA	Talladega County	30.5	36.9	6.4	17.6147	1.41861	4.27339	1.69066	14.4091	7.28047	16	0.1	0.921303	-0.054412	1966.82	118.552	32.9	1.7	0.06225	-0.024863	0.249001	-0.136787	0.535352	0.075301	11.2267	2.36407	13.4012	0.368569	31.5721	-0.136726	0.743268	0.639698	30.3468	-4.96182	1	0	0	0	0	0	0	0	0	0	0	0	0	0
01123	ALABAMA	Tallapoosa County	26.9	37.7	10.8	16.5589	0.734815	3.42365	1.96451	16.3646	-0.363591	16	1	1.3261	-0.003073	2012.68	521.307	31.9	-1.9	0.096444	-0.023287	0.385775	-0.236985	0.409885	0.175366	10.9609	-0.075716	16.4798	1.07868	25.478	0.109328	0.390597	0.695773	29.9193	-4.94585	1	0	0	0	0	0	0	0	0	0	0	0	0	0
01125	ALABAMA	Tuscaloosa County	28.4	34.4	6	17.021	3.48435	3.7399	-0.075988	35.2751	7.95131	14.8	-0.8	2.62017	0.099724	2827.49	1561.61	30.6	-1.8	0.084913	0.002027	0.200152	-0.031323	0.685368	0.173165	12.7366	-0.285284	11.2243	-0.295275	28.9759	1.74902	1.25064	0.615608	21.1846	-5.66174	1	0	0	0	0	0	0	0	0	0	0	0	0	0
01127	ALABAMA	Walker County	29.2	35	5.8	16.4987	0.384274	3.42989	1.18446	13.7643	1.94736	15.4	2.2	0.961634	0.227304	2261.89	420.544	33.6	3.3	0.070708	0.016575	0.282833	-0.079305	0.523242	0.13138	7.21911	2.75801	14.7243	1.12645	6.27749	-0.002807	0.944664	0.539076	32.7908	-8.90155	1	0	0	0	0	0	0	0	0	0	0	0	0	0
01129	ALABAMA	Washington County	29.9	36.3	6.4	18.476	1.53953	4.1713	-0.941179	10.4053	5.28123	16.9	-1.3	0.442062	0.012171	858.153	-43.6053	33.1	-1.1	0	0.058586	0.386804	-0.210727	0.221031	0.013312	8.5765	0.92531	12.7259	2.16491	27.2752	-1.32241	0.486268	-0.288732	27.6868	-6.20273	1	0	0	0	0	0	0	0	0	0	0	0	0	0
01131	ALABAMA	Wilcox County	35.8	43.6	7.8	39.9424	-3.42096	6.38188	2.67899	4.93296	14.0065	23	-4.2	0.379276	-0.071104	923.538	-247.47	34.4	0	0.075855	-0.075855	0.910263	-0.117006	0.455132	0.029365	22.17	2.83822	13.8208	-0.269205	72.1611	0.432892	0.204809	-0.204809	40.4562	-12.4193	1	0	0	0	0	0	0	0	0	0	0	0	0	0
01133	ALABAMA	Winston County	27.9	36.5	8.6	17.1391	5.99352	3.63283	0.215304	7.45185	2.9797	18.7	-0.8	0.603792	-0.161011	1256.13	-815.161	29.9	2.5	0	0	0.201264	0.132427	0.523286	-0.023224	7.79326	0.011833	14.1891	1.7803	0.322022	-0.198004	1.52155	1.07869	37.399	-6.27175	1	0	0	0	0	0	0	0	0	0	0	0	0	0
04001	ARIZONA	Apache County	28.4	33.1	4.7	37.8203	-1.0672	10.0678	-4.03384	21.9869	1.9319	25.7	-2.3	1.08033	-0.034078	3915.39	8029.26	26.2	1.3	0.028809	0.013689	0.144044	-0.002191	0.172853	0.039638	15.7753	-1.36938	8.36754	2.06063	0.207424	0.073795	4.19458	1.77015	36.3531	-8.6922	0	0	1	0	0	0	0	0	0	0	0	0	0	0
04003	ARIZONA	Cochise County	22.6	23.8	1.2	17.6746	-1.36914	3.40175	0.348762	29.1756	-0.810918	21.1	-4.6	1.087	-0.00669	2606.74	-1047.95	20.3	2	0.059445	0.033206	0.22929	-0.082062	0.467071	-0.065583	9.32714	0.4688	14.6151	2.33224	4.12042	-0.166277	30.7358	0.774263	20.5387	-4.54028	0	0	1	0	0	0	0	0	0	0	0	0	0	0
04005	ARIZONA	Coconino County	19.5	24.9	5.4	18.2258	-0.839929	4.75643	-0.679517	33.3728	-6.28561	19.8	-0.3	2.837	0.303404	3120.47	182.534	16.3	0.7	0.103164	-0.01845	0.240715	-0.07817	0.73934	0.123201	11.6653	-0.60895	6.86038	0.990407	1.11847	-0.007024	10.9113	1.56908	16.2241	-3.18584	0	0	1	0	0	0	0	0	0	0	0	0	0	0
04007	ARIZONA	Gila County	23.1	26.5	3.4	17.4117	1.86705	4.83831	-1.78814	32.0672	-2.4827	20.6	-1.4	1.77267	-0.127547	2423.04	532.018	24.7	-1.6	0.05844	0.075663	0.272718	-0.081038	0.506477	0.125719	8.46933	0.952964	20.0058	1.79165	0.227915	0.001594	16.4605	0.420884	21.7752	-5.50101	0	0	1	0	0	0	0	0	0	0	0	0	0	0
04009	ARIZONA	Graham County	22.9	32.5	9.6	22.9879	-4.05002	5.71289	0.07211	21.7714	5.50802	21	-0.5	0.656932	0.073018	1455.67	1206.2	19.3	8.1	0.059721	0.021261	0.179163	0.037068	0.507629	-0.075722	11.8704	1.58042	11.7292	0.717584	2.00663	0.279167	26.8446	0.889695	24.4223	-6.27739	0	0	1	0	0	0	0	0	0	0	0	0	0	0
04011	ARIZONA	Greenlee County	22.9	35.4	12.5	9.9351	4.91342	3.79932	3.64485	29.157	-21.02	13.1	2.1	0.819001	0.487935	0	0	19.1	5.9	0	0	0.468	-0.343912	0.702001	-0.328913	8.34798	0.45433	9.83971	0.272941	0.3627	-0.246165	43.3134	2.57546	17.5149	-5.17816	0	0	1	0	0	0	0	0	0	0	0	0	0	0
04012	ARIZONA	La Paz County	22.7	32.6	9.9	19.5945	0.110869	3.54531	-0.416195	17.5108	10.6036	25.3	-0.2	0.456505	-0.272726	7776.67	2491.5	20.3	10.9	0.101446	-0.101446	0.405782	0.19237	0.811565	-0.062015	7.40806	4.74672	26.1476	5.07154	0.720264	0.252062	22.4499	1.46433	30.7249	-5.71	0	0	1	0	0	0	0	0	0	0	0	0	0	0
04013	ARIZONA	Maricopa County	19	23.6	4.6	11.7487	1.60392	3.04729	1.05494	40.2522	-2.07946	17	3.2	2.37261	0.238199	1107.43	208.263	19.5	-0.2	0.059567	0.01003	0.166984	-0.017729	0.619436	0.04522	9.29592	1.73612	11.6802	-0.682077	3.45699	0.698735	24.8469	5.73117	17.4986	-2.30575	0	0	1	0	0	0	0	0	0	0	0	0	0	0
04015	ARIZONA	Mohave County	21.2	27.9	6.7	13.8846	1.56754	3.67606	1.23558	18.7596	0.013596	20.1	-0.2	1.1546	0.09843	1135.29	979.823	22.3	5.6	0.045152	0.021575	0.161257	-0.047136	0.445069	0.114407	7.73525	-0.122724	20.4139	0.788505	0.485706	0.232991	10.9648	2.73913	22.4935	-5.11151	0	0	1	0	0	0	0	0	0	0	0	0	0	0
04017	ARIZONA	Navajo County	25.3	31.6	6.3	29.5044	-4.87932	6.20279	0.757131	36.683	-2.70892	22.9	-3.4	0.974659	-0.069666	3539.04	1999.21	25.2	-0.3	0.041038	-0.014484	0.24623	-0.068178	0.523238	-0.036405	12.8152	-0.551048	9.8974	1.88535	0.860778	0.213839	8.01067	1.65454	28.8241	-8.64564	0	0	1	0	0	0	0	0	0	0	0	0	0	0
04019	ARIZONA	Pima County	18.3	25.9	7.6	14.664	1.06499	3.17397	1.26134	38.1234	0.071354	17.8	0.4	3.5212	0.222527	2245.76	-336.05	17.4	2	0.084149	0.019753	0.163556	-0.025408	0.603262	-0.024944	10.6493	0.680868	14.1828	0.481497	2.73151	0.394081	29.3763	3.4284	16.5659	-3.36399	0	0	1	0	0	0	0	0	0	0	0	0	0	0
04021	ARIZONA	Pinal County	26.4	29.8	3.4	16.9088	-3.0486	3.87284	-0.568011	27.257	-1.09869	19.4	0.1	0.500759	0.142015	1167.95	-683.228	21.6	2	0.016692	0.009704	0.155792	-0.03714	0.244816	0.112995	9.85395	-0.732074	16.2697	-2.21963	2.60617	0.777668	29.9243	-0.075196	27.2984	-11.2643	0	0	1	0	0	0	0	0	0	0	0	0	0	0
04023	ARIZONA	Santa Cruz County	17.3	21.8	4.5	24.4825	-2.39825	4.04139	1.07558	27.3646	-17.0261	29.5	-5.3	1.25062	-0.01534	962.299	-34.379	17.3	-0.5	0.052109	-0.029263	0.2866	-0.056941	0.442927	0.265304	10.8678	-0.118903	10.586	3.13671	0.11464	0.002869	80.876	-1.00286	39.3406	-10.663	0	0	1	0	0	0	0	0	0	0	0	0	0	0
04025	ARIZONA	Yavapai County	18.9	22	3.1	11.9465	0.712292	2.65309	0.831057	11.2612	2.11183	17	2.7	1.67744	0.240712	1533.36	1475.59	18.8	0.3	0.077604	0.033669	0.244751	-0.061949	0.65068	0.003048	6.74847	0.379586	21.913	0.735962	0.251318	0.35289	9.73036	2.88732	15.2849	-4.18093	0	0	1	0	0	0	0	0	0	0	0	0	0	0
04027	ARIZONA	Yuma County	24.3	30.2	5.9	19.2349	0.653465	5.74272	-0.375271	28.4479	-2.3493	28.6	-5	1.09982	0.061035	846.394	-6.4716	20.1	3.1	0.043743	0.001949	0.181221	0.017509	0.437429	0.085488	8.81869	3.72692	16.626	1.50839	1.8322	-0.008229	50.5093	5.16291	34.1902	-5.92452	0	0	1	0	0	0	0	0	0	0	0	0	0	0
05001	ARKANSAS	Arkansas County	28.6	36.5	7.9	17.7942	0.577865	3.78788	1.38431	22.1485	0.78874	14	4.7	0.915707	0.074898	1618.97	108.191	32.9	2.7	0.144585	-0.091873	0.481951	-0.167474	0.963902	-0.015085	12.471	1.5715	15.9381	0.223863	23.6011	0.737269	0.361463	0.984939	27.585	-6.39549	0	1	0	0	0	0	0	0	0	0	0	0	0	0
05003	ARKANSAS	Ashley County	27.9	39.4	11.5	17.4855	2.81771	3.84678	1.72472	12.5274	3.15203	15.8	3.9	0.619604	-0.048199	966.046	2007.45	34.6	2.8	0	0	0.53699	-0.127889	0.53699	0.055508	9.87583	-0.085933	13.813	0.938265	26.391	-0.044591	3.22607	1.26871	27.5092	-7.90191	0	1	0	0	0	0	0	0	0	0	0	0	0	0
05005	ARKANSAS	Baxter County	26.3	29.8	3.5	11.146	4.07342	1.972	1.92706	10.4208	-0.707297	13.6	6.2	2.37066	0.10578	1987.13	335.311	24.8	5.5	0.052102	0.042781	0.208409	-0.018214	0.521023	0.214323	5.471	0.937628	26.778	-0.048948	0.023446	0.212881	1.06549	0.304238	22.4594	-5.60882	0	1	0	0	0	0	0	0	0	0	0	0	0	0
05007	ARKANSAS	Benton County	23.9	28	4.1	10.071	1.16002	2.13636	1.45088	19.8279	6.24131	14.3	5	1.34936	0.059731	550.246	326.028	20.7	7.2	0.058668	0.04776	0.156448	0.009029	0.586678	0.02085	6.80345	1.20555	14.3495	-2.40939	0.468039	0.871925	8.61374	5.36466	19.5754	-3.41059	0	1	0	0	0	0	0	0	0	0	0	0	0	0
05009	ARKANSAS	Boone County	25.5	29.7	4.2	14.7814	1.20541	2.98669	1.06264	7.94965	-2.52503	14.7	5.5	1.85578	-0.161797	8269.03	-6203.04	30.1	0.4	0.117827	-0.117827	0.176741	-0.040414	0.64805	0.03091	7.58897	-0.985494	16.593	1.18579	0.097207	0.290784	1.26664	0.202772	23.1643	-7.82155	0	1	0	0	0	0	0	0	0	0	0	0	0	0
05011	ARKANSAS	Bradley County	28.1	32.3	4.2	26.2973	8.62173	5.58821	-0.159725	12.0338	8.04195	20	4.6	0.793651	0.109532	1052.14	3588.7	28.6	3.4	0.079365	0.005453	0.555556	-0.30097	0.396825	-0.057555	11.6408	2.36204	17.8254	-1.04592	28.6508	-0.28111	8.14286	3.30529	33.3891	-5.78617	0	1	0	0	0	0	0	0	0	0	0	0	0	0
05013	ARKANSAS	Calhoun County	27.4	34.5	7.1	16.5392	-0.738068	2.96941	0.814371	9.79622	-9.65241	15.1	7.1	0.174095	0.005082	0	0	30.3	4.9	0	0	0.348189	0.035078	0.348189	0.036722	8.24242	0.101444	15.7033	1.39146	24.0599	-1.69803	1.23607	1.55454	31.2596	-11.0192	0	1	0	0	0	0	0	0	0	0	0	0	0	0
05015	ARKANSAS	Carroll County	25.4	26.6	1.2	15.4888	2.89326	3.40153	0.371281	6.47248	6.83809	21.4	4	1.34085	0.029664	1279.17	-275.586	32.1	-5.3	0	0.107381	0.276058	-0.06071	0.630989	0.049088	8.08731	0.482948	15.8378	0.600069	0.063099	0.284619	10.3443	4.04392	28.2269	-5.41348	0	1	0	0	0	0	0	0	0	0	0	0	0	0
05017	ARKANSAS	Chicot County	31.1	38.6	7.5	28.6333	9.18263	5.18505	3.92002	17.0529	3.91264	24	-1.8	1.48757	0.24639	1274.78	21.3402	33.8	1.3	0.141673	-0.057092	0.566693	-0.145156	0.283346	0.224139	16.3288	1.94739	15.8957	0.669138	53.4675	-0.034761	2.79805	1.58342	35.7758	-7.9919	0	1	0	0	0	0	0	0	0	0	0	0	0	0
05019	ARKANSAS	Clark County	26.2	34.1	7.9	19.1218	7.26793	2.77895	2.38023	11.054	10.2828	16.6	5.3	0.806931	-0.012844	832.838	169.111	29.3	1.3	0.16988	-0.00206	0.33976	-0.088579	0.764461	0.074641	11.2862	-2.13419	14.7074	-0.449511	22.3647	-0.399562	2.22118	1.8761	24.7252	-5.31655	0	1	0	0	0	0	0	0	0	0	0	0	0	0
05021	ARKANSAS	Clay County	26.8	33.2	6.4	17.5203	2.02673	3.19742	3.20196	11.5387	-1.32101	14.8	6.9	0.511102	-0.160065	4524.45	2057.98	33.2	-0.6	0	0.064164	0.340735	-0.149543	0.624681	0.081126	6.3	1.61551	19.4276	0.273276	0.05111	0.117166	0.52246	0.854916	39.3922	-11.0513	0	1	0	0	0	0	0	0	0	0	0	0	0	0
05023	ARKANSAS	Cleburne County	26.1	27.4	1.3	13.1054	3.02142	2.54601	0.175564	6.35983	7.86937	15.3	6.1	1.20602	0.115163	825.584	414.452	28	2.4	0.041587	-0.002524	0.665391	-0.272917	0.41587	0.248193	5.87601	0.57036	21.0555	1.06614	0.274474	0.409537	1.29335	0.438418	25.2153	-5.34688	0	1	0	0	0	0	0	0	0	0	0	0	0	0
05025	ARKANSAS	Cleveland County	27.9	32.9	5	15.1945	1.73485	3.25042	1.70801	2.12071	-0.172993	13.5	6.7	0.116673	0.115593	0	0	34.3	-6.7	0	0	0.350018	-0.114044	0.116673	0.120407	7.47515	4.19561	13.709	1.40672	13.009	1.16926	1.34173	0.868914	26.9306	-14.2187	0	1	0	0	0	0	0	0	0	0	0	0	0	0
05027	ARKANSAS	Columbia County	28.2	32.2	4	21.123	-1.37928	4.37369	1.25212	21.7831	-5.55765	14.8	4	0.820216	0.020823	1139.16	300.817	33.2	-4.2	0.117174	0.008591	0.429637	-0.220684	0.781158	-0.152333	11.8602	1.20036	16.045	-0.187922	36.4606	0.016458	0.902238	0.880242	25.943	-10.6231	0	1	0	0	0	0	0	0	0	0	0	0	0	0
05029	ARKANSAS	Conway County	28.6	33.2	4.6	16.1428	0.599545	3.79819	-0.893778	5.12903	6.03731	15.2	3.8	0.688434	0.036437	0	1262.48	32.7	-3.6	0	0.096158	0.344217	-0.104075	0.540913	-0.1082	8.0422	2.56193	15.7012	0.13369	13.0753	-0.945745	2.03088	1.09245	26.8323	-9.41519	0	1	0	0	0	0	0	0	0	0	0	0	0	0
05031	ARKANSAS	Craighead County	28.3	33.1	4.8	15.4003	2.12186	3.75677	1.02346	24.3077	0.106162	14.2	5.7	3.21371	0.259499	1883.66	1291.7	28	4	0.097385	-0.045006	0.316502	-0.084613	0.633004	0.194594	9.59027	3.43992	11.73	0.129059	7.73238	3.23904	1.85032	1.59984	22.7008	-5.97764	0	1	0	0	0	0	0	0	0	0	0	0	0	0
05033	ARKANSAS	Crawford County	24.9	33.3	8.4	14.2148	5.09975	3.75507	-0.019963	13.9658	1.2185	16.6	3	0.807557	0.088788	404.661	173.48	27.5	1.8	0.093902	-0.043987	0.244145	-0.077171	0.48829	-0.022416	8.55692	1.24067	11.3208	0.98595	0.758728	0.623635	3.09877	2.10212	28.5147	-5.4372	0	1	0	0	0	0	0	0	0	0	0	0	0	0
05035	ARKANSAS	Crittenden County	30.1	37.2	7.1	25.335	0.823802	4.15647	2.49511	33.4728	-1.18002	19.7	-0.4	0.963315	0.093289	625.722	-14.9637	33.4	-0.3	0.078638	-0.040918	0.353871	-0.126786	0.629104	0.030999	16.7435	6.05297	9.92411	0.206348	46.4043	1.52767	1.62191	0.462423	30.8287	-7.74357	0	1	0	0	0	0	0	0	0	0	0	0	0	0
05037	ARKANSAS	Cross County	29.9	34.5	4.6	19.8981	-3.59686	4.49096	0.902579	19.5643	9.37816	17	3.3	0.665779	0.221793	781.112	250.322	33.5	1.5	0.051214	0.056638	0.40971	-0.141133	0.40971	0.075622	11.5044	-2.46793	13.6894	0.219395	23.3893	0.870021	1.4852	0.025359	31.6629	-7.82589	0	1	0	0	0	0	0	0	0	0	0	0	0	0
05039	ARKANSAS	Dallas County	30.4	34.2	3.8	18.9109	1.07874	4.0326	1.89881	8.8357	3.15514	17.5	3.2	0.651466	0.031683	1848.21	3576.92	31.8	1	0	0	0.325733	-0.077301	0.434311	0.066253	10.6487	1.90378	16.9707	-0.70577	41.3029	1.08811	1.76981	0.993759	33.1608	-12.7534	0	1	0	0	0	0	0	0	0	0	0	0	0	0
05041	ARKANSAS	Desha County	29.6	37.9	8.3	28.8937	1.09099	4.59339	3.55574	11.5812	2.13553	21.3	0.3	1.17333	-0.108001	1249.14	4616.99	32	-0.2	0.13037	-0.055508	0.521478	-0.073502	0.651848	0.096767	17.2886	1.1042	14.3341	0.414352	46.0335	1.02917	2.28147	1.93343	35.001	-4.57365	0	1	0	0	0	0	0	0	0	0	0	0	0	0
05043	ARKANSAS	Drew County	29	35.9	6.9	18.1893	5.15382	5.40317	2.52169	5.89967	11.6237	17.5	3.7	0.480692	-0.002269	846.178	636.628	33.7	-0.9	0	0.053694	0.587513	-0.427058	0.747743	0.057669	10.6337	4.82399	13.1122	0.182614	26.625	1.44067	2.20584	0.548315	26.9454	-7.93234	0	1	0	0	0	0	0	0	0	0	0	0	0	0
05045	ARKANSAS	Faulkner County	25.5	32.2	6.7	12.5478	3.31481	4.6383	0.340646	25.1339	-1.67404	12.5	3.9	1.23236	0.096366	1779.99	-754.604	30	-1.2	0.069756	0.039947	0.209268	-0.089353	0.546423	0.020377	8.93968	0.625635	9.45776	0.322266	8.40212	1.87375	1.85667	1.03991	16.6532	-4.2964	0	1	0	0	0	0	0	0	0	0	0	0	0	0
05047	ARKANSAS	Franklin County	25.4	34.8	9.4	15.2015	4.75617	3.46342	0.148001	15.851	-6.70993	15.6	4.8	0.3939	-0.059938	399.077	244.711	29.5	0	0	0	0.225086	-0.114378	0.562715	-0.229677	6.67727	0.52101	15.6772	1.35443	0.90597	-0.83944	1.59248	0.758241	28.9085	-10.5591	0	1	0	0	0	0	0	0	0	0	0	0	0	0
05049	ARKANSAS	Fulton County	26	31.7	5.7	16.2937	3.29398	3.07907	2.36824	0.78762	1.60635	18.3	3.1	0.601271	0.421218	1494.85	1899	26.8	1.3	0.085896	-0.085896	0.343584	-0.256882	0.171792	0.432438	5.95272	1.01098	20.1082	1.96015	0.068717	-0.068717	0.455248	0.587487	27.8418	-8.15949	0	1	0	0	0	0	0	0	0	0	0	0	0	0
05051	ARKANSAS	Garland County	24.9	28.4	3.5	14.5827	1.34673	2.73627	1.46741	25.1555	1.32427	16	5.2	3.1453	-0.089043	4866.06	416.624	24.8	1.9	0.068129	0.013106	0.306581	-0.082205	0.669937	0.091647	8.58797	1.86197	21.3778	-0.265476	7.8587	0.158125	2.36408	1.46621	21.707	-6.86136	0	1	0	0	0	0	0	0	0	0	0	0	0	0
05053	ARKANSAS	Grant County	29.3	35.7	6.4	10.1566	-0.602813	2.62556	0.129299	6.36631	2.4286	12.2	5.4	0.42517	0.089457	0	0	30.1	3	0.060739	-0.060739	0.364431	-0.138676	0.242954	0.263802	5.52301	3.73224	12.0384	1.06011	2.32021	1.70395	0.85034	1.04774	22.8197	-8.39365	0	1	0	0	0	0	0	0	0	0	0	0	0	0
05055	ARKANSAS	Greene County	29.5	34.4	4.9	13.3161	4.81379	3.4465	0.894357	13.37	8.337	12.3	6.5	1.12507	-0.002917	1488.31	1080.79	34	-7	0.053575	0.019603	0.241086	-0.118011	0.535748	0.122853	7.18388	4.29913	14.0634	-0.09473	0.308055	0.493139	0.902735	0.789228	27.9396	-7.37229	0	1	0	0	0	0	0	0	0	0	0	0	0	0
05057	ARKANSAS	Hempstead County	29.3	36.4	7.1	20.3112	2.91037	3.97788	0.088575	19.0096	10.9019	21.1	1.7	0.975113	0.089729	2042.27	-586.047	36.2	-4.6	0.127189	-0.040334	0.296774	0.093732	0.67834	-0.157212	12.9823	1.52535	14.2494	-0.120164	29.529	-0.473812	8.34358	5.43056	30.8292	-10.2339	0	1	0	0	0	0	0	0	0	0	0	0	0	0
05059	ARKANSAS	Hot Spring County	28.3	34.7	6.4	14.024	0.152546	2.96732	3.22344	17.0459	-1.61193	14.2	5.1	0.527131	-0.116173	872.896	-21.4361	31.8	2.1	0.23062	-0.167701	0.197674	0.054196	0.494185	0.040625	7.55631	1.00726	15.7283	-0.674977	9.6399	0.619101	1.66705	0.578292	26.7473	-7.77758	0	1	0	0	0	0	0	0	0	0	0	0	0	0
05061	ARKANSAS	Howard County	27.7	34.7	7	15.4955	6.27099	3.02142	0.116291	11.4548	-9.41308	18	4.8	0.839161	-0.347742	0	1620.22	30.5	2.3	0	0.069974	0.41958	-0.001149	0.629371	-0.069578	9.54684	4.22905	15.3007	-0.728329	21.965	-1.01506	4.55944	5.95764	29.2633	-6.3663	0	1	0	0	0	0	0	0	0	0	0	0	0	0
05063	ARKANSAS	Independence County	26.2	30.1	3.9	12.9585	4.69312	3.58072	-0.307773	8.7127	3.4614	14.3	5	1.92796	0.299356	3515.79	1682.63	32.8	-0.5	0.116846	-0.0591	0.379751	-0.2061	0.817924	-0.18271	6.27063	2.46016	14.4714	0.780165	2.1821	0.316299	1.08375	1.89925	24.4968	-7.33035	0	1	0	0	0	0	0	0	0	0	0	0	0	0
05065	ARKANSAS	Izard County	26.8	30	3.2	17.2444	2.83451	1.9519	1.09823	9.66633	-7.05095	17.6	5.9	0.754774	-0.601908	188.92	136.466	27.8	2.5	0	0.076699	0.452864	-0.145148	0.075477	0.154619	6.25334	2.02286	21.0959	0.660143	1.40388	0.262023	0.815156	0.522151	26.6695	-8.21542	0	1	0	0	0	0	0	0	0	0	0	0	0	0
05067	ARKANSAS	Jackson County	27.6	32	4.4	17.4432	11.7215	3.48007	1.19786	11.529	-1.21652	18.5	3.5	1.35737	-0.49682	2100.45	-416.856	35.1	0.7	0.162884	-0.042822	0.597242	-0.359298	0.542947	-0.242791	9.85161	4.24739	16.2015	-2.25037	17.6729	1.63685	0.868715	0.950747	33.9561	-5.97513	0	1	0	0	0	0	0	0	0	0	0	0	0	0
05069	ARKANSAS	Jefferson County	30	38.2	8.2	20.5307	1.68876	4.6508	2.55118	30.0208	4.32047	17	2.5	2.11206	0.063541	2011.62	19.0871	31.6	2.4	0.071193	-0.045782	0.23731	-0.034188	0.71193	0.075822	15.9464	1.88672	12.8183	0.187053	49.3059	2.33407	1.04179	0.499026	25.1769	-6.835	0	1	0	0	0	0	0	0	0	0	0	0	0	0
05071	ARKANSAS	Johnson County	25.5	35.6	10.1	16.4293	3.65372	4.57579	-0.274087	12.6785	0.490657	19.6	1.5	1.05351	0.159432	1288.35	692.643	31.2	-0.5	0.087792	-0.007773	0.263377	-0.18315	0.877925	-0.197761	6.65707	3.43468	14.8633	-0.585106	1.25982	0.306747	6.34739	4.87087	32.3737	-7.11818	0	1	0	0	0	0	0	0	0	0	0	0	0	0
05073	ARKANSAS	Lafayette County	30.5	31	0.5	23.2234	-2.04803	4.03935	-0.2268	4.97268	-1.4377	19.5	4.3	0.350508	-0.100085	0	0	33.4	-1.5	0.116836	-0.116836	0.350508	0.047963	0.350508	-0.083984	8.43936	2.53625	17.6422	0.28387	36.4996	1.07656	0.923005	-0.041605	34.7154	-12.0012	0	1	0	0	0	0	0	0	0	0	0	0	0	0
05075	ARKANSAS	Lawrence County	25.8	34.6	8.8	18.4295	5.32774	3.0467	1.32678	4.73582	3.79972	16.4	4.5	0.56262	-0.101082	1040.68	855.314	33.1	-0.7	0	0	0.731405	-0.439162	0.506358	-0.269419	7.79169	1.27475	17.4693	0.783974	0.534489	-0.274318	0.438843	0.619577	36.7473	-11.5478	0	1	0	0	0	0	0	0	0	0	0	0	0	0
05077	ARKANSAS	Lee County	30.8	36.7	5.9	29.9296	0.345652	5.62571	2.12037	15.9841	8.84093	23.7	2.9	0.63593	-0.213425	0	0	34.7	2.4	0.079491	-0.079491	0.317965	-0.222376	0.238474	0.052252	19.6553	3.55569	14.1097	0.014281	55.5723	1.40613	3.61685	-2.42903	43.7784	-12.2249	0	1	0	0	0	0	0	0	0	0	0	0	0	0
05079	ARKANSAS	Lincoln County	28.6	36.2	7.6	19.5289	4.82585	2.97191	1.02635	16.2288	14.5259	17.8	6.9	0	-0.06972	0	0	29.5	1.7	0.069004	0.004781	0.276014	-0.202573	0.276014	-0.128446	10.163	2.29134	12.048	0.698283	32.5214	-0.477473	1.8838	0.210291	35.0047	-8.20905	0	1	0	0	0	0	0	0	0	0	0	0	0	0
05081	ARKANSAS	Little River County	27.7	33.1	5.4	15.396	2.58454	3.91749	1.24881	7.97085	3.41983	18	0.2	0.366892	0.166693	805.107	-2.92464	30.2	0.8	0.146757	-0.146757	0.293513	0.014931	0.44027	-0.208646	10.1069	1.93037	14.9178	1.58245	20.4432	1.31208	1.9005	-0.491939	26.5512	-5.44302	0	1	0	0	0	0	0	0	0	0	0	0	0	0
05083	ARKANSAS	Logan County	28.1	29.2	1.1	15.4345	1.81638	2.97058	0.895442	7.27023	14.501	14.5	5	0.578138	-0.041605	1674.82	-588.124	32.9	-2.7	0.044472	0.000287	0.266833	-0.132343	0.489193	0.047912	7.57409	-1.41879	16.0055	0.91688	1.29859	-0.309672	0.840523	1.42112	30.2053	-6.78988	0	1	0	0	0	0	0	0	0	0	0	0	0	0
05085	ARKANSAS	Lonoke County	24.8	33.8	9	10.5362	1.73578	2.54351	1.66246	18.5183	8.78401	13.3	3.6	0.567881	-0.123906	0	0	27.4	3.4	0.132505	-0.072515	0.28394	-0.102386	0.58681	-0.016898	7.76332	2.53457	10.3581	0.506829	6.54199	0.223592	1.49731	1.20198	22.3587	-8.17119	0	1	0	0	0	0	0	0	0	0	0	0	0	0
05087	ARKANSAS	Madison County	25.8	30.9	5.1	18.565	-0.929995	1.62311	0.774378	6.19926	1.4811	19.8	3.4	0.561679	0.009915	0	0	30.9	-2.7	0	0.062992	0.28084	-0.090822	0.07021	0.055774	6.33717	-0.552043	14.2947	1.86368	0.119357	0.151996	2.8084	1.81752	32.1754	-7.62324	0	1	0	0	0	0	0	0	0	0	0	0	0	0
05089	ARKANSAS	Marion County	25	33.3	8.3	15.2441	2.96422	2.5163	1.06754	6.69898	9.75746	17.8	2	0.619579	-0.016087	0	0	29	-3.1	0	0	0.433705	-0.131962	0.247831	0.113745	6.48792	-1.0469	20.1115	2.45648	0.030979	-0.030979	0.539033	0.655104	24.0059	-8.28485	0	1	0	0	0	0	0	0	0	0	0	0	0	0
05091	ARKANSAS	Miller County	29.1	37.9	8.8	19.2959	-1.19866	3.97355	1.02021	23.9887	1.30811	17.5	2.8	0.791237	-0.352912	0	349.329	31	4	0	0.068931	0.222535	0.053138	0.64288	-0.091435	13.148	0.112097	13.2755	0.559438	22.4415	1.18378	1.51077	0.625556	25.696	-7.29193	0	1	0	0	0	0	0	0	0	0	0	0	0	0
05093	ARKANSAS	Mississippi County	30.1	38.8	8.7	23.0116	2.17722	5.13142	0.437844	27.074	0.289793	19.9	-0.4	0.827257	-0.161372	1086.05	-637.125	40.3	1.7	0.076954	-0.03404	0.346294	-0.003999	0.557918	0.128704	14.1303	4.01577	12.5743	-0.329236	32.7979	0.790578	2.10854	0.978377	35.2651	-12.264	0	1	0	0	0	0	0	0	0	0	0	0	0	0
05095	ARKANSAS	Monroe County	30.7	36.8	6.1	27.4556	-4.61179	2.77742	2.00253	5.77765	4.99887	22.2	0.2	0.68266	-0.142972	0	0	36.8	-1.6	0.097523	-0.097523	0.390092	0.218954	0.780183	-0.045879	13.8406	1.20581	17.7004	1.14691	39.3895	-0.300499	0.994734	-0.007051	36.2163	-4.37781	0	1	0	0	0	0	0	0	0	0	0	0	0	0
05097	ARKANSAS	Montgomery County	25.2	28.7	3.5	17.0064	0.083868	3.45865	-0.358192	0.430733	9.82152	20.1	4.8	0.540833	0.220848	0	0	30.6	-3.6	0	0.111	0.3245	0.009376	0.216333	0.116667	5.24399	2.6245	18.8859	1.67899	0	0	2.88805	1.32643	30.1671	-11.8366	0	1	0	0	0	0	0	0	0	0	0	0	0	0
05099	ARKANSAS	Nevada County	28.4	35.6	7.2	22.7586	-1.39689	3.74026	0.129668	8.05578	-3.30875	16.6	4.2	0.301356	0.010579	0	0	31.8	1.8	0.301356	-0.301356	0.100452	0.008316	0.50226	-0.174892	10.7246	1.37187	15.9216	0.401819	30.8287	-3.23328	1.63737	4.49734	30.9202	-8.21131	0	1	0	0	0	0	0	0	0	0	0	0	0	0
05101	ARKANSAS	Newton County	27.2	35.9	8.7	20.3806	2.16108	2.43722	0.967158	9.35182	-3.76949	20.3	3.2	0.464684	0.367995	0	0	29.1	2.4	0	0	0.232342	0.134962	0.116171	0.005914	6.458	-0.509325	14.8118	2.70715	0.139405	0.233594	1.05716	-0.599931	29.8074	-7.06698	0	1	0	0	0	0	0	0	0	0	0	0	0	0
05103	ARKANSAS	Ouachita County	29.4	37.4	8	19.5219	0.762967	4.75247	1.63773	13.3858	-4.65989	15.3	2.3	0.833623	0.042136	2546.47	-1530.45	35.2	-1.1	0.138937	-0.020976	0.312609	-0.07783	0.625217	-0.07473	12.7169	2.16688	17.2352	-0.334013	38.4265	1.19523	0.9934	0.309644	26.5191	-5.94454	0	1	0	0	0	0	0	0	0	0	0	0	0	0
05105	ARKANSAS	Perry County	28.2	32.8	4.6	14.0463	0.215799	2.77848	-0.325374	4.10554	6.63807	14.9	4.9	0.293858	0.388632	0	0	29.8	3.3	0	0	0.195906	-0.098414	0.195906	-0.098931	6.36425	4.38632	14.8692	0.994377	1.4595	1.02739	1.54765	0.07465	26.1846	-9.33996	0	1	0	0	0	0	0	0	0	0	0	0	0	0
05107	ARKANSAS	Phillips County	32.1	39.7	7.6	32.7143	1.89776	5.97385	2.55285	18.1652	8.15838	24.3	-5.2	0.945358	0.01537	1185.74	-107.751	36.2	1.6	0.075629	-0.02783	0.642844	-0.169187	0.605029	-0.031443	24.0752	-2.32061	13.8703	0.61475	58.5631	3.2995	1.27056	0.606541	37.8145	-8.20425	0	1	0	0	0	0	0	0	0	0	0	0	0	0
05109	ARKANSAS	Pike County	25.5	31.4	5.9	16.7763	1.14436	2.48307	1.49778	10.5065	9.99894	18.3	6	0.619305	-0.169015	406.972	123.828	29.2	-1.6	0	0	0.707777	-0.236152	0.265416	0.016884	5.93846	2.06281	17.1282	1.02659	3.8043	0.070085	3.15845	2.25825	31.1642	-6.33058	0	1	0	0	0	0	0	0	0	0	0	0	0	0
05111	ARKANSAS	Poinsett County	27	36.9	9.9	21.2157	3.37685	3.60233	2.74352	12.3597	9.26718	18.1	3.2	0.390411	-0.154936	0	0	33.6	3.7	0	0	0.35137	-0.067722	0.702741	-0.054495	9.71778	5.58819	14.211	0.311443	7.00008	0.343578	1.48356	0.79675	37.9933	-11.6626	0	1	0	0	0	0	0	0	0	0	0	0	0	0
05113	ARKANSAS	Polk County	26.8	38.5	11.7	18.2028	0.90367	3.26681	-0.354987	9.66234	3.46007	21.8	0.7	1.28528	0.045278	1782.44	1980.02	27.1	3.8	0	0	0.543774	-0.197363	0.593208	-0.000878	5.51181	1.65057	17.0349	1.2868	0.069208	0.07975	3.35657	1.11215	27.4417	-5.70381	0	1	0	0	0	0	0	0	0	0	0	0	0	0
05115	ARKANSAS	Pope County	27.4	32	4.6	15.1897	2.71914	3.62408	0.535356	16.5581	-2.43429	15.3	5.5	1.72575	-0.105681	1494.87	-394.891	26.1	-0.8	0.036718	0.029712	0.275386	-0.14237	0.752722	0.160687	8.49591	0.58112	12.7412	0.668912	2.25816	0.926883	2.07641	2.41624	22.5501	-5.07021	0	1	0	0	0	0	0	0	0	0	0	0	0	0
05117	ARKANSAS	Prairie County	26.1	32.5	6.4	15.511	3.08415	2.52947	1.54136	6.18902	1.44002	13.2	8.7	0.314498	0.005839	0	0	30.6	-0.4	0	0	0.524164	-0.176525	0.419331	0.163284	8.42981	-0.42526	17.3289	1.35847	12.7582	2.73866	1.99182	-1.69556	31.7557	-6.69418	0	1	0	0	0	0	0	0	0	0	0	0	0	0
05119	ARKANSAS	Pulaski County	23.5	32.1	8.6	13.3226	2.07599	3.45456	1.05873	33.9424	-0.982869	14.5	1.5	6.22728	0.802657	4598.96	1848.9	24.5	4.1	0.110658	-0.00592	0.260046	-0.052878	0.796738	0.067354	14.3994	0.640877	11.5126	0.541165	31.6983	2.00957	2.4721	1.68855	15.6294	-4.18691	0	1	0	0	0	0	0	0	0	0	0	0	0	0
05121	ARKANSAS	Randolph County	25.9	35.7	9.8	15.3105	3.76269	3.66599	-0.120235	12.791	-3.2635	15.8	5.6	0.769442	-0.225016	861.061	107.264	35.2	-3.5	0.05496	0.056448	0.329761	0.059587	0.714482	-0.101737	8.6259	-0.186911	17.0871	0.567113	0.560594	0.458345	0.64853	0.746974	30.761	-8.40705	0	1	0	0	0	0	0	0	0	0	0	0	0	0
05123	ARKANSAS	St. Francis County	30.1	37.8	7.7	27.4874	3.2256	5.97629	0.720636	23.0973	-10.9956	22.6	-1.1	0.750111	-0.02165	511.166	491.075	34.6	5.2	0.068192	0.007984	0.477343	-0.211461	0.613727	-0.156671	18.2785	4.71503	12.087	0.195852	48.9072	1.02367	4.92005	0.593796	34.8539	-6.83821	0	1	0	0	0	0	0	0	0	0	0	0	0	0
05125	ARKANSAS	Saline County	26.2	31.1	4.9	7.17934	3.19141	2.52463	0.70895	19.1779	3.71083	9.5	5.8	0.993667	0.26738	593.722	725.983	26.6	-1.5	0.059859	0.040695	0.287325	-0.114977	0.430988	0.041616	6.97912	2.06467	12.3897	0.659765	2.28783	1.84165	1.12416	1.279	17.6679	-5.83976	0	1	0	0	0	0	0	0	0	0	0	0	0	0
05127	ARKANSAS	Scott County	26.2	32.3	6.1	18.2339	7.9909	2.27408	2.3187	13.2823	2.88484	21.8	2	0.545653	-0.09672	905.147	1961.28	26.3	5.7	0	0	0.454711	-0.27511	0.272826	-0.093019	6.00572	6.75083	14.6599	3.03037	0.181884	-0.181884	5.35649	3.06786	34.631	-9.39311	0	1	0	0	0	0	0	0	0	0	0	0	0	0
05129	ARKANSAS	Searcy County	25.3	31.7	6.4	23.827	-4.47338	2.31684	0.651796	1.78747	7.94536	25.8	-2.3	0.484203	0.369348	0	0	27.1	4.8	0	0	0.726304	-0.473488	0.242101	0.261423	6.79887	1.48918	19.0534	1.50398	0.036315	-0.036315	0.593149	0.006702	31.9751	-2.59864	0	1	0	0	0	0	0	0	0	0	0	0	0	0
05131	ARKANSAS	Sebastian County	28.9	30	1.1	13.6421	3.38718	2.95523	0.78883	28.6509	4.8066	16.1	5.7	3.40659	-0.04132	2298.88	-43.5291	27.1	6.8	0.104283	-0.007194	0.234638	-0.047641	0.747365	0.085989	10.4336	0.973991	12.9146	-0.167881	6.10319	-0.151406	6.47861	4.37324	23.4246	-4.71718	0	1	0	0	0	0	0	0	0	0	0	0	0	0
05133	ARKANSAS	Sevier County	26.3	32.2	5.9	19.1944	0.413815	2.82261	1.0506	19.9521	10.8952	23.4	3.8	0.761566	-0.099367	594.276	540.745	30.7	2	0.126928	-0.06777	0.253855	0.041965	0.253855	0.219405	8.12529	1.08997	13.1878	-0.824021	5.14692	-1.53224	19.2867	10.1636	35.3989	-4.59546	0	1	0	0	0	0	0	0	0	0	0	0	0	0
05135	ARKANSAS	Sharp County	24.6	29.2	4.6	18.2265	2.29598	2.96029	0.359386	7.64748	-3.888	20.3	2	0.75939	-0.006142	934.05	-934.05	28.8	3.3	0.058415	-0.001802	0.292073	-0.065079	0.934634	-0.368511	6.02549	-0.347122	23.6054	-0.319693	0.327122	0.068604	0.847012	0.424965	27.0701	-5.83283	0	1	0	0	0	0	0	0	0	0	0	0	0	0
05137	ARKANSAS	Stone County	25.8	32.6	6.8	18.8796	5.99098	2.16093	0.839783	0.332922	4.6803	20.9	3.4	1.04357	-0.362419	1900.17	-257.38	26.9	7	0	0	0.43482	-0.183765	0.521785	0.145383	3.62277	2.64093	18.7582	2.70158	0.09566	-0.09566	1.06966	0.507523	31.9621	-4.49924	0	1	0	0	0	0	0	0	0	0	0	0	0	0
05139	ARKANSAS	Union County	29.1	31	1.9	18.7487	1.88784	3.91014	1.11326	22.0052	8.81361	14.6	3.5	2.38883	0.007057	1672.88	-84.5664	30.1	-2.8	0.065748	-0.018999	0.328738	-0.072032	0.569813	-0.008829	12.2352	2.92308	16.198	-0.316483	31.8197	1.15759	1.12867	0.877959	25.4886	-7.15072	0	1	0	0	0	0	0	0	0	0	0	0	0	0
05141	ARKANSAS	Van Buren County	29.3	31.9	2.6	15.4263	2.53677	3.31121	-0.130278	12.9857	-3.2681	18.1	2.7	0.741107	-0.071374	1876.98	-581.382	32.1	0.9	0.061759	-0.00085	0.370553	-0.126484	0.494071	-0.189527	5.30526	1.31471	23.4066	-0.184392	0.154397	0.863213	1.32782	0.372263	28.3658	-11.1681	0	1	0	0	0	0	0	0	0	0	0	0	0	0
05143	ARKANSAS	Washington County	21.3	29.6	8.3	14.5999	1.75351	5.3653	-1.73203	24.4935	-1.05946	16.7	4.3	2.38405	0.194921	1958.52	1952.26	21.3	3.6	0.101449	-0.001539	0.196557	-0.040347	0.754526	0.019774	8.79306	2.91424	9.90901	-0.356537	2.08921	1.04806	8.31183	4.75391	20.4873	-3.34321	0	1	0	0	0	0	0	0	0	0	0	0	0	0
05145	ARKANSAS	White County	26.4	31.5	5.1	13.9508	2.45521	7.05104	-2.9934	17.6046	3.09757	15.7	4.9	1.45909	-0.070556	1511.41	-433.715	29.9	-2.1	0.029777	0.035721	0.387106	-0.176134	0.521105	0.120777	7.60149	4.1839	13.6619	0.389153	3.9336	0.398861	1.739	1.19309	27.1232	-8.8728	0	1	0	0	0	0	0	0	0	0	0	0	0	0
05147	ARKANSAS	Woodruff County	28.6	34.2	5.6	27.0496	-1.15997	4.45662	0.165575	4.6827	0.605658	19.8	2.5	0.572017	-0.082463	0	0	29.4	4.4	0	0	0.68642	-0.418673	0.34321	0.064454	13.1846	-4.11679	16.8059	-0.119652	30.5114	-0.447556	0.606338	-0.450027	39.3632	-14.3632	0	1	0	0	0	0	0	0	0	0	0	0	0	0
05149	ARKANSAS	Yell County	26	36.3	10.3	15.4121	1.71629	3.04343	1.40777	9.98492	-3.85322	20.7	4.3	0.946119	-0.257324	1259.95	336.531	34.4	-5.7	0	0	0.331141	-0.108504	0.614977	-0.170454	8.13397	1.31876	14.8919	-0.726152	0.775817	0.520276	12.8719	6.53751	35.8957	-4.56976	0	1	0	0	0	0	0	0	0	0	0	0	0	0
06001	CALIFORNIA	Alameda County	20.9	20.1	-0.8	11.0426	-0.097504	3.58775	1.55304	38.005	-1.2628	13.9	0.7	2.92573	0.407227	1564.8	-260.505	19	-2.4	0.079654	0.018235	0.231343	0.013743	0.596367	0.122381	10.3734	0.006272	10.2278	0.453106	14.4457	-1.84772	18.9706	2.35178	17.6448	-4.03332	0	0	0	1	0	0	0	0	0	0	0	0	0	0
06003	CALIFORNIA	Alpine County	21.1	24.9	3.8	19.4794	-7.2643	5.58943	4.93106	0	0	21	-4.2	2.48344	0.028121	0	0	19.3	0.1	0	0	0	0	1.65563	0.2656	10.3679	-2.06601	9.85099	-0.831045	0	0	6.29139	-3.94967	11.6688	-2.82522	0	0	0	1	0	0	0	0	0	0	0	0	0	0
06005	CALIFORNIA	Amador County	19.1	24.8	5.7	9.21804	-0.303486	2.13161	3.06271	7.08885	0.221471	13.5	2.4	2.07977	-0.27758	1730.37	-688.519	16	0.6	0	0.13201	0.25641	0.087347	0.598291	-0.149458	7.96782	-0.753791	18.0855	0.403449	3.37607	-1.1941	8.84331	1.7248	16.0319	-3.54199	0	0	0	1	0	0	0	0	0	0	0	0	0	0
06007	CALIFORNIA	Butte County	20.6	24.8	4.2	19.7901	-1.4659	5.29815	0.812667	32.5041	-0.266907	18.4	-0.5	2.22473	0.095838	3264.13	356.673	18.3	-2	0.103361	-0.026291	0.246098	-0.009442	0.634933	0.045102	10.8645	-0.263996	15.7335	-0.883395	1.23344	0.277223	10.5217	2.22996	17.7353	-4.12116	0	0	0	1	0	0	0	0	0	0	0	0	0	0
06009	CALIFORNIA	Calaveras County	19	25.6	6.6	11.7871	-2.05108	4.15758	0.379582	13.7316	14.2084	14.4	1.3	1.25758	0.03671	1563.22	465.176	15.9	3.4	0.073975	0.075818	0.197268	0.017411	0.443853	0.069725	6.65414	-0.456046	18.0229	0.994046	0.397002	1.00155	6.7367	3.07038	14.3009	-3.8212	0	0	0	1	0	0	0	0	0	0	0	0	0	0
06011	CALIFORNIA	Colusa County	20.3	24.4	4.1	16.0685	-0.345592	6.36737	1.79295	6.29578	7.26002	25.1	-0.9	0.584982	-0.0415	1558.02	626.686	17.7	-0.5	0.10636	-0.10636	0.531802	-0.015172	0.638162	-0.075337	8.23452	4.58074	10.9658	0.981298	0.345671	0.744753	46.9634	3.81036	35.9879	-4.37295	0	0	0	1	0	0	0	0	0	0	0	0	0	0
06013	CALIFORNIA	Contra Costa County	21.7	24.2	2.5	7.62808	1.01215	3.13065	1.57512	37.171	-2.78168	12.3	1.2	2.72234	0.384334	1264.42	724.161	17	0.3	0.111718	0.011208	0.196034	-0.005943	0.562807	0.021093	8.68423	0.226527	11.2671	0.557977	9.01081	0.024305	17.7125	4.58353	13.0853	-1.67487	0	0	0	1	0	0	0	0	0	0	0	0	0	0
06015	CALIFORNIA	Del Norte County	20.9	27.2	6.3	20.1685	-0.775329	4.94821	-1.23096	12.773	10.5989	19.8	3.5	1.6723	-0.279655	3696.08	-435.33	18.9	-0.8	0.109063	-0.074715	0.399898	-0.12564	0.690733	-0.141169	14.1907	0.218582	12.615	0.674737	4.1953	-0.818916	13.4802	2.63591	28.3602	-8.75894	0	0	0	1	0	0	0	0	0	0	0	0	0	0
06017	CALIFORNIA	El Dorado County	19.4	20.4	1	7.14862	0.528124	3.49359	1.16729	26.2988	6.30117	13.4	-0.6	1.84262	0.248258	1512.55	326.942	14.9	-0.8	0.06398	0.031286	0.217532	-0.031447	0.569421	0.047008	7.80781	-0.976109	12.4812	-0.745454	0.60589	-0.175632	9.22463	2.28037	10.9298	-3.47585	0	0	0	1	0	0	0	0	0	0	0	0	0	0
06019	CALIFORNIA	Fresno County	24.5	29.2	4.7	22.8923	-1.97527	7.05983	-0.848171	33.3615	0.540132	25.2	-3.5	2.05527	0.137617	1739.2	401.915	21	0	0.042532	0.012097	0.302724	-0.063773	0.590438	0.024683	12.5705	1.66767	9.8822	-0.178692	4.96105	-0.053615	44.0583	4.00672	32.4751	-6.93289	0	0	0	1	0	0	0	0	0	0	0	0	0	0
06021	CALIFORNIA	Glenn County	20	26.9	6.9	18.1494	-0.31406	5.45596	-1.24804	7.1859	6.13521	24	0.2	0.604846	-0.011946	856.992	697.99	17.6	1	0	0.106011	0.340226	-0.163567	0.529241	0.000814	9.16358	-1.46264	12.8076	-0.452381	0.604846	0.087133	29.4296	5.16225	31.5361	-5.7197	0	0	0	1	0	0	0	0	0	0	0	0	0	0
06023	CALIFORNIA	Humboldt County	21.7	25.9	4.2	19.5336	-1.36044	5.17474	-0.424185	21.1072	-0.166899	17.1	3.1	2.46605	-0.03866	2068.49	807.949	23	-4	0.07904	0.028965	0.553281	-0.214338	0.624417	0.031331	12.7857	-0.397302	12.5705	0.081876	0.722427	0.30003	6.12561	2.17265	15.0894	-5.23947	0	0	0	1	0	0	0	0	0	0	0	0	0	0
06025	CALIFORNIA	Imperial County	21.8	24.6	2.8	22.5781	-1.34764	6.19648	0.450594	23.5128	-1.44801	32.1	-7.8	0.906147	0.037094	1646.67	-171.168	21.5	1.1	0.035122	0.012818	0.358244	-0.088492	0.547903	-0.050522	12.2372	3.9591	10.1966	0.211176	3.42931	-0.13626	72.4117	3.68527	40.9628	-5.87781	0	0	0	1	0	0	0	0	0	0	0	0	0	0
06027	CALIFORNIA	Inyo County	19.1	23.1	4	12.6401	-1.75309	3.55326	0.51463	23.5568	-4.33152	16.5	3	2.56339	0.000832	2427.25	2024.46	17.9	-1.2	0.222903	0.008404	0.445807	-0.215171	0.724436	0.08514	9.55569	-1.01099	19.3201	-2.69553	0.078016	0.12843	12.5216	5.19259	17.6667	-6.8681	0	0	0	1	0	0	0	0	0	0	0	0	0	0
06029	CALIFORNIA	Kern County	24.8	28.6	3.8	20.7601	-0.345132	6.69346	-0.686706	31.6746	-0.305038	23.4	-1.5	1.57486	0.031599	1041.02	-196.447	22.5	1.3	0.030228	0.023029	0.276583	-0.040496	0.658964	-0.009972	11.9856	1.58445	9.39703	-0.495345	5.59817	-0.039703	38.3981	7.72339	31.5328	-4.26454	0	0	0	1	0	0	0	0	0	0	0	0	0	0
06031	CALIFORNIA	Kings County	25	27.5	2.5	19.5107	-0.375393	6.466	0.345055	28.1646	3.90529	24.2	-0.7	0.911471	-0.015584	1737.33	298.319	19.9	2.5	0.077243	-0.010023	0.185384	0.023447	0.478909	0.045412	11.9313	-2.39096	7.48411	-0.044913	7.86569	-0.386958	43.6324	4.76151	31.1732	-3.37495	0	0	0	1	0	0	0	0	0	0	0	0	0	0
06033	CALIFORNIA	Lake County	21.2	26.5	5.3	17.5915	1.20847	5.48535	-0.61376	20.2917	6.97042	19.3	0.6	1.5092	0.095768	2428.96	1646.28	18.7	-2.1	0.1372	-0.091244	0.4459	-0.076405	0.49735	-0.053103	11.5082	-0.176423	19.4344	-3.17953	2.06143	0.273487	11.1029	4.34276	22.7325	-9.82929	0	0	0	1	0	0	0	0	0	0	0	0	0	0
06035	CALIFORNIA	Lassen County	20.7	26.4	5.7	14.0184	-0.248291	3.8626	-0.913546	21.0051	-1.8572	16.6	2.4	1.18245	-0.171769	853.11	749.742	20.3	-1.4	0.118245	0.055804	0.295613	-0.006223	0.591226	-0.243128	8.91832	0.705349	9.02507	-0.087575	8.7265	1.21599	13.4711	1.8856	20.3501	-0.823888	0	0	0	1	0	0	0	0	0	0	0	0	0	0
06037	CALIFORNIA	Los Angeles County	19.4	21.4	2	17.9106	-2.46694	4.97502	0.051828	33.6843	0.682836	22.6	2.2	2.94233	0.221931	1376.9	-59.9408	19.9	-1	0.055046	0.019893	0.218292	-0.007972	0.605609	0.117176	11.7164	0.335221	9.73776	0.561708	9.36193	-0.808895	44.5775	2.71324	30.0959	-6.75189	0	0	0	1	0	0	0	0	0	0	0	0	0	0
06039	CALIFORNIA	Madera County	20.1	29.9	9.8	21.3546	-3.35146	7.07678	-1.15978	33.3108	-4.48717	25.1	-0.8	1.0641	0.113834	2370.38	265.531	17.3	3.1	0.008123	0.059157	0.259932	-0.016762	0.42239	0.014932	8.58082	1.17422	10.7303	-0.387358	3.69754	0.199034	44.2559	5.77656	34.6131	-4.91984	0	0	0	1	0	0	0	0	0	0	0	0	0	0
06041	CALIFORNIA	Marin County	16.4	15	-1.4	6.56787	-0.145802	1.949	1.00063	23.8792	1.70739	9.8	2	6.40546	0.642127	2056.69	-36.035	13.1	-1	0.194105	0.049165	0.319464	-0.059823	0.618709	0.035329	8.34026	-1.64563	13.5295	1.90839	2.83434	0.21336	11.0967	2.53825	8.75369	-1.29572	0	0	0	1	0	0	0	0	0	0	0	0	0	0
06043	CALIFORNIA	Mariposa County	20.3	24.1	3.8	14.7856	-4.66437	8.15336	-1.97294	12.0464	-2.64559	16.3	0.7	0.934034	-0.352786	318.389	2374.53	18.7	0.8	0.058377	-0.002172	0.81728	-0.310815	0.350263	0.099378	6.58307	2.61891	17.0169	1.53331	0.601284	-0.041531	7.48395	2.6476	14.9311	-5.1419	0	0	0	1	0	0	0	0	0	0	0	0	0	0
06045	CALIFORNIA	Mendocino County	21	22.6	1.6	15.9377	0.325305	4.49527	0.334417	15.9815	2.897	18.8	3.1	2.63143	0.044569	2054.99	1308.83	15.8	1.2	0.139106	0.046854	0.533241	0.071938	0.672347	-0.009864	11.0895	-0.172347	13.5513	1.25752	0.603953	-0.015786	16.2302	3.84882	19.1717	-3.35289	0	0	0	1	0	0	0	0	0	0	0	0	0	0
06047	CALIFORNIA	Merced County	21.6	31.8	10.2	21.6576	-0.569008	7.78342	-0.075131	24.1717	-0.388041	24.1	-2.7	1.1636	0.046221	861.446	-28.6312	19.5	0.8	0.080739	-0.015519	0.308709	-0.070003	0.465439	0.044098	11.3192	1.60355	9.41516	-0.02263	3.46657	0.012697	45.4088	6.71911	36.1936	-5.19859	0	0	0	1	0	0	0	0	0	0	0	0	0	0
06049	CALIFORNIA	Modoc County	21.8	24.7	2.9	21.4614	-5.69941	6.73038	-3.20538	8.15071	8.91511	20.4	1.8	0.634988	-0.525505	2514.34	1499.08	18.3	0.6	0	0.109806	0.740819	-0.194466	0.740819	-0.301597	8.65801	-0.493931	17.2717	2.16732	0.412742	1.50824	10.4667	2.20519	22.9425	-8.87471	0	0	0	1	0	0	0	0	0	0	0	0	0	0
06051	CALIFORNIA	Mono County	19.9	20.3	0.4	11.479	2.7879	4.27974	0.390103	16.0344	-8.56419	17.6	3.4	1.86727	0.407146	2059.83	1943.65	17	-3.4	0.233409	-0.156051	0.389014	0.076428	1.16704	0.070677	6.17399	1.3494	7.32125	3.31705	0.28009	0.65608	17.4901	5.44996	12.059	-1.85425	0	0	0	1	0	0	0	0	0	0	0	0	0	0
06053	CALIFORNIA	Monterey County	21.1	22.3	1.2	13.5079	-0.216266	5.22081	0.913081	28.1199	-3.32909	20.4	3.6	2.15302	0.135478	1339.79	89.5661	19.1	-3.1	0.069693	0.000975	0.25886	0.007591	0.485362	0.077545	8.65494	1.49699	10.0012	0.107172	3.5068	-0.394598	46.8904	5.17094	31.5658	-3.7964	0	0	0	1	0	0	0	0	0	0	0	0	0	0
06055	CALIFORNIA	Napa County	21.1	22.1	1	8.2895	1.36605	2.68134	1.54916	21.437	8.29357	14	3.7	3.95884	-0.062465	1894.02	3241.07	16.5	-1.4	0.11265	0.02103	0.297717	-0.029722	0.51497	0.042029	7.2775	-0.73491	15.293	-0.568369	1.2142	0.65002	23.6146	5.5903	19.6038	-3.18479	0	0	0	1	0	0	0	0	0	0	0	0	0	0
06057	CALIFORNIA	Nevada County	19.4	20.1	0.7	8.06405	-0.010273	2.80578	1.53597	21.7611	2.91907	13.2	2.4	2.59689	0.015309	2789.46	-134.551	14.6	-1.8	0.07606	0.138772	0.293373	-0.0259	0.521552	0.030872	7.92977	0.240813	17.5068	0.483614	0.214054	0.258835	5.62516	1.86482	9.6841	-3.22281	0	0	0	1	0	0	0	0	0	0	0	0	0	0
06059	CALIFORNIA	Orange County	18.4	20.5	2.1	10.3254	-0.716312	3.29901	0.900699	35.6133	-1.62736	17.7	2	3.09456	0.370132	992.135	46.5766	15.9	0.5	0.074132	0.027296	0.189369	-0.008642	0.731127	0.103421	7.62548	0.503082	9.79539	1.21989	1.41071	0.184976	30.7928	2.36918	20.5364	-4.28824	0	0	0	1	0	0	0	0	0	0	0	0	0	0
06061	CALIFORNIA	Placer County	17.6	20.3	2.7	5.80918	0.401566	2.61279	0.960627	27.5039	-4.58417	11.8	-0.2	2.69727	0.56338	869.134	551.951	14.5	-0.7	0.128825	0.037578	0.205315	-0.027956	0.664254	0.153415	7.33569	-0.067065	13.1148	1.78889	0.753626	0.653955	9.57975	2.21876	9.54525	-2.45278	0	0	0	1	0	0	0	0	0	0	0	0	0	0
06063	CALIFORNIA	Plumas County	19.1	23.9	4.8	13.0572	-2.04478	5.32562	-0.165189	9.57201	6.61497	15	1.1	1.29658	-0.400064	4709.81	3792.97	17.3	1.1	0.144065	0.054723	0.62428	-0.178812	0.912409	-0.216653	6.83383	2.89676	17.8784	1.77609	0.710718	0.179793	5.25836	2.1723	11.9708	-2.47899	0	0	0	1	0	0	0	0	0	0	0	0	0	0
06065	CALIFORNIA	Riverside County	22.9	27.5	4.6	14.1669	-1.90111	4.36484	1.33861	32.626	-1.04045	20.1	2.4	1.57177	-0.003936	987.61	-263.248	20.2	1.3	0.049826	0.015102	0.170831	0.00099	0.555201	0.054555	9.55952	0.045784	12.6074	-1.19392	5.96524	-0.111003	36.1934	7.01229	25.0499	-4.83455	0	0	0	1	0	0	0	0	0	0	0	0	0	0
06067	CALIFORNIA	Sacramento County	21.8	28	6.2	14.1261	-0.939766	4.22618	1.45837	35.5772	-3.10376	15.8	-0.1	2.66285	0.403639	1449.17	122.459	19.3	-0.3	0.083367	0.012996	0.193707	-0.005643	0.65468	0.036994	12.8756	-0.061078	11.075	-0.058432	9.49457	0.354112	15.988	3.76091	16.7342	-2.60882	0	0	0	1	0	0	0	0	0	0	0	0	0	0
06069	CALIFORNIA	San Benito County	23.2	23.9	0.7	9.95196	1.15406	4.46061	1.63162	16.6891	3.91586	18.2	0.6	0.788969	0.083347	1765.77	494.659	16.4	-0.2	0.11271	0.014429	0.26299	-0.042141	0.432055	0.0765	8.23475	1.80631	7.92163	0.874397	0.943006	0.010383	48.052	4.56526	25.082	-0.32716	0	0	0	1	0	0	0	0	0	0	0	0	0	0
06071	CALIFORNIA	San Bernardino County	24.3	27.8	3.5	15.8432	-1.51211	4.93368	0.983005	29.2677	1.42483	20.4	1.2	1.93865	0.093104	1145.91	459.612	23.9	-2.2	0.028079	0.029908	0.164382	0.004002	0.591424	0.073699	11.7963	-0.174561	8.50849	-0.250354	8.62788	-0.12577	39.1885	7.41863	25.7908	-3.96689	0	0	0	1	0	0	0	0	0	0	0	0	0	0
06073	CALIFORNIA	San Diego County	18.6	22.8	4.2	12.4301	-0.889142	3.61468	0.620804	34.7013	1.02458	17.5	1.3	3.17503	0.365817	1684.63	-243.019	16.9	0.5	0.077119	0.027669	0.194397	0.014964	0.721436	0.042205	10.1153	-0.226086	11.1486	0.037517	5.41283	-0.54398	26.6893	3.66753	17.4164	-3.20198	0	0	0	1	0	0	0	0	0	0	0	0	0	0
06075	CALIFORNIA	San Francisco County	15.6	17.2	1.6	11.313	0.22218	3.04697	1.48043	27.8222	1.21968	13.3	1.5	7.08609	1.05685	3902.77	74.9242	19.8	-2.8	0.106858	0.024373	0.410695	-0.016671	0.821389	0.111943	7.35124	0.093845	13.7702	0.396085	7.44387	-1.0897	14.1059	0.080893	18.809	-5.25118	0	0	0	1	0	0	0	0	0	0	0	0	0	0
06077	CALIFORNIA	San Joaquin County	24.1	29.6	5.5	17.7426	-2.40884	6.18694	0.533022	34.7883	-3.54916	18.9	0.3	1.60575	0.188958	2023.7	-163.325	21.9	-0.4	0.070973	-0.017628	0.275019	-0.032853	0.574878	0.017838	11.2961	0.609358	10.554	-0.663374	6.26706	0.743646	30.523	5.86733	28.7653	-6.10264	0	0	0	1	0	0	0	0	0	0	0	0	0	0
06079	CALIFORNIA	San Luis Obispo County	20.3	21.5	1.2	12.8363	0.736016	3.44564	0.574673	28.1842	5.74738	15.6	1.9	2.88632	0.345427	1085.59	216.229	14.8	-0.6	0.081076	0.072498	0.235121	0.020723	0.745903	0.074411	8.18944	-0.625049	14.4636	0.003344	1.7322	0.158713	16.2615	2.57284	14.425	-2.78087	0	0	0	1	0	0	0	0	0	0	0	0	0	0
06081	CALIFORNIA	San Mateo County	18.3	19.8	1.5	5.83273	1.37808	2.16811	1.96515	28.9027	4.14551	12	0.9	4.18151	0.665002	2824.42	-1051.64	19.9	-3.8	0.100401	0.033119	0.233327	0.004873	0.571298	0.125513	6.6975	-0.095444	12.4781	0.533166	3.29656	-0.24279	21.8327	1.21952	14.7188	-3.72806	0	0	0	1	0	0	0	0	0	0	0	0	0	0
06083	CALIFORNIA	Santa Barbara County	19.2	19.9	0.7	14.3262	-0.517831	4.18231	-0.161809	36.0124	0.339675	18.5	1	3.16517	0.246553	891.065	187.065	17.7	-1.9	0.090147	0.025316	0.240392	0.052213	0.693632	0.048278	8.01648	0.821753	12.6582	0.286802	2.07138	-0.302586	34.2401	4.51714	20.7596	-2.53277	0	0	0	1	0	0	0	0	0	0	0	0	0	0
06085	CALIFORNIA	Santa Clara County	19.6	21.1	1.5	7.52753	1.04327	2.61289	2.06756	29.8896	1.9357	11.8	2	3.45005	0.526549	1603.12	1116.15	17.5	-0.9	0.083205	0.027741	0.191372	0.005676	0.635926	0.082425	6.85328	0.715401	9.46538	1.16752	2.52314	-0.101808	24.0114	1.66999	16.6029	-3.12941	0	0	0	1	0	0	0	0	0	0	0	0	0	0
06087	CALIFORNIA	Santa Cruz County	17.8	19.5	1.7	11.8705	0.803431	4.13228	0.960317	25.4443	2.73678	16.7	1.4	2.57823	0.312146	1057.96	77.6643	13.7	-1.3	0.144756	0.011361	0.246477	0.030854	0.614236	0.037553	9.99689	-0.729047	9.90133	0.711323	0.900619	0.058816	26.8276	2.19247	16.7783	-2.64816	0	0	0	1	0	0	0	0	0	0	0	0	0	0
06089	CALIFORNIA	Shasta County	21.7	28	6.3	15.3555	0.014203	5.00584	1.01328	20.561	-0.387349	16.6	1.1	2.78091	-0.165742	1813.99	-618.258	14.2	4.7	0.049003	0.039347	0.257265	-0.035565	0.771794	-0.048433	10.8991	-0.300038	15.17	0.201754	0.399985	0.580576	5.40685	2.31612	16.735	-4.35939	0	0	0	1	0	0	0	0	0	0	0	0	0	0
06091	CALIFORNIA	Sierra County	19.8	23.4	3.6	11.2945	-4.38375	5.52234	0.248989	0	0	12.6	5.8	0.281294	-0.287439	3138.12	-3138.12	16.3	1.3	0	0	0.562588	0.069739	1.12518	-0.810116	9.19192	-7.85372	17.2996	1.6819	0.253165	0.487576	6.07595	5.65245	14.7638	-5.60497	0	0	0	1	0	0	0	0	0	0	0	0	0	0
06093	CALIFORNIA	Siskiyou County	22.8	25	2.2	18.5565	-3.1498	5.18466	0.48787	13.0882	0.408612	18.9	0.1	1.96384	0.101665	2638.45	-405.859	17.4	1.3	0.090291	0.021731	0.541748	-0.094529	0.677186	0.084566	9.641	0.281069	18.2366	0.563499	1.23248	0.148028	7.23008	2.46048	16.2245	-4.44356	0	0	0	1	0	0	0	0	0	0	0	0	0	0
06095	CALIFORNIA	Solano County	23.9	26.7	2.8	8.28262	1.62389	3.8131	1.20919	28.1618	1.05681	14	0.5	1.82237	0.221776	2641.85	1598.4	19.6	1.6	0.065899	0.024958	0.167283	0.03019	0.575351	0.11467	10.1729	0.626779	9.47199	1.38637	14.2076	-0.101216	17.6422	4.35521	16.2393	-2.47629	0	0	0	1	0	0	0	0	0	0	0	0	0	0
06097	CALIFORNIA	Sonoma County	20.8	22.7	1.9	8.05706	1.557	2.84042	1.53036	22.1403	3.25286	13.9	2.2	2.96982	0.177494	2627.02	-1612.17	14.4	-0.2	0.124288	0.002804	0.259477	0.006309	0.597452	-0.006478	9.02899	-0.065962	12.5417	0.585536	1.33882	0.114811	17.3619	4.966	15.0823	-1.99104	0	0	0	1	0	0	0	0	0	0	0	0	0	0
06099	CALIFORNIA	Stanislaus County	26.1	30.2	4.1	15.9849	-0.84781	7.12999	-0.193505	26.9176	1.04458	19.3	0.9	1.698	0.119675	739.016	131.1	23.7	0.2	0.080537	-0.002165	0.295304	-0.036859	0.557051	0.058171	10.5108	0.526067	10.407	-0.20222	2.22753	0.53414	31.751	7.18698	29.6423	-6.52607	0	0	0	1	0	0	0	0	0	0	0	0	0	0
06101	CALIFORNIA	Sutter County	23.3	26.4	3.1	15.5399	-2.6949	7.02731	-0.073563	29.9231	7.60298	20.2	1.3	2.21715	-0.015192	31.4076	-31.4076	22.8	-0.9	0.152033	-0.044058	0.24072	0.051479	0.430761	0.152304	9.18473	1.56824	12.0841	0.287611	1.97643	-0.19755	22.1741	4.81449	27.0221	-7.69737	0	0	0	1	0	0	0	0	0	0	0	0	0	0
06103	CALIFORNIA	Tehama County	19.6	25.2	5.6	17.2506	2.53448	5.33202	0.013269	13.8902	0.328547	20.3	0.4	1.12422	-0.034415	1497.28	-500.579	18.2	-1.5	0.035689	0.01338	0.267671	-0.070931	0.481807	0.074312	9.62696	4.09331	15.9353	-0.631953	0.256964	0.568105	15.839	4.19535	24.3402	-4.70124	0	0	0	1	0	0	0	0	0	0	0	0	0	0
06105	CALIFORNIA	Trinity County	20.5	23.6	3.1	18.6537	-3.57746	7.0246	-1.85801	10.5121	0.955047	16.9	2.1	0.844724	-0.187845	2126.56	207.808	16.9	3.7	0.076793	0.0644	0.614345	-0.120925	0.844724	0.214224	9.77753	-3.1942	16.7563	5.67586	0.345569	0.150049	3.63999	1.42393	18.9759	-9.50617	0	0	0	1	0	0	0	0	0	0	0	0	0	0
06107	CALIFORNIA	Tulare County	21.5	31.1	9.6	23.9055	-1.3544	7.61425	-1.26174	26.005	2.24285	27	-3.5	1.30699	-0.047514	1576.42	210.61	20.2	4.3	0.040759	0.005789	0.315199	-0.051687	0.478234	-0.008103	11.3052	0.511206	9.72091	-0.366819	1.47464	-0.146993	50.7887	5.86723	38.3195	-7.61049	0	0	0	1	0	0	0	0	0	0	0	0	0	0
06109	CALIFORNIA	Tuolumne County	20.1	23.1	3	11.4356	-1.06078	3.78277	0.68271	13.1687	1.29149	16.2	1	2.38528	-0.122416	5877.16	-856.283	17.9	0.2	0.128438	0.034679	0.311921	-0.057327	0.587145	-0.061545	7.57608	0.291784	18.4877	0.667231	2.27702	0.022075	8.09526	1.83282	15.7247	-2.71224	0	0	0	1	0	0	0	0	0	0	0	0	0	0
06111	CALIFORNIA	Ventura County	19.8	22.9	3.1	9.23477	-0.186904	3.40076	0.717718	32.2875	1.75683	17.1	1	2.30484	0.316265	1145.19	186.998	18.7	-1.9	0.063728	0.043372	0.212428	-0.008545	0.561606	0.117113	7.85018	0.261069	10.0348	1.22171	1.72558	-0.066006	33.4527	3.85146	19.8984	-2.99606	0	0	0	1	0	0	0	0	0	0	0	0	0	0
06113	CALIFORNIA	Yolo County	20.9	26.1	5.2	18.3699	-1.18946	4.51723	0.683538	31.8743	1.22272	17.5	-1.4	4.12664	0.413658	1442.67	-893.914	17.6	-1.1	0.053362	0.026876	0.237164	-0.014801	0.628483	0.063569	10.3749	-0.571199	9.23456	0.326837	1.80066	0.474772	25.938	2.52855	20.2247	-5.19677	0	0	0	1	0	0	0	0	0	0	0	0	0	0
06115	CALIFORNIA	Yuba County	22.7	31	8.3	20.7936	-3.3461	5.91883	1.13514	26.5062	-1.2543	22.5	-3.4	1.21224	-0.453407	1149.06	1602.84	17.7	7.1	0.033212	0.007926	0.282303	-0.117212	0.514788	-0.103406	11.8029	1.06531	10.2476	-0.929626	3.10699	-1.06203	17.2205	5.24448	28.1788	-6.80362	0	0	0	1	0	0	0	0	0	0	0	0	0	0
08001	COLORADO	Adams County	21.3	24.6	3.3	8.91047	4.20357	3.27783	1.80448	33.5185	5.15246	16.1	5.6	0.838241	1.29068	246.894	3089.42	21.4	-0.1	0.04947	0.004953	0.137417	-0.00641	0.436985	0.175268	10.0333	0.009598	7.8344	0.261417	2.70711	0.229911	28.1836	6.66247	21.1749	-2.65305	0	0	0	0	1	0	0	0	0	0	0	0	0	0
08003	COLORADO	Alamosa County	16.2	20.4	4.2	21.2923	6.26328	5.81067	0.797002	12.3544	3.09348	23.1	-1.8	2.87318	0.027823	2687.29	1325.67	15.7	4.2	0.200454	-0.005952	0.267272	0.056862	0.668181	0.239495	11.2959	1.77788	9.62181	1.22949	0.547909	-0.157105	41.5742	2.26736	17.3806	-2.90328	0	0	0	0	1	0	0	0	0	0	0	0	0	0
08005	COLORADO	Arapahoe County	18.2	19.4	1.2	5.80042	5.41684	2.35274	1.83883	35.7976	1.45731	12.6	4.1	2.74814	0.289919	829.167	-272.533	17.3	-0.1	0.110663	-0.004536	0.135255	0.023194	0.604549	0.159566	9.9883	1.71085	8.62845	1.83673	7.21729	1.87714	11.8367	4.96345	9.3423	0.335306	0	0	0	0	1	0	0	0	0	0	0	0	0	0
08007	COLORADO	Archuleta County	15.2	16.5	1.3	11.7023	3.5859	3.08945	1.48747	7.04881	7.62164	20.5	1.9	2.02061	-0.408148	0	1026.58	16.7	0	0.303092	-0.14219	0.404122	-0.076684	0.909275	-0.024319	7.38302	-1.56448	11.8812	1.50941	0.282885	0.453311	16.6397	-1.29412	12.7107	-3.60973	0	0	0	0	1	0	0	0	0	0	0	0	0	0
08009	COLORADO	Baca County	15.8	22.7	6.9	16.9151	-2.3263	1.363	0.129997	3.54206	24.1074	23.5	1.9	0.664158	-0.421505	6607.26	3803.19	16.3	6	0.442772	-0.442772	0.442772	0.092855	0.221386	0.315815	7.03125	-1.27585	22.2936	1.69916	0	0.571874	6.73013	2.57582	21.5102	-6.95684	0	0	0	0	1	0	0	0	0	0	0	0	0	0
08011	COLORADO	Bent County	16.9	24.5	7.6	19.5489	12.1684	2.55328	1.00578	0	0	25	4.9	0.166722	0.326796	0	0	19.5	3.1	0	0	0.333444	-0.030243	0.166722	0.138156	10.1938	3.42349	16.0053	-3.9133	3.45115	2.03188	30.1601	1.43264	22.8387	-7.51823	0	0	0	0	1	0	0	0	0	0	0	0	0	0
08013	COLORADO	Boulder County	12.3	14.5	2.2	9.49034	3.27713	3.21248	0.959924	36.6555	5.00447	13.5	0.5	3.07943	0.6316	1977.57	412.329	9.9	1.4	0.11329	0.06135	0.178517	-0.01018	0.676307	0.114515	8.53104	-0.729418	7.80636	0.867044	0.742564	0.079704	10.4254	2.55491	7.20157	-0.805766	0	0	0	0	1	0	0	0	0	0	0	0	0	0
08014	COLORADO	Broomfield County	18.3	21.4	3.1	4.15957	0.919486	2.89101	1.47876	26.8852	13.4416	0	10.6	0	0.455551	0	0	15.2	1.4	0	0.125022	0	0.023918	0	1.05376	7.46643	2.31686	6.68	0.25	0.987022	-0.3403	9.36627	1.86061	6.94193	-2.46144	0	0	0	0	1	0	0	0	0	0	0	0	0	0
08015	COLORADO	Chaffee County	15.8	15.9	0.1	11.7064	0.514495	2.49926	0.751699	12.9286	-0.82906	15.4	5.6	1.90863	0.449648	2333.58	-147.984	16.7	-1.1	0.061569	0.229874	0.246275	0.221136	0.9851	0.472116	6.27854	-1.23422	16.9376	1.66942	1.57616	-0.058674	8.31794	0.763268	11.4894	-2.79889	0	0	0	0	1	0	0	0	0	0	0	0	0	0
08017	COLORADO	Cheyenne County	15.3	20.9	5.6	11.0808	4.98696	0.714286	1.04783	0	0	21.5	2.1	1.34469	-0.277528	3088.3	-154.269	17.8	1.8	0	0	0.448229	0.694619	0	0	3.78289	-1.54964	16.5397	5.65515	0	0	8.06813	-1.65629	15.863	-4.65146	0	0	0	0	1	0	0	0	0	0	0	0	0	0
08019	COLORADO	Clear Creek County	15	17.7	2.7	5.41446	0.770062	1.53908	2.6174	18.8672	21.9616	12.3	0.8	0.321819	-0.090885	0	0	18.7	-1.4	0.214546	-0.099683	0.321819	-0.092508	0.750912	0.282858	6.43939	0.339535	7.03712	1.34686	0.171637	-0.171637	2.62819	2.98738	6.59505	-1.64773	0	0	0	0	1	0	0	0	0	0	0	0	0	0
08021	COLORADO	Conejos County	15.7	17.2	1.5	22.9728	-3.45423	3.33057	1.40462	12.2519	7.89896	26.9	-5	0.595238	0.264437	1126.43	5280.25	19.6	-0.8	0	0	0.595238	-0.085436	0.119048	0.008438	11.0311	-2.98711	15.119	0.352839	0.130952	0.155795	59.1071	-3.3909	27.9373	-8.31935	0	0	0	0	1	0	0	0	0	0	0	0	0	0
08023	COLORADO	Costilla County	15.5	20.4	4.9	26.7945	-1.55744	6.02158	-2.34675	1.801	18.9272	29.1	-5.1	1.365	-0.242404	0	0	16.9	1.9	0	0	0.546001	0.090068	0	0	8.83495	-3.58561	16.7622	4.44437	0.273	0.09263	67.4038	-5.06373	31.8436	-5.64509	0	0	0	0	1	0	0	0	0	0	0	0	0	0
08025	COLORADO	Crowley County	18.5	22.5	4	18.5459	6.74149	1.82529	1.27245	0	0	25.6	1.9	0.181225	-0.196976	0	0	19.5	3.4	0	0	0.181225	-0.024557	0	0	8.52156	-0.642773	10.9098	-2.48002	6.86843	1.11763	22.5988	1.21679	22.4532	-0.746829	0	0	0	0	1	0	0	0	0	0	0	0	0	0
08027	COLORADO	Custer County	15.2	20.2	5	13.2794	4.11911	2.07069	0.81611	0	0	18.3	3.8	1.14188	0.364081	0	0	16.2	4.2	0	0	0.856409	-0.603728	0.856409	-0.356409	5.70902	1.69215	14.9872	2.91168	0.713674	-0.713674	2.8547	1.53663	9.69388	-3.58338	0	0	0	0	1	0	0	0	0	0	0	0	0	0
08029	COLORADO	Delta County	15.1	20.3	5.2	12.0645	0.310434	3.05919	-0.372779	11.4447	4.71408	19	3.5	1.54487	0.425925	1689.98	1409.91	18.5	4.2	0.071855	-0.039928	0.323346	-0.003131	0.538909	-0.187718	6.58441	0.108546	19.7205	0.125987	0.477833	0.18767	11.0764	2.2172	19.8965	-4.67157	0	0	0	0	1	0	0	0	0	0	0	0	0	0
08031	COLORADO	Denver County	14.1	18.2	4.1	14.2886	3.50575	3.83293	1.06263	30.1744	-2.18786	18.2	3.4	6.50156	-0.224663	4050.35	-1364.67	15.9	0.4	0.090149	0.011433	0.176692	0.01055	0.775283	0.045564	12.7335	-0.719317	11.2364	-0.82307	10.6638	-0.994888	31.7439	2.04872	21.1051	-4.91092	0	0	0	0	1	0	0	0	0	0	0	0	0	0
08033	COLORADO	Dolores County	15	20.3	5.3	13.1407	5.2069	3.53098	0.638632	0	0	18.9	7	0	0.574367	0	0	15.4	5.4	0	0	0.542299	-0.026248	0.542299	-0.542299	8.36431	-6.3683	17.462	-0.070735	0	0	3.7961	-0.238783	23.9607	-8.94154	0	0	0	0	1	0	0	0	0	0	0	0	0	0
08035	COLORADO	Douglas County	12.9	15.7	2.8	2.11741	0.697568	1.36197	2.0779	24.8006	11.0966	14.1	-6.9	1.57596	0.633349	0	476.825	11.7	-0.6	0.062583	0.048441	0.079651	0.026442	0.381189	0.236384	4.6723	0.740608	4.05482	1.721	1.02238	0.415727	4.8007	2.25884	3.0444	-0.431589	0	0	0	0	1	0	0	0	0	0	0	0	0	0
08037	COLORADO	Eagle County	12.9	13.9	1	7.80678	1.58597	2.6431	0.804998	8.70618	7.9787	17.9	4.2	2.78451	0.690906	1217.86	1300.21	12.7	-0.9	0.264049	-0.114942	0.504093	-0.201942	0.672124	0.147961	6.91325	3.04235	2.78691	1.40363	0.091217	0.029303	23.3179	4.41357	13.3932	-0.981342	0	0	0	0	1	0	0	0	0	0	0	0	0	0
08039	COLORADO	Elbert County	15.2	21.2	6	3.99535	0.220721	1.82898	3.32446	24.7722	3.79068	13.4	-0.6	0.452899	-0.183873	0	0	17.7	1.1	0.100644	-0.057702	0.050322	0.036131	0.100644	0.028183	4.58925	0.751229	6.01349	2.48735	0.171095	0.636418	3.89493	1.79716	7.51522	-3.19835	0	0	0	0	1	0	0	0	0	0	0	0	0	0
08041	COLORADO	El Paso County	16.6	21	4.4	8.04477	2.4058	3.06293	1.44103	29.5963	6.44426	13.8	1.5	2.03897	0.203118	2418.48	-395.574	17	1.2	0.09866	0.002243	0.119939	-0.01018	0.605499	0.069392	9.46412	0.937015	8.62362	0.793443	5.98535	-0.0883	11.3012	2.0496	8.74758	-1.28639	0	0	0	0	1	0	0	0	0	0	0	0	0	0
08043	COLORADO	Fremont County	17.3	22.2	4.9	11.6888	4.11887	1.84936	0.769326	8.42754	10.2922	17.7	4.1	1.0402	-0.048328	2276.22	233.332	20.5	-0.9	0.086683	0.0388	0.151696	-0.004865	0.5201	-0.185477	9.00995	0.927433	14.5086	1.39036	5.35269	-0.782397	10.2091	0.61948	19.4827	-2.01943	0	0	0	0	1	0	0	0	0	0	0	0	0	0
08045	COLORADO	Garfield County	13.5	17.3	3.8	7.47023	0.628819	1.945	0.964431	9.21846	12.1258	15.1	8.3	2.00955	0.192577	2332.33	1788.52	15.1	0.4	0.137014	-0.048201	0.15985	0.001704	0.799251	-0.017696	6.81718	-0.006127	8.73239	-0.244926	0.168984	-0.081992	16.8414	6.87928	14.6464	-1.29133	0	0	0	0	1	0	0	0	0	0	0	0	0	0
08047	COLORADO	Gilpin County	16	19.2	3.2	4.0449	4.79864	1.7041	1.65393	0	0	11.2	-0.4	0.420433	0.361717	0	0	16.7	2	0	0	0.210217	0.149247	0.210217	-0.210217	6.56878	0.013121	6.57978	1.51371	0.988018	0.827706	3.91003	1.55646	5.85547	-1.40929	0	0	0	0	1	0	0	0	0	0	0	0	0	0
08049	COLORADO	Grand County	15.2	18.3	3.1	7.33893	0.779155	2.46129	0.700298	1.62593	8.40693	14.9	4.4	0.803729	0.317632	1850.99	98.4579	15.3	1.6	0.241119	-0.169233	0.642983	-0.137314	1.28597	-0.279569	5.97996	0.490249	7.86047	0.921815	0.112522	0.241721	4.87864	0.737599	7.71205	-2.11015	0	0	0	0	1	0	0	0	0	0	0	0	0	0
08051	COLORADO	Gunnison County	14.8	15.7	0.9	14.9831	-3.11455	3.88275	0.529012	23.2359	9.53184	17.4	3.1	2.00631	0.186136	2122.38	142.424	16.9	-1.5	0.429923	-0.10419	0.429923	-0.037508	0.788191	0.058714	5.90954	-0.782195	6.72112	0.649555	0.508742	-0.314424	4.59301	1.76588	5.9031	0.877529	0	0	0	0	1	0	0	0	0	0	0	0	0	0
08053	COLORADO	Hinsdale County	16.6	18.9	2.3	7.21519	-5.77115	1.5361	-1.5361	0	0	21.1	-0.9	3.79747	3.87727	0	0	16.6	1.7	0	0	1.26582	-0.047796	1.26582	-0.047796	5.66802	-5.66802	11.519	1.11639	0	0	1.13924	-1.13924	6.914	-5.63849	0	0	0	0	1	0	0	0	0	0	0	0	0	0
08055	COLORADO	Huerfano County	16.8	20.1	3.3	18.0072	-1.24573	4.18605	1.04222	9.53991	23.4711	23	0.9	1.27194	-0.093537	2898.24	1885.89	17.6	5.5	0.127194	-0.127194	0.381582	0.013446	0.63597	-0.37135	10.9015	-3.42252	17.133	2.3665	2.59476	-0.52034	35.2836	-0.576006	22.1534	-7.28941	0	0	0	0	1	0	0	0	0	0	0	0	0	0
08057	COLORADO	Jackson County	13.5	20.5	7	14.0485	0.587484	2.89855	-0.14373	0	0	19.9	4.4	0.634115	0.863223	0	0	14.2	3.7	0	0	1.26823	-0.538575	0	0	6.47321	0.325031	12.6823	9.84643	0	0	6.97527	-2.37757	13.7523	-5.73197	0	0	0	0	1	0	0	0	0	0	0	0	0	0
08059	COLORADO	Jefferson County	13.9	18.7	4.8	5.15787	2.65637	2.33143	1.96124	34.3666	0.460031	11.7	1.6	1.98081	0.165628	526.267	-144.2	13.1	2.7	0.111943	0.009118	0.117635	0.005158	0.51228	0.202908	8.10658	1.22156	9.60429	2.00272	0.731421	0.379112	9.96308	3.60036	8.17654	-1.02248	0	0	0	0	1	0	0	0	0	0	0	0	0	0
08061	COLORADO	Kiowa County	16.2	23.9	7.7	12.2028	-2.71557	1.79688	-1.28293	0	0	21.3	0.8	0.616523	-0.080433	11166.5	-5114.15	17.1	2.7	0	0	0.616523	0.99593	0.616523	-0.616523	6.50224	3.95141	17.4476	8.64729	0.308261	-0.308261	3.14427	-0.163731	13.7327	-2.67661	0	0	0	0	1	0	0	0	0	0	0	0	0	0
08063	COLORADO	Kit Carson County	17.9	27	9.1	12.0812	1.05122	1.31857	2.77979	4.30724	14.9116	20.5	8.4	0.74897	0.123885	2842.09	1574.53	19.4	7	0	0.119019	0.624142	-0.031627	0.998627	-0.284511	5.40797	2.87486	14.8546	0.209845	1.83498	0.853328	13.4815	5.11368	23.0491	-5.48129	0	0	0	0	1	0	0	0	0	0	0	0	0	0
08065	COLORADO	Lake County	15.9	17.7	1.8	12.9188	11.5293	4.36983	0.839887	13.2077	16.5358	18.9	8.1	0.512033	-0.276279	406.042	-124.796	15	3.9	0.256016	-0.256016	0.256016	-0.006792	0.768049	0.226234	9.88101	2.37218	6.3108	0.144025	0	0.199377	36.2647	5.77889	20.5096	-2.13274	0	0	0	0	1	0	0	0	0	0	0	0	0	0
08067	COLORADO	La Plata County	13.3	15.9	2.6	11.7085	-1.27995	3.95187	-1.02888	18.8273	5.91411	15.1	4.9	3.39091	0.878799	3597.05	-1515.61	13.2	2.3	0.113789	0.022228	0.136547	0.155784	0.751007	-0.07092	8.19552	-0.678199	9.33525	1.22476	0.268542	0.367555	10.2842	0.678354	8.6226	-2.14304	0	0	0	0	1	0	0	0	0	0	0	0	0	0
08069	COLORADO	Larimer County	13	18.5	5.5	9.2304	4.5134	3.02126	1.52104	38.8842	-3.37306	13.3	2.2	2.36984	0.415637	1605.85	1428.01	13.5	0.7	0.139168	0.011645	0.167002	-0.041906	0.652103	0.165641	7.10248	1.0796	9.5557	1.15349	0.609955	0.085569	8.20338	1.65173	7.67967	-1.32005	0	0	0	0	1	0	0	0	0	0	0	0	0	0
08071	COLORADO	Las Animas County	17.3	21.9	4.6	17.2998	-1.05793	3.10129	0.80594	17.1865	0.320827	22	-0.6	0.986388	0.118908	3249.95	-975.89	19.3	3.9	0.065759	0.059085	0.394555	-0.080663	0.526074	0.22299	10.7956	-4.48929	18.84	-1.72226	0.111791	0.488943	41.7439	-1.48214	23.1443	-6.51247	0	0	0	0	1	0	0	0	0	0	0	0	0	0
08073	COLORADO	Lincoln County	17.2	21.6	4.4	11.7483	5.55156	1.22027	3.17256	10.8279	-10.3833	20.1	5.7	0.492854	0.411197	2366.85	292.755	18.8	4.2	0	0	0.657138	-0.272709	0.492854	-0.105932	9.36383	-3.07685	14.0628	2.34216	5.01068	0.646843	8.72351	2.00497	18.225	-3.06007	0	0	0	0	1	0	0	0	0	0	0	0	0	0
08075	COLORADO	Logan County	17.9	23.1	5.2	12.1547	0.61332	2.31286	0.825781	13.5831	4.15125	16.9	4	1.41436	-0.352074	2524.34	5343.05	20	2.1	0.097542	0.046883	0.195084	0.046976	0.536481	0.137504	7.22915	5.47712	14.4655	-0.556309	1.60944	0.752763	11.6855	2.25725	17.6534	-3.75584	0	0	0	0	1	0	0	0	0	0	0	0	0	0
08077	COLORADO	Mesa County	17.8	22.2	4.4	10.2341	1.99425	3.6563	-0.364739	24.0866	2.28352	16.1	2	2.79558	0.403988	6177.78	-464.373	18.6	-0.8	0.068814	0.04755	0.223646	-0.091245	0.524709	0.152942	8.92874	0.15995	15.091	-0.274349	0.407724	0.181198	10.003	1.92774	14.9991	-4.15732	0	0	0	0	1	0	0	0	0	0	0	0	0	0
08079	COLORADO	Mineral County	15.7	18.7	3	10.2286	-6.51462	1.74673	-0.225427	0	0	13.9	8.4	1.20337	-1.49869	0	0	16.4	0.8	1.20337	-1.20337	1.20337	-0.098252	1.20337	-1.20337	3.48837	-1.43559	16.9675	15.3445	0	0	1.20337	0.003687	8.39937	-5.92359	0	0	0	0	1	0	0	0	0	0	0	0	0	0
08081	COLORADO	Moffat County	16.4	23.2	6.8	8.31356	4.36312	3.78841	0.567409	7.20847	9.91724	15	5.1	1.13774	-0.248947	1235.36	528.416	17.7	8.4	0.07585	0.067212	0.303398	-0.089221	0.151699	0.277486	9.57388	-2.28165	9.31432	0.357387	0.303398	-0.303398	9.2764	4.8955	20.3832	-9.41754	0	0	0	0	1	0	0	0	0	0	0	0	0	0
08083	COLORADO	Montezuma County	17.4	18.9	1.5	16.3673	0.585352	4.37143	1.03055	18.5401	5.55849	19.9	3.4	1.88838	-0.185303	1707.34	202.136	17.4	2.4	0.083928	-0.044508	0.125892	0.071381	0.545531	-0.033074	10.0978	0.488004	13.995	1.34504	0.04616	-0.04616	9.37054	0.369459	18.8822	-5.71105	0	0	0	0	1	0	0	0	0	0	0	0	0	0
08085	COLORADO	Montrose County	16.7	18.6	1.9	12.5725	-1.30073	3.15291	0.545227	14.4106	5.84071	19	4.9	2.15362	0.24833	2524.05	-40.7015	18.5	0.4	0.149557	-0.004672	0.20938	-0.015153	0.538406	-0.055455	6.82112	0.793239	15.2758	1.37689	0.424743	-0.104157	14.9497	2.46114	19.349	-4.5821	0	0	0	0	1	0	0	0	0	0	0	0	0	0
08087	COLORADO	Morgan County	18.8	25.9	7.1	12.3555	1.24211	2.64255	2.33105	11.8909	4.58725	20.1	5.2	0.956903	-0.10842	2317.54	1350.35	20.9	2.1	0.18402	-0.040393	0.294432	-0.078073	0.478451	-0.011665	7.86565	-0.743064	12.9366	0.704383	0.117773	0.511978	31.3238	2.21217	28.5697	-6.75771	0	0	0	0	1	0	0	0	0	0	0	0	0	0
08089	COLORADO	Otero County	19	25.5	6.5	18.799	3.39829	4.84678	-0.373932	18.73	-0.420273	21.8	-0.6	1.62474	-0.101187	3085.52	-639.335	17.3	4.8	0.049234	0.004327	0.295406	-0.028516	0.541578	0.101164	11.9569	-0.383198	16.1193	1.56238	0.364335	0.087001	37.9056	1.07388	24.2712	-4.97757	0	0	0	0	1	0	0	0	0	0	0	0	0	0
08091	COLORADO	Ouray County	16	17	1	7.22924	-0.878277	2.23856	-0.056839	0	0	13.1	8.2	2.67237	0.554708	0	0	15.3	-0.2	0.80171	-0.584413	1.06895	-0.190135	1.06895	0.234834	5.4126	-1.13028	12.3463	-0.684467	0.080171	-0.080171	3.23357	2.76334	6.63991	0.167954	0	0	0	0	1	0	0	0	0	0	0	0	0	0
08093	COLORADO	Park County	14.5	17.7	3.2	5.5822	0.69817	2.00519	1.791	20.0872	-10.9329	14.2	1.1	0.619707	-0.022027	0	0	15.5	3.7	0.068856	-0.068856	0.068856	0.170589	0.344281	0.132989	4.57532	1.37578	7.45025	1.46088	0.867589	-0.408928	3.94547	1.64782	6.65317	0.422988	0	0	0	0	1	0	0	0	0	0	0	0	0	0
08095	COLORADO	Phillips County	17.4	22.1	4.7	11.5992	-0.96899	1.6969	-0.28294	5.24505	0.495837	17.1	6.4	1.78571	-0.455561	5671.21	-24.4092	16	2.5	0.223214	0.000399	0.446429	-0.001707	0.446429	0.000799	5.6891	3.71037	19.3304	-1.98273	0.3125	-0.111562	11.8527	10.8533	18.4395	0.398609	0	0	0	0	1	0	0	0	0	0	0	0	0	0
08097	COLORADO	Pitkin County	14	14.2	0.2	6.18675	1.83705	2.53444	-0.441234	10.7051	1.11856	11.4	3.4	5.6482	-0.734837	2440.9	-285.352	13.5	-0.8	0.672405	0.013253	0.336202	-0.088736	1.07585	0.3578	7.2907	-3.04118	6.70387	2.59481	0.430339	-0.378099	6.28026	2.18259	3.68309	0.203342	0	0	0	0	1	0	0	0	0	0	0	0	0	0
08099	COLORADO	Prowers County	19.2	22.3	3.1	19.4617	3.11407	2.56963	1.0482	11.1386	16.85	23.3	2.1	0.690465	-0.377772	1817.44	-1237.4	19.3	7.6	0.069046	0.007983	0.345232	0.038984	0.966651	-0.119323	7.99788	2.04912	12.8426	0.976833	0.283091	0.050091	33.163	4.56226	28.0164	-7.93447	0	0	0	0	1	0	0	0	0	0	0	0	0	0
08101	COLORADO	Pueblo County	20.4	23.6	3.2	14.8564	1.8082	3.68211	1.66394	32.8623	2.92367	18.6	-0.8	2.74259	0.06798	3776.96	-1680.28	15.8	3.5	0.077754	0.011291	0.120165	0.007353	0.671511	0.034488	11.4129	0.80163	15.285	-0.333178	1.52892	0.001495	38.0316	1.17489	18.6783	-3.96695	0	0	0	0	1	0	0	0	0	0	0	0	0	0
08103	COLORADO	Rio Blanco County	16.5	20	3.5	9.62271	-5.09069	4.02064	-2.51858	7.37479	9.6011	16.7	0.5	0.668226	0.413651	3739.73	-1176.41	16.3	2.6	0	0	0.668226	-0.515963	0.835282	-0.2231	7.88682	-2.34089	11.1761	0.533449	0	0.04852	4.94487	2.76983	11.6152	-3.96386	0	0	0	0	1	0	0	0	0	0	0	0	0	0
08105	COLORADO	Rio Grande County	17.5	21.1	3.6	14.525	3.0358	3.74423	2.31902	11.5295	7.36374	25.3	-3.8	1.12785	-0.375608	429.227	2261.57	19.8	2.7	0.241682	0.017363	0.402804	0.115805	0.563925	-0.045835	10.0351	-5.29234	14.8876	2.02459	0.056392	0.139469	41.7546	-3.62126	21.9123	-2.86344	0	0	0	0	1	0	0	0	0	0	0	0	0	0
08107	COLORADO	Routt County	14	13.5	-0.5	6.0948	-0.909207	2.46499	-0.109819	11.4055	14.6337	12.9	2.4	3.19959	0.489008	2469.02	283.485	15.6	-4.5	0.35551	-0.099854	0.406298	-0.019985	0.609446	0.413179	7.09307	-2.15097	5.00762	1.18311	0.096496	0.382123	3.1031	1.16421	4.72601	-1.38465	0	0	0	0	1	0	0	0	0	0	0	0	0	0
08109	COLORADO	Saguache County	15.6	20.7	5.1	22.5609	4.39202	3.63636	2.4842	2.29361	15.4434	27.1	7.8	0.676018	0.410691	0	0	16.9	1.3	0	0	0.338009	-0.052751	0.338009	-0.197105	10.8108	-2.51157	10.5628	0.362312	0.033801	0.067224	45.5805	1.56913	30	-4.03548	0	0	0	0	1	0	0	0	0	0	0	0	0	0
08111	COLORADO	San Juan County	15.3	18.8	3.5	20.8711	-11.8332	2.11416	1.56682	0	0	27.4	-3.6	3.58423	2.91545	0	0	16.5	2	0	0	1.79211	-1.78891	5.37634	1.83086	15.3846	-15.3846	7.52688	2.6772	0	0	5.55556	4.7943	7.94393	-3.46364	0	0	0	0	1	0	0	0	0	0	0	0	0	0
08113	COLORADO	San Miguel County	15.1	16.4	1.3	10.4373	2.54301	2.17352	1.38514	5.44294	4.9205	13.8	8.8	1.97149	0.190498	0	0	16.2	-2.5	0.606612	-0.341992	0.758265	0.038117	0.303306	1.54904	10.9646	1.32455	3.39703	0.705884	0.288141	-0.288141	5.92963	3.27822	6.36287	-0.339651	0	0	0	0	1	0	0	0	0	0	0	0	0	0
08115	COLORADO	Sedgwick County	15.9	24.3	8.4	10.0074	2.52203	0.863244	2.5487	0	0	19.3	4	0.364033	0.116526	4467.78	974.185	18.4	1	0	0	0.728067	-0.299206	0.728067	-0.298144	5.15723	0.173947	22.4245	5.75047	0.072807	-0.072807	10.921	-1.87979	20.6914	-2.44201	0	0	0	0	1	0	0	0	0	0	0	0	0	0
08117	COLORADO	Summit County	13.1	15.1	2	9.03882	-3.8672	2.44456	0.046841	7.05614	10.8857	15.1	4.9	2.67539	0.612976	0	729.063	13	-0.7	0.212332	-0.028772	0.382198	-0.049322	1.31646	0.225447	6.03626	-1.32911	3.168	2.16615	0.862069	-0.279123	9.79276	4.08364	6.74897	-1.33017	0	0	0	0	1	0	0	0	0	0	0	0	0	0
08119	COLORADO	Teller County	15.7	17.8	2.1	5.3765	2.58093	2.87711	0.993196	15.3296	3.20812	13.9	-0.2	1.2649	0.214011	0	713.371	15.6	3.1	0.14595	0.038509	0.0973	0.133712	0.3892	0.256408	5.51817	1.29792	7.31696	3.91994	0.57407	-0.253943	3.42982	1.52053	5.98315	-0.203946	0	0	0	0	1	0	0	0	0	0	0	0	0	0
08121	COLORADO	Washington County	16.3	21.1	4.8	11.366	2.36971	1.02121	0.168322	9.92282	-4.29996	19.4	3	0.609013	0	0	0	18.3	6	0	0	0.609013	-0.380797	0.406009	-0.179765	4.89362	-0.242454	18.2704	2.36657	0.040601	-0.040601	5.70442	4.08684	18.2861	-2.4106	0	0	0	0	1	0	0	0	0	0	0	0	0	0
08123	COLORADO	Weld County	18.8	25	6.2	12.5184	1.16819	3.7374	0.452741	32.21	5.2049	17.4	1.6	1.63041	-0.146565	1651	842.052	17.9	0.6	0.093956	0.008101	0.165804	-0.03436	0.414511	0.0997	7.682	0.783561	9.01037	-0.817466	0.467569	0.046483	27.025	0.366039	20.3614	-4.47731	0	0	0	0	1	0	0	0	0	0	0	0	0	0
08125	COLORADO	Yuma County	16	23.7	7.7	12.8539	-2.1169	1.56103	0.814723	8.07379	1.27738	20.3	4.3	1.21939	-0.589746	3314.3	2569.92	21.4	-0.2	0	0	0.71131	-0.199531	0.508078	-0.097148	5.93762	-2.15305	16.0451	0.486554	0.071131	0.022327	12.6308	7.0888	20.4732	-2.12514	0	0	0	0	1	0	0	0	0	0	0	0	0	0
09001	CONNECTICUT	Fairfield County	16.8	18	1.2	6.89841	0.635999	3.13952	1.43571	40.9737	5.92474	9.9	1.5	3.90112	0.410874	1458.26	668.587	18	1.2	0.183555	0.017286	0.279865	-0.056245	0.517808	0.064744	8.40501	0.919729	13.2551	-0.199038	9.62193	0.231984	11.8076	3.09905	15.6337	-4.20505	0	0	0	0	0	1	0	0	0	0	0	0	0	0
09003	CONNECTICUT	Hartford County	19.6	23.8	4.2	9.32403	0.81628	4.02995	0.889191	48.3114	-0.19538	11.3	-1.4	4.05048	0.313282	1740.55	362.253	20.1	2.4	0.096829	0.044107	0.233322	1.3e-05	0.508643	0.08124	12.1398	0.313902	14.6077	-0.437018	10.9597	0.928865	11.4875	2.08897	17.6432	-4.84001	0	0	0	0	0	1	0	0	0	0	0	0	0	0
09005	CONNECTICUT	Litchfield County	17.2	19.7	2.5	4.48514	0.845906	2.66024	1.45604	24.5815	7.64412	7.9	1.6	2.35465	0.032183	1457.51	883.591	18.2	0.3	0.109774	0.006796	0.263457	-0.050884	0.400674	-0.040367	6.2096	0.75504	14.2536	0.640999	0.97973	0.058426	2.14114	1.49612	14.1102	-5.02867	0	0	0	0	0	1	0	0	0	0	0	0	0	0
09007	CONNECTICUT	Middlesex County	19.9	22.9	3	4.62185	1.21601	3.40074	-0.055539	28.7196	6.81471	7.4	0.4	3.09536	0.072721	7019.44	1630.02	17.7	2.6	0.051589	0.111354	0.232152	-0.026126	0.515893	0.063461	7.09094	0.507255	13.5744	0.661811	4.18389	0.08186	2.94059	1.05383	11.2704	-3.1174	0	0	0	0	0	1	0	0	0	0	0	0	0	0
09009	CONNECTICUT	New Haven County	21.9	26.7	4.8	9.4939	1.17687	3.86302	1.2213	42.8423	2.41211	11.4	-1.1	5.15408	0.64963	2027.5	136.527	22.8	3.2	0.097086	0.007866	0.209949	0.026148	0.564315	0.081907	11.5836	0.963336	14.4579	-0.654718	10.7605	0.670766	10.039	2.82965	16.9924	-5.2425	0	0	0	0	0	1	0	0	0	0	0	0	0	0
09011	CONNECTICUT	New London County	20.6	23.3	2.7	6.38355	0.339363	2.66127	1.12357	33.6786	4.93423	9.4	-0.1	2.47406	0.07768	2989.15	-426.665	19.6	2.5	0.11965	-0.007219	0.212283	-0.013256	0.648428	-0.082525	10.2366	0.095252	13.0014	0.420219	4.67447	0.477245	5.22255	1.38043	13.9589	-4.42063	0	0	0	0	0	1	0	0	0	0	0	0	0	0
09013	CONNECTICUT	Tolland County	19.1	22.2	3.1	5.55165	1.05955	2.57705	0.885413	33.3306	7.08305	8.6	-0.8	1.62066	0.144801	1754.05	-341.029	18.1	1	0.102666	0.01032	0.161333	-0.021177	0.351999	0.02019	6.56709	0.558831	10.1632	1.03951	2.32173	0.441425	3.01693	0.727874	10.8071	-2.54182	0	0	0	0	0	1	0	0	0	0	0	0	0	0
09015	CONNECTICUT	Windham County	20.7	29.7	9	8.50271	1.77877	3.99688	1.98256	25.9611	6.34549	10.7	0.4	1.485	-0.008866	4171.3	-551.469	20.3	4.9	0.119167	-3.6e-05	0.1925	-0.022128	0.449166	0.044375	10.5968	-0.104107	12.2742	-0.175065	1.74717	-0.228881	6.81999	1.39418	20.4023	-4.75439	0	0	0	0	0	1	0	0	0	0	0	0	0	0
10001	DELAWARE	Kent County	27.7	32.5	4.8	10.6611	1.68999	3.5591	0.882776	17.3453	0.523379	13.7	-0.8	1.61803	0.052438	2610.36	207.714	26	1.9	0.086821	-0.004408	0.221	-0.099833	0.513035	0.006804	12.687	0.227761	11.582	1.26	19.9231	1.59975	3.37656	1.00057	20.5832	-5.54076	0	0	0	0	0	0	1	0	0	0	0	0	0	0
10003	DELAWARE	New Castle County	21.8	26.8	5	8.41884	1.45259	3.48837	0.763936	40.9294	-0.99646	10.4	0.2	3.0264	0.189908	1950.37	-17.3893	23.2	-1.4	0.111941	0.043306	0.191898	-0.039763	0.569698	0.122364	10.9721	0.968669	11.5867	0.145256	19.7239	2.51948	5.25861	2.133	14.5454	-2.76523	0	0	0	0	0	0	1	0	0	0	0	0	0	0
10005	DELAWARE	Sussex County	25.1	29.2	4.1	10.539	0.406918	2.84386	1.12866	21.0835	-2.46397	13.6	2	2.07485	-0.106166	2124.57	704.753	24.6	0.2	0.10853	0.047114	0.293671	-0.022486	0.580957	0.15576	9.26968	-0.257576	18.5345	1.76426	14.8176	-1.85949	4.30036	2.28886	23.4894	-8.20382	0	0	0	0	0	0	1	0	0	0	0	0	0	0
11001	DISTRICT OF COLUMBIA	District of Columbia	20.3	21.6	1.3	20.2157	-1.92924	6.78917	-0.705924	32.6516	3.43359	14.4	-6.2	7.18108	1.15403	3073.71	3070.84	21	-1.1	0.078663	0.029732	0	0.301839	0	0.441058	21.7561	-1.01995	12.2519	-0.432526	59.4451	-4.80659	7.86894	0.596421	22.1694	-8.23909	0	0	0	0	0	0	0	0	0	0	0	0	0	0
12001	FLORIDA	Alachua County	20.8	25.1	4.3	22.7612	1.34201	4.41245	-0.279247	41.6176	4.53733	16.1	3.9	7.88695	1.27643	6942.95	-878.748	20.8	1.7	0.09635	0.02271	0.215641	-0.034359	0.564337	0.133603	13.1393	0.193777	9.52031	0.731161	18.6924	0.443138	5.65851	1.60874	11.9475	-1.88796	0	0	0	0	0	0	0	1	0	0	0	0	0	0
12003	FLORIDA	Baker County	26.6	34.8	8.2	14.6817	3.52085	2.59578	1.86053	5.76401	13.5277	13.4	9.8	0.808662	-0.141341	735.792	488.794	30.2	2.4	0	0.113913	0.179703	0.087009	0.359405	0.134216	9.17431	0.345472	9.02107	0.94439	12.97	-0.249256	2.14295	0.333693	28.1087	-6.86775	0	0	0	0	0	0	0	1	0	0	0	0	0	0
12005	FLORIDA	Bay County	21.5	26.8	5.3	13.0448	-0.554308	2.88002	1.06312	25.8385	-4.52282	14.6	8.2	1.97683	0.073304	1377.17	600.683	27	-3.5	0.094456	-0.015557	0.229393	-0.022978	0.762396	-0.003749	10.5724	1.69151	13.2731	0.890772	10.6061	0.575262	2.38434	1.20634	18.9594	-5.04153	0	0	0	0	0	0	0	1	0	0	0	0	0	0
12007	FLORIDA	Bradford County	25.7	35.1	9.4	14.5929	1.02042	2.29945	1.73712	10.155	3.02492	15.3	9.1	0.459982	0.144354	1729.95	2087.18	32.1	-2.3	0.038332	-0.038332	0.153327	0.086053	0.306654	0.240635	9.70484	1.57549	12.9446	0.029936	21.14	-1.00892	1.87443	1.07624	25.8346	-5.0881	0	0	0	0	0	0	0	1	0	0	0	0	0	0
12009	FLORIDA	Brevard County	22.5	28.8	6.3	9.47309	0.37252	2.79346	1.34867	27.99	0.031153	12.4	7.7	2.21112	0.21266	1267.38	475.3	21.7	1.9	0.077694	0.004341	0.191084	-0.037599	0.541755	0.094016	8.60791	-0.135184	19.8782	0.308125	7.9323	1.33788	4.59904	2.21027	13.6623	-3.79648	0	0	0	0	0	0	0	1	0	0	0	0	0	0
12011	FLORIDA	Broward County	19.4	25.3	5.9	11.5064	0.194329	3.34247	1.66154	30.8877	-0.298657	16	10.5	2.65	0.249287	1285.44	-12.925	24.9	-2.3	0.089956	0.009678	0.229819	-0.00838	0.568694	0.109493	11.2492	1.47914	16.0447	-2.11389	19.8714	3.90757	16.7295	6.41946	18.0412	-5.48832	0	0	0	0	0	0	0	1	0	0	0	0	0	0
12013	FLORIDA	Calhoun County	25.8	34.4	8.6	19.9982	0.511442	3.08832	0.433704	13.2605	3.2944	18	8.9	0.845049	-0.098488	1322.27	184.42	28.8	0.9	0	0	0.153645	-0.081021	0.537758	0.041071	8.93363	7.30014	13.7973	1.19711	16.4093	0.884589	3.48775	1.09636	30.8645	-3.41496	0	0	0	0	0	0	0	1	0	0	0	0	0	0
12015	FLORIDA	Charlotte County	24.7	27.2	2.5	8.2295	1.28344	1.4927	2.64548	18.8663	-3.96156	11.2	11.6	2.74665	-0.050683	1365.62	165.642	23.5	-4.2	0.035304	0.066638	0.183581	-0.010755	0.487195	-0.022085	5.24827	1.14176	34.7123	-1.72268	4.33886	0.57645	3.23738	1.57091	17.8516	-5.9609	0	0	0	0	0	0	0	1	0	0	0	0	0	0
12017	FLORIDA	Citrus County	22.8	29.8	7	11.6757	1.93673	2.76163	1.68364	9.23212	6.52335	14.1	9.8	2.15946	0.172809	2822.59	-976.768	24.7	0.4	0.067748	-0.017875	0.186306	-0.050067	0.347208	0.016152	5.83551	0.998478	32.281	-1.84186	2.24415	0.512059	2.58966	1.28119	21.6839	-5.93495	0	0	0	0	0	0	0	1	0	0	0	0	0	0
12019	FLORIDA	Clay County	22.6	29.2	6.6	6.7813	1.46142	3.04385	1.54417	25.6393	-5.60286	12.4	5.4	1.58365	-0.079142	652.066	114.44	23.6	0.6	0.035508	0.039456	0.156234	0.016002	0.596532	0.013891	8.8621	1.0458	9.78241	0.81142	6.43047	2.97793	4.38948	2.4351	13.6056	-3.63905	0	0	0	0	0	0	0	1	0	0	0	0	0	0
12021	FLORIDA	Collier County	20	22.1	2.1	10.264	0.526518	1.93472	1.60624	38.7405	-5.49737	13.7	14.7	3.82692	0.323332	1190.5	-42.1392	17.5	-1.3	0.067628	0.032832	0.214817	-0.008482	0.477371	0.031204	6.32527	0.032828	24.408	0.644647	4.45148	0.995807	19.5929	5.57117	18.2469	-3.65744	0	0	0	0	0	0	0	1	0	0	0	0	0	0
12023	FLORIDA	Columbia County	25.2	33.8	8.6	15.0079	1.6064	3.32221	2.39392	16.6778	-4.46516	17.1	5.8	1.73411	-0.057818	7474.92	1563.48	25.8	2.6	0.053085	0.047977	0.159255	-0.072032	0.424681	0.123945	10.4789	3.14166	14.0162	0.761862	17.0014	-0.1505	2.64187	1.3138	25.3064	-5.69943	0	0	0	0	0	0	0	1	0	0	0	0	0	0
12027	FLORIDA	DeSoto County	26	34.6	8.6	23.5645	-2.83124	2.73761	1.70267	17.9075	6.77898	22.5	13.8	0.962464	0.053459	2047.13	-783.988	30.8	0	0.031047	-0.002716	0.403614	-0.232965	0.372567	-0.032594	8.47002	4.0688	19.3983	-2.12688	11.6707	0.06337	25.0799	7.58557	36.4527	-0.997138	0	0	0	0	0	0	0	1	0	0	0	0	0	0
12029	FLORIDA	Dixie County	26.4	34.9	8.5	19.1106	0.469833	3.29601	0.123709	2.20782	-0.036389	18.9	6.2	0.216967	-0.017603	0	0	31.5	1.6	0.072322	-0.072322	0.289289	-0.019666	0.216967	0.120324	7.43645	-1.4627	17.0319	1.80594	8.12902	-1.33848	1.78636	-0.51609	34.0973	-7.48787	0	0	0	0	0	0	0	1	0	0	0	0	0	0
12031	FLORIDA	Duval County	23.6	27.8	4.2	11.9083	1.40542	3.21911	1.77793	32.3121	0.08955	14	5.7	3.03898	0.391374	2063.85	132.109	23.9	2.2	0.066763	0.030082	0.234953	0.019689	0.717698	0.108401	13.9903	0.218602	10.4288	0.185248	27.5207	1.26017	4.08395	1.97748	17.281	-4.92623	0	0	0	0	0	0	0	1	0	0	0	0	0	0
12033	FLORIDA	Escambia County	26.6	29.4	2.8	15.4394	0.088595	3.66226	1.32338	27.3166	-1.63847	16	5.7	2.63578	0.091525	3460.25	682.468	27	-1.5	0.074726	-0.002201	0.213987	-0.042293	0.584219	-0.004018	13.4916	-0.473566	13.3144	1.05127	21.1593	0.255079	2.6548	0.989542	17.9442	-4.37363	0	0	0	0	0	0	0	1	0	0	0	0	0	0
12035	FLORIDA	Flagler County	21.3	29	7.7	8.69786	2.33845	1.99666	1.79017	6.19495	5.52411	12.5	9.5	1.44486	0.202663	687.49	254.605	21.4	1	0.060202	0.005284	0.140472	0.025267	0.341146	0.019029	5.66699	1.4052	28.5901	-4.38278	8.08316	1.53926	5.12121	2.54029	14.1211	-3.87695	0	0	0	0	0	0	0	1	0	0	0	0	0	0
12037	FLORIDA	Franklin County	22.5	27.5	5	17.7278	6.07458	1.58235	3.66275	12.9758	-8.96702	17.9	14.1	1.26617	0.287087	613.186	180.594	26.7	2.2	0	0.088652	0.633083	-0.268047	0.361762	0.258806	9.83486	7.91463	15.9537	-0.105358	16.1617	-4.49595	2.41476	3.43176	31.7362	-12.5849	0	0	0	0	0	0	0	1	0	0	0	0	0	0
12039	FLORIDA	Gadsden County	27	35.7	8.7	19.9251	4.64678	4.27244	0.219503	9.04417	9.27695	21.4	0.9	0.953712	-0.163241	561.98	-436.137	29.6	1.5	0.022179	-0.022179	0.288331	-0.119946	0.177435	0.20172	16.124	0.886588	12.2718	0.359524	57.1318	-2.71978	6.15033	2.58803	29.3101	-5.75203	0	0	0	0	0	0	0	1	0	0	0	0	0	0
12041	FLORIDA	Gilchrist County	24.5	32.8	8.3	14.1259	0.593732	2.34829	1.76038	6.65342	-5.29356	17.9	8	0.346332	-0.010213	0	0	27.3	0.7	0	0	0.207799	0.027372	0.069266	0.106008	9.28726	-3.59451	13.5832	2.03905	6.75348	-1.97738	2.45203	1.40582	27.5998	-9.69163	0	0	0	0	0	0	0	1	0	0	0	0	0	0
12043	FLORIDA	Glades County	24.1	35.9	11.8	15.1905	2.29179	4.20842	-1.00384	11.3222	0.252061	18.7	12.6	0.189107	-0.005117	0	0	28.9	4.1	0.094554	-0.094554	0.378215	-0.286569	0.283661	-0.009689	6.99001	2.87634	19.1944	1.41084	9.94705	-1.5008	15.0246	2.46412	30.1634	-3.94914	0	0	0	0	0	0	0	1	0	0	0	0	0	0
12045	FLORIDA	Gulf County	24	29.8	5.8	16.6849	0.83497	2.75766	1.59374	11.0013	18.7238	16.4	10.6	1.42514	-0.165232	2408.57	-2408.57	26.2	0.9	0.075008	-0.075008	0.60006	-0.358018	0.450045	0.248146	10.2564	2.60188	16.3291	-0.928853	16.3591	2.43939	2.11521	1.61395	27.4168	-3.18219	0	0	0	0	0	0	0	1	0	0	0	0	0	0
12047	FLORIDA	Hamilton County	27.2	38.3	11.1	26.013	-6.58454	2.94614	2.05039	2.05037	3.71726	22	6.8	0.675321	-0.368684	702.859	-702.859	33.7	-0.4	0.075036	-0.075036	0.150071	0.19256	0.300143	0.248103	13.5197	-1.70581	10.9627	1.0699	36.4748	-1.55776	6.9483	1.9145	37.1203	-9.36672	0	0	0	0	0	0	0	1	0	0	0	0	0	0
12049	FLORIDA	Hardee County	26.1	37.6	11.5	24.5896	-1.64803	5.24455	-0.004213	5.81554	7.1658	24.7	9.4	0.519712	-0.019349	0	939.06	25.9	5.3	0	0.033996	0.445467	-0.037959	0.222734	0.049236	7.87784	2.57569	13.609	-0.030029	7.83651	-0.874444	36.016	5.39381	42.0437	-3.45278	0	0	0	0	0	0	0	1	0	0	0	0	0	0
12051	FLORIDA	Hendry County	24.6	34.6	10	24.1471	2.28153	4.64286	2.48412	7.61175	18.918	24.1	12.4	0.552334	0.166369	679.729	19.3329	24.8	6.4	0	0.050513	0.359017	-0.080051	0.386634	0.017468	11.0013	3.56993	9.76802	1.08714	14.0458	-1.37894	39.3786	7.63748	45.8372	-10.3198	0	0	0	0	0	0	0	1	0	0	0	0	0	0
12053	FLORIDA	Hernando County	19.2	29.2	10	10.3347	0.74486	2.22019	2.68099	20.5965	-0.475987	13.8	9.4	1.67429	0.062727	1148.25	-236.435	25.4	-0.6	0.038226	0.043534	0.168193	0.013644	0.351677	0.062963	6.49276	0.511662	30.9315	-4.79434	3.82716	1.00277	5.13524	3.41422	21.5327	-6.83458	0	0	0	0	0	0	0	1	0	0	0	0	0	0
12055	FLORIDA	Highlands County	22.5	30.2	7.7	15.2182	1.1704	1.91566	2.43812	25.689	-2.61631	17.7	11	1.81993	-0.050913	1741.03	474.544	23.4	3.1	0.045784	0.055529	0.309045	-0.106274	0.423506	0.032403	6.7151	-0.378509	33.1204	-2.00971	9.05501	-0.23142	11.9749	4.22554	25.4844	-3.63371	0	0	0	0	0	0	0	1	0	0	0	0	0	0
12057	FLORIDA	Hillsborough County	22.5	26	3.5	12.5123	0.946986	3.69273	1.16607	34.8675	-0.428675	15.8	5.7	3.09526	0.456217	2210.73	-252.174	25.2	-1.1	0.075079	0.014437	0.257271	-0.00853	0.552581	0.062318	11.9214	1.42764	11.9561	-0.438714	14.2981	1.15268	17.9826	4.31996	19.2376	-5.01326	0	0	0	0	0	0	0	1	0	0	0	0	0	0
12059	FLORIDA	Holmes County	26.1	30.4	4.3	19.0536	-0.068703	3.10078	0.50347	6.52888	12.514	19.6	6.7	0.538677	0.045625	774.51	298.136	27.5	5.2	0	0	0.269339	-0.060325	0.107735	0.049341	7.93425	0.103416	14.7651	1.74155	6.21633	-0.829498	1.2605	1.19426	34.7895	-9.65595	0	0	0	0	0	0	0	1	0	0	0	0	0	0
12061	FLORIDA	Indian River County	19.9	22.2	2.3	9.29954	2.86196	2.26978	2.46038	23.9632	3.71715	11.4	14.2	3.52378	0.007821	1759.09	-257.941	20.1	2.5	0.097391	-0.001213	0.230196	-0.02955	0.513515	0.048752	7.47698	1.87619	29.2385	-2.96603	7.79038	0.422137	6.46321	3.13538	18.4441	-5.29306	0	0	0	0	0	0	0	1	0	0	0	0	0	0
12063	FLORIDA	Jackson County	24.8	33	8.2	17.1814	3.9671	2.78132	1.22772	12.5344	20.7334	16.4	7.4	1.21912	-0.15018	1486.92	110.181	26.2	4.8	0.021388	-0.021388	0.192493	0.043121	0.470538	0.098871	11.9479	-0.345926	14.6359	0.665031	26.4335	-0.428861	2.42969	1.2202	30.8678	-9.62489	0	0	0	0	0	0	0	1	0	0	0	0	0	0
12065	FLORIDA	Jefferson County	25.2	34.2	9	17.1357	3.24284	2.71322	3.36658	2.5402	-2.1022	16.2	6.1	0.465044	-0.022616	0	0	26.5	1.4	0	0.071378	0.310029	-0.167178	0.310029	0.260991	11.0147	-1.23378	14.5016	0.620744	38.4747	-5.5887	1.87568	1.23923	26.832	-9.1715	0	0	0	0	0	0	0	1	0	0	0	0	0	0
12067	FLORIDA	Lafayette County	23.7	32.9	9.2	17.4711	0.563207	2.10268	-0.787319	3.6673	22.8647	20.1	15.8	0.569638	0.099191	0	0	27	2.8	0	0	0.14241	-0.016284	0.14241	0.109194	7.07635	2.76426	12.1333	1.29861	14.4546	-8.69088	8.87212	-2.44435	31.7808	-8.00446	0	0	0	0	0	0	0	1	0	0	0	0	0	0
12069	FLORIDA	Lake County	23	27.1	4.1	9.63226	0.701778	1.9498	1.95558	22.2132	-2.16021	14.2	9.7	1.98548	0.160079	1298.57	-199.615	24.3	-2.1	0.057	0.010282	0.242248	-0.05703	0.465496	-0.023357	6.79959	0.17209	26.3856	2.00028	7.95429	0.654709	5.62205	4.34679	20.2363	-6.01361	0	0	0	0	0	0	0	1	0	0	0	0	0	0
12071	FLORIDA	Lee County	21.8	26.4	4.6	9.72587	0.735755	1.98904	2.40924	30.918	-3.30994	14.6	11	2.74673	0.001433	1400.3	1404.61	26.9	-4.6	0.088458	-0.004969	0.222279	0.004145	0.517138	-0.000873	7.19342	0.706781	25.4103	-3.20422	6.31045	0.877758	9.52464	6.69863	17.7067	-4.86022	0	0	0	0	0	0	0	1	0	0	0	0	0	0
12073	FLORIDA	Leon County	21.2	28.1	6.9	18.1871	3.32024	5.73136	-0.294165	47.0473	2.62616	14.4	3	2.6143	0.310448	1464.49	402.759	23.4	-2.2	0.066819	0.023503	0.162872	0.018422	0.701602	0.126356	13.9937	0.502847	8.31899	0.376407	28.7444	2.12301	3.43284	1.06715	10.8822	-1.22658	0	0	0	0	0	0	0	1	0	0	0	0	0	0
12075	FLORIDA	Levy County	24.6	34.2	9.6	18.5802	0.48573	3.07709	1.00075	8.84328	6.36094	18.7	6.8	0.609579	0.010458	588.07	-280.691	30	1.4	0.029028	0.047607	0.232221	0.049892	0.435414	0.024392	10.4818	-1.89361	17.9187	0.276064	10.6763	-1.12376	4.08128	1.44589	26.0965	-6.33112	0	0	0	0	0	0	0	1	0	0	0	0	0	0
12077	FLORIDA	Liberty County	25.3	35.8	10.5	19.8539	2.96304	2.17582	1.20502	4.47528	16.7179	18.3	10.4	0	0.128025	0	0	27.6	4.1	0	0	0.569719	-0.446489	0	0.125266	12.6615	-3.91338	10.3689	-1.38157	16.8922	-6.81665	4.01652	2.70477	34.4449	-10.9972	0	0	0	0	0	0	0	1	0	0	0	0	0	0
12079	FLORIDA	Madison County	25.2	36.3	11.1	23.0611	-0.671784	2.74491	1.51125	21.0057	-3.95209	18.6	7.2	0.640581	-0.220894	2242.03	-927.617	28.1	3	0.106763	0.104866	0.266909	-0.108002	0.533817	-0.216374	13.4234	-4.51694	14.5679	0.909825	40.1964	-2.27634	2.88795	1.79393	32.52	-7.44711	0	0	0	0	0	0	0	1	0	0	0	0	0	0
12081	FLORIDA	Manatee County	21.1	25.9	4.8	10.0777	1.58333	1.91928	2.14834	35.0479	-1.8281	13.6	10.6	2.90149	-0.334621	1042.64	-367.171	23	1	0.030303	0.041942	0.196968	0.014715	0.435603	0.06383	7.84682	1.49482	24.9097	-2.59127	7.98517	0.28515	9.28061	3.60136	18.5576	-5.34818	0	0	0	0	0	0	0	1	0	0	0	0	0	0
12083	FLORIDA	Marion County	26	32.7	6.7	13.0764	0.785084	2.88988	1.61534	22.5287	-0.983511	16	8	1.86161	0.030913	715.761	135.794	26.6	0.3	0.023174	0.040744	0.227873	-0.047096	0.409399	0.056288	8.37348	0.615018	24.5408	-0.585822	11.1762	0.015249	6.00002	2.83731	21.8033	-6.21539	0	0	0	0	0	0	0	1	0	0	0	0	0	0
12085	FLORIDA	Martin County	20.9	21.7	0.8	8.77318	1.84202	2.12677	2.13675	28.427	4.20354	11.2	11.2	3.59028	0.084099	2866	-2361.03	21.5	-2.7	0.11047	0.096978	0.244613	-0.014879	0.528679	0.158046	5.9652	1.58156	28.2504	-1.9958	5.17158	0.353991	7.4883	2.57647	14.7024	-3.70677	0	0	0	0	0	0	0	1	0	0	0	0	0	0
12086	FLORIDA	Miami-Dade County	18.5	23.9	5.4	17.971	-1.12051	5.01873	-0.317787	29.9055	-0.452493	21.5	12.4	3.88131	0.180931	1402	48.0831	23.7	-0.2	0.07	0.00878	0	-0.071878	0	0.101449	12.5263	0.381775	13.3275	0.793037	18.8011	-0.703422	57.3224	4.03674	32.1328	-9.37489	0	0	0	0	0	0	0	1	0	0	0	0	0	0
12087	FLORIDA	Monroe County	22.6	19.4	-3.2	10.1785	0.083412	2.01829	0.633997	21.4541	-1.18658	13.1	13.8	2.9778	0.103165	1135.73	110.766	21.1	-3	0.364372	-0.145688	0.477453	-0.122728	0.728744	0.241665	6.55341	0.858779	14.546	1.00708	4.49937	0.755687	15.7057	2.77886	15.0946	-5.0804	0	0	0	0	0	0	0	1	0	0	0	0	0	0
12089	FLORIDA	Nassau County	23.3	28.5	5.2	9.14535	-0.610127	3.03179	1.64423	10.1835	8.4786	10.7	9.6	1.35269	0.126465	819.156	359.949	25.3	-1.7	0.069369	0.11483	0.225448	-0.068475	0.450896	0.215053	6.82079	1.786	12.5505	2.70024	7.21953	0.716974	1.81572	0.739554	18.9829	-4.43529	0	0	0	0	0	0	0	1	0	0	0	0	0	0
12091	FLORIDA	Okaloosa County	23.1	29.4	6.3	8.84105	1.52393	2.66875	0.76788	22.4861	-3.67097	13.1	5.7	2.21117	0.368886	3996.85	-1170.64	22.2	0	0.123169	9.9e-05	0.211146	-0.031269	0.598247	0.197391	9.6611	-0.023663	12.1139	0.918044	8.74497	0.679472	4.04756	1.82296	11.9818	-2.73111	0	0	0	0	0	0	0	1	0	0	0	0	0	0
12093	FLORIDA	Okeechobee County	26.5	31.7	5.2	16.026	2.53862	2.47002	2.68027	15.022	2.2048	22.2	9.9	1.22528	-0.242147	1481.59	-87.312	31.4	-0.4	0.083542	-0.033842	0.222779	0.100318	0.445558	0.026597	9.11867	1.53285	16.494	-0.318131	7.21526	0.617272	18.7329	4.12363	34.894	-5.97903	0	0	0	0	0	0	0	1	0	0	0	0	0	0
12095	FLORIDA	Orange County	21.4	26.6	5.2	12.112	0.548815	3.41781	2.02783	30.0956	-1.4544	17.3	7.7	2.59387	0.328076	1756.24	-277.609	23	1.1	0.071401	0.008674	0.245441	-0.014518	0.682774	0.103251	12.2093	1.15826	10.0391	-0.633592	17.3942	1.53939	18.7641	5.66347	18.2182	-5.48974	0	0	0	0	0	0	0	1	0	0	0	0	0	0
12097	FLORIDA	Osceola County	22.7	29.2	6.5	11.5236	1.73392	3.20467	2.31766	19.093	4.35442	18.7	8.4	1.13628	0.107648	684.955	-91.968	25.5	0.5	0.046379	-0.013121	0.255083	-0.008723	0.550747	0.040492	10.6404	2.89339	11.3031	0.142373	6.46345	2.4967	29.4168	11.1388	20.8802	-5.33915	0	0	0	0	0	0	0	1	0	0	0	0	0	0
12099	FLORIDA	Palm Beach County	20.7	22.2	1.5	9.92294	1.57023	2.75611	1.82392	36.4768	-3.97503	13.9	11.7	3.41854	0.28673	1417.33	48.2889	21.2	0.4	0.106084	0.011109	0.205979	0.007279	0.523345	0.098554	8.4689	1.7184	23.2035	-1.89252	13.4968	1.97226	12.4266	4.81859	16.4257	-3.55496	0	0	0	0	0	0	0	1	0	0	0	0	0	0
12101	FLORIDA	Pasco County	23.5	28.9	5.4	10.6657	0.996872	2.31595	2.32627	19.9191	6.7083	14	9.6	1.49957	0.025078	1217.73	-540.36	22.1	5.3	0.037707	0.023772	0.176932	-0.008155	0.345163	0.002509	6.78763	1.17965	26.8244	-5.93207	1.88592	1.85362	5.67198	4.17485	22.4279	-8.19329	0	0	0	0	0	0	0	1	0	0	0	0	0	0
12103	FLORIDA	Pinellas County	22.5	24	1.5	9.97093	1.61148	2.48051	1.27732	28.6186	0.758174	12.1	10.2	2.91595	0.278167	1963.3	907.071	21.2	-1.7	0.085731	0.034179	0.20619	0.006303	0.511133	0.10712	9.84153	0.425424	22.5922	-1.85171	8.80766	1.00542	4.57177	2.2646	15.9888	-4.13713	0	0	0	0	0	0	0	1	0	0	0	0	0	0
12105	FLORIDA	Polk County	24.7	33.5	8.8	12.9359	1.44311	3.3077	0.88773	28.3353	0.922408	16.6	5.7	1.78127	0.005457	797.693	297.862	28.5	-3.2	0.045462	0.021387	0.219043	-0.009269	0.382291	0.013661	9.48115	0.949681	18.3037	-0.95264	12.9655	0.359526	9.4333	5.6326	25.2416	-7.74283	0	0	0	0	0	0	0	1	0	0	0	0	0	0
12107	FLORIDA	Putnam County	25.3	35.6	10.3	20.8725	1.86751	2.89458	2.40258	13.6333	3.92909	19.1	5.3	1.02239	-0.044724	757.238	-43.0678	24.4	6.5	0.0568	-0.001925	0.227199	-0.048868	0.326598	0.084964	10.2103	0.411941	18.457	0.441255	16.6167	-0.21673	5.85746	2.43196	29.6476	-7.6765	0	0	0	0	0	0	0	1	0	0	0	0	0	0
12109	FLORIDA	St. Johns County	19.8	21.5	1.7	8.02018	-0.595785	2.05215	1.63085	32.813	-0.399869	9.7	7.5	4.14992	0.213856	1085.44	-116.781	19.9	-2.2	0.154302	-0.026258	0.227393	-0.054214	0.600966	-0.008764	7.48847	-0.150508	15.9021	-0.826685	5.99423	0.041973	2.92037	1.5375	12.8041	-4.66106	0	0	0	0	0	0	0	1	0	0	0	0	0	0
12111	FLORIDA	St. Lucie County	23.2	26.9	3.7	13.3976	-1.4088	2.74406	2.89087	35.1808	-10.1124	15.2	10.3	1.63471	-0.143431	1209.21	-650.923	24.6	-0.3	0.057085	0.006704	0.181634	-0.015839	0.451491	0.013797	8.55491	-0.349463	22.6638	-2.50238	14.7445	1.72914	8.30535	6.21313	22.3257	-5.71453	0	0	0	0	0	0	0	1	0	0	0	0	0	0
12113	FLORIDA	Santa Rosa County	22.5	28	5.5	9.8289	0.497324	3.09104	1.63591	23.1972	-7.66959	12.9	7.1	1.62218	0.044881	1277.83	42.861	23.2	1.4	0.118903	-0.020062	0.127396	-0.008094	0.492598	0.001606	8.68749	-0.009744	10.9722	0.912905	3.99429	0.814875	2.3959	1.51715	14.5652	-2.28867	0	0	0	0	0	0	0	1	0	0	0	0	0	0
12115	FLORIDA	Sarasota County	19.9	21.3	1.4	7.77304	2.02812	1.86651	2.09857	29.8877	-7.56119	9.6	14	4.17233	0.255099	2405.98	-488.008	19	-0.9	0.10124	0.033981	0.211684	0.002666	0.558356	-0.025585	6.37931	0.593405	31.4388	-1.79282	4.1079	0.261718	4.40948	2.42772	12.9142	-3.03836	0	0	0	0	0	0	0	1	0	0	0	0	0	0
12117	FLORIDA	Seminole County	20.5	25	4.5	7.41159	2.01229	2.57612	1.62747	26.7641	0.183947	13.3	6.9	1.82368	0.233587	448.611	16.0568	20.1	0.1	0.093101	0.032745	0.180725	0.011396	0.566819	0.115653	9.00101	1.3008	10.5491	0.558202	9.02858	1.17001	11.1327	4.0731	11.3163	-2.16252	0	0	0	0	0	0	0	1	0	0	0	0	0	0
12119	FLORIDA	Sumter County	25.8	29.4	3.6	13.7262	1.14263	1.65895	2.07539	18.5109	6.90948	16.8	4.6	0.224951	0.961673	0	536.822	24.7	-5.2	0.056238	-0.017618	0.131221	0.088135	0.243697	0.065259	6.68082	2.77405	27.594	-5.59561	13.6695	-1.60418	6.11679	1.85312	22.7324	-5.01996	0	0	0	0	0	0	0	1	0	0	0	0	0	0
12121	FLORIDA	Suwannee County	25.8	30.7	4.9	18.4618	-0.519324	3.98158	0.302434	7.90982	5.9559	18	9	0.45919	-0.011929	647.601	1682.85	27.7	1.5	0.028699	0.046022	0.200895	-0.000605	0.344392	0.029216	9.05468	0.818005	16.901	1.6872	11.5687	-1.37409	5.20032	3.03791	26.758	-4.90651	0	0	0	0	0	0	0	1	0	0	0	0	0	0
12123	FLORIDA	Taylor County	28.4	35.4	7	18.016	4.84477	2.85279	3.26376	22.5125	2.6374	16.6	8.2	0.882842	-0.145389	1313.72	8385.65	30.6	0.1	0	0.093458	0.155796	-0.015941	0.259659	0.114172	11.402	-2.52105	13.7568	0.898463	18.3839	2.75206	2.2902	-0.036661	29.9907	-10.3381	0	0	0	0	0	0	0	1	0	0	0	0	0	0
12125	FLORIDA	Union County	25.1	35.7	10.6	13.9735	3.38025	1.55274	2.72331	1.63271	15.804	15.7	10.9	0.967118	-0.21658	23527.6	-15284.8	29.4	2.3	0	0	0.148787	-0.148566	0.148787	-0.011651	12.1657	-2.33772	7.25338	0.616795	22.2586	-0.088975	3.31796	0.956777	27.5339	-3.82838	0	0	0	0	0	0	0	1	0	0	0	0	0	0
12127	FLORIDA	Volusia County	23.8	25.9	2.1	11.6209	1.51449	3.46278	0.307342	26.7056	-1.87205	14.6	9.7	2.12025	0.158218	1816.44	-374.445	24.8	-0.2	0.094735	0.016177	0.184958	-0.018886	0.541342	0.0112	8.93473	0.591332	22.1185	-1.60217	8.8762	0.828545	6.60279	3.41584	17.9626	-4.97815	0	0	0	0	0	0	0	1	0	0	0	0	0	0
12129	FLORIDA	Wakulla County	26.3	34.8	8.5	11.2772	1.86261	2.41639	1.81117	6.70028	2.08377	15.4	6.1	0.612343	-0.087517	0	0	23.4	3.9	0.087478	0.003944	0.087478	0.034897	0.34991	-0.014698	12.6038	-3.86203	10.1693	2.76405	11.5995	0.764854	1.33403	1.66941	21.6028	-5.73974	0	0	0	0	0	0	0	1	0	0	0	0	0	0
12131	FLORIDA	Walton County	22.9	26.4	3.5	14.3826	-1.25105	2.39844	2.26815	14.8118	11.971	17	8.2	0.541859	0.354487	444.989	1329.09	25.6	0.1	0.09852	-0.025931	0.344819	-0.161506	0.467969	0.130888	8.28319	1.12899	15.842	-0.589157	6.78062	-0.292653	2.2364	1.29886	24.0447	-8.15344	0	0	0	0	0	0	0	1	0	0	0	0	0	0
12133	FLORIDA	Washington County	27.1	35.6	8.5	19.1772	1.7996	2.85301	2.92892	2.33275	11.3362	17.9	6	0.810566	0.132336	1332.38	23.4928	29.8	-0.2	0	0	0.333762	-0.207656	0.381443	0.162126	9.68022	2.88077	15.2434	-0.711078	13.2313	0.083483	2.43647	0.668287	28.7837	-5.996	0	0	0	0	0	0	0	1	0	0	0	0	0	0
13001	GEORGIA	Appling County	28.5	32.5	4	18.6207	3.76585	2.91833	0.402239	13.0146	6.39905	20.6	3.1	0.918537	0.05013	1405.99	426.696	29.6	1.8	0.114817	0.051748	0.344451	-0.178104	0.459269	0.318034	8.54701	1.76556	12.0271	0.28335	19.0482	-0.190799	4.66732	1.8796	32.6881	-8.33137	0	0	0	0	0	0	0	0	1	0	0	0	0	0
13003	GEORGIA	Atkinson County	26.7	29.1	2.4	23.0222	6.23231	3.18783	2.24419	0.867347	12.8149	25.1	3.6	0.131423	-0.003123	0	0	27.9	1.6	0.131423	-0.131423	0.39427	0.091809	0.525693	-0.039667	10.7838	6.74415	9.33105	-0.24686	19.4901	-2.20795	17.4004	6.81176	43.6598	-12.3874	0	0	0	0	0	0	0	0	1	0	0	0	0	0
13005	GEORGIA	Bacon County	26.3	31	4.7	23.6575	-10.3308	2.57858	0.874377	12.1143	4.86222	19.4	4.6	0.989805	-0.045922	1030.19	1274.95	31.5	2.3	0	0.094331	0.395922	-0.112187	0.791844	0.057133	8.87738	5.27825	12.9862	-0.706043	16.4605	1.5059	2.40523	1.84745	32.3065	-5.93146	0	0	0	0	0	0	0	0	1	0	0	0	0	0
13007	GEORGIA	Baker County	31.7	32.6	0.9	23.3604	-0.604448	4.70626	-1.21054	7.47533	1.69299	23.7	0.7	0	0	0	0	32.2	-4.7	0	0	0.245459	0.028221	0	0	12.0879	5.91428	13.5248	-0.165211	49.46	8.41403	2.65096	-2.65096	33.9756	-10.1079	0	0	0	0	0	0	0	0	1	0	0	0	0	0
13009	GEORGIA	Baldwin County	27.3	31.2	3.9	16.7678	5.83065	3.16686	-0.063162	17.4316	5.3616	15.5	5.9	2.84116	-0.198685	1967.02	934.039	27	0.8	0.111857	-0.025533	0.268456	-0.030837	0.536913	0.110518	15.7265	-0.035679	10.5749	0.672137	43.0828	0.186706	1.42729	0.045076	27.4038	-4.75378	0	0	0	0	0	0	0	0	1	0	0	0	0	0
13011	GEORGIA	Banks County	24.5	27.3	2.8	12.5469	2.29824	1.99353	1.95208	11.2375	-4.83538	17.3	7	0.208016	-0.077831	0	0	28.2	-4	0	0.178582	0.138677	-0.018838	0.416031	0.476879	3.58527	2.29437	10.4424	1.243	3.5432	0.09361	3.05089	1.07407	34.624	-6.98451	0	0	0	0	0	0	0	0	1	0	0	0	0	0
13013	GEORGIA	Barrow County	25.6	28.7	3.1	8.29355	5.19958	2.89737	3.0043	17.026	4.77251	12.6	10	0.541782	-0.034995	350.923	187.056	26.1	1.9	0.043343	-0.001767	0.260055	-0.077566	0.433426	0.023904	8.0314	-0.247251	9.28398	-0.445316	10.2137	1.00393	2.52037	4.65409	26.6876	-2.90487	0	0	0	0	0	0	0	0	1	0	0	0	0	0
13015	GEORGIA	Bartow County	24.4	25.3	0.9	8.58223	6.10507	2.70903	1.24582	16.6463	1.15866	14.7	6.1	0.907668	-0.033049	826.307	-223.733	24.7	0.1	0.039464	0.022895	0.263092	-0.115242	0.68404	-0.070842	6.83781	2.49704	9.35556	0.783919	8.30845	1.27529	3.23603	2.70515	28.1714	-7.5038	0	0	0	0	0	0	0	0	1	0	0	0	0	0
13017	GEORGIA	Ben Hill County	29.8	32.6	2.8	22.2872	2.86362	3.76059	2.91172	11.5845	4.95409	20.9	2	0.857927	0.324933	1353.81	-383.806	30.5	-0.7	0.11439	-0.057465	0.343171	-0.172612	0.571951	0.395772	14.7409	2.24722	13.0862	-0.186336	32.4525	1.39977	4.32395	2.93011	34.1947	-4.14803	0	0	0	0	0	0	0	0	1	0	0	0	0	0
13019	GEORGIA	Berrien County	26	30.4	4.4	17.6964	4.47746	2.79971	1.38809	8.81596	5.34997	18.6	4.3	0.739144	-0.01435	842.932	-108.663	29.2	-0.1	0	0.058672	0.246381	-0.011467	0.677549	-0.149503	10.6167	1.5503	12.4238	1.54078	11.5245	0.185995	2.01417	1.21528	33.968	-1.93341	0	0	0	0	0	0	0	0	1	0	0	0	0	0
13021	GEORGIA	Bibb County	28.8	30	1.2	19.1162	2.67099	4.4886	1.36612	39.8895	-0.883461	16.1	2.5	4.81522	0.245768	2157.67	1188.83	28.7	-0.4	0.077979	-0.013901	0.240436	0.015824	0.818783	0.180833	18.0409	0.77327	12.7405	0.144398	47.2262	2.28938	1.06247	0.726172	22.7902	-3.88586	0	0	0	0	0	0	0	0	1	0	0	0	0	0
13023	GEORGIA	Bleckley County	27.4	28.7	1.3	15.8763	3.29657	3.41976	0.559374	7.53334	-1.13053	13.9	5.4	0.771473	-0.218671	1010.63	223.398	26.6	0.5	0.085719	-0.085719	0.514315	-0.280458	0.257158	0.131796	12.0335	-0.045971	13.6208	-0.48505	24.0957	3.97967	1.53437	-1.43107	28.2609	-2.53344	0	0	0	0	0	0	0	0	1	0	0	0	0	0
13025	GEORGIA	Brantley County	25.9	28.9	3	15.6438	1.75805	2.92505	1.92198	1.89729	9.27597	16.4	8.1	0	0.128321	0	0	30.5	-2.5	0.068357	-0.004431	0.205072	-0.012748	0.273429	0.046202	7.66284	4.45908	10.0827	1.51553	3.18545	2.53919	1.16207	-0.242505	27.5048	-2.74492	0	0	0	0	0	0	0	0	1	0	0	0	0	0
13027	GEORGIA	Brooks County	29.1	30.8	1.7	23.4336	-6.96126	3.03248	1.75073	14.9167	8.50391	22	1.8	0.364742	-0.004803	828.936	547.871	31.3	-1	0	0	0.303951	-0.120381	0.121581	0.184155	12.9571	-2.34246	15.0699	-0.318622	38.7842	-3.08829	2.81459	1.62672	32.549	-13.0932	0	0	0	0	0	0	0	0	1	0	0	0	0	0
13029	GEORGIA	Bryan County	23.5	28	4.5	11.6824	-1.8466	1.98084	2.39816	21.7458	-8.8744	12.6	5.3	0.896784	0.572565	0	0	27.8	-3.2	0	0.184281	0.256224	-0.101654	0.384336	0.260647	9.72116	3.13355	7.24687	0.362149	13.5841	0.132681	1.80211	1.42284	21.0214	-9.9374	0	0	0	0	0	0	0	0	1	0	0	0	0	0
13031	GEORGIA	Bulloch County	25.8	31.1	5.3	24.494	1.38681	6.2862	-1.27224	32.814	7.79149	17.7	4.3	1.60763	-0.07127	1528.86	84.2883	26.9	-0.8	0.07145	-0.028106	0.214351	-0.097851	0.571602	0.121909	11.6711	0.089446	9.37249	-0.20213	28.1067	0.302378	1.98274	0.68127	22.0598	-6.95958	0	0	0	0	0	0	0	0	1	0	0	0	0	0
13033	GEORGIA	Burke County	31.2	37	5.8	28.6643	-5.32648	5.2243	1.53399	21.5768	7.67585	21.3	-1	0.674369	0.127497	900.328	126.593	31.6	-0.9	0.089916	-0.089916	0.314706	-0.138778	0.404622	-0.141429	19.291	2.3531	11.0057	0.065453	51.3195	-0.966554	1.30828	0.542032	35.1477	-7.48269	0	0	0	0	0	0	0	0	1	0	0	0	0	0
13035	GEORGIA	Butts County	27.1	30.8	3.7	11.472	0.989229	2.1174	1.81166	12.3144	4.60632	14.5	6.7	0.307346	0.046724	862.668	-38.3331	28.7	-3	0	0.122991	0.204897	-0.079674	0.665915	-0.214948	10.0616	-2.73357	9.98361	1.07759	29.0851	-1.9407	0.896425	1.34972	30.226	-5.35284	0	0	0	0	0	0	0	0	1	0	0	0	0	0
13037	GEORGIA	Calhoun County	29.6	33.8	4.2	26.5017	0.124758	2.45531	1.96492	6.23937	9.98509	23.8	3.2	0.474684	-0.321743	1265.19	629.134	30	-2.7	0	0	0.474684	-0.315954	0.158228	0.000351	17.6514	-1.40592	12.8006	-0.548056	60.6646	-1.07025	0.901899	3.04052	34.4868	-4.90127	0	0	0	0	0	0	0	0	1	0	0	0	0	0
13039	GEORGIA	Camden County	29.1	29.1	0	10.1364	3.31636	3.23902	1.03922	23.1782	-13.7292	13.7	4.2	1.0306	-0.001422	783.575	-151.998	24.8	-0.7	0.137413	-0.075272	0.183217	-0.037827	0.641261	0.145864	10.9667	1.54703	4.94916	3.49924	19.9318	-0.741487	4.0491	-1.22801	16.7366	-5.29505	0	0	0	0	0	0	0	0	1	0	0	0	0	0
13043	GEORGIA	Candler County	27.6	31	3.4	26.1334	-5.28164	3.86207	0.785588	14.203	7.3311	21.1	7.2	0.939751	-0.139389	2134.7	20.89	30.5	-3	0	0	0.31325	-0.032221	0.835335	0.100995	13.128	-1.02321	15.1196	-0.49528	27.2946	-6.02288	9.44972	3.53679	43.0587	-15.3343	0	0	0	0	0	0	0	0	1	0	0	0	0	0
13045	GEORGIA	Carroll County	26.8	30.7	3.9	13.7144	2.49908	3.07605	2.53771	15.5882	2.28837	15	6.2	1.44383	0.204879	2515.61	-930.914	28.1	-3.4	0.045836	0.058714	0.286474	-0.06625	0.687537	0.096585	9.46564	2.51884	9.96814	0.353527	16.0265	1.09465	2.75015	2.0121	28.9428	-8.34314	0	0	0	0	0	0	0	0	1	0	0	0	0	0
13047	GEORGIA	Catoosa County	25.2	32.8	7.6	9.43981	1.4001	2.22672	1.61348	19.9329	-0.698034	11.3	7.1	0.900867	0.098261	2001.37	-490.649	28.6	0.4	0.037536	0.056163	0.187681	-0.045929	0.48797	0.183538	8.27868	0.578976	11.8408	1.13386	1.38133	0.766073	1.33066	0.573492	23.9704	-6.36321	0	0	0	0	0	0	0	0	1	0	0	0	0	0
13049	GEORGIA	Charlton County	26.6	30.8	4.2	20.9102	-2.90628	2.48915	1.00232	6.28013	7.61423	17.8	5.7	0.583544	-0.65877	1296.73	-327.76	28.9	0.8	0.097257	-0.097257	0.486287	-0.207135	0.389029	0.636612	12.6446	0.417503	9.88135	1.78221	28.759	0.044742	0.097257	1.81863	34.9157	-7.38901	0	0	0	0	0	0	0	0	1	0	0	0	0	0
13051	GEORGIA	Chatham County	27.5	29	1.5	15.6164	-0.329992	3.662	0.091795	37.0852	2.65621	15.8	4.8	3.65011	0.515019	1802.38	1103.44	25.4	-2	0.107736	-0.018239	0.331828	-0.125169	0.71106	0.172236	14.6092	0.671788	12.9503	-0.456284	40.4546	-0.234953	2.17239	0.810537	19.8033	-7.29224	0	0	0	0	0	0	0	0	1	0	0	0	0	0
13053	GEORGIA	Chattahoochee County	28.3	32.7	4.4	10.5511	6.09149	1.69009	1.06718	32.2512	-17.6793	19	1.1	0	2.08855	0	0	28.1	-0.9	0.067195	0.00224	0.067195	0.002724	0.067195	0.00224	9.42468	3.79031	1.77395	0.822815	28.7461	-3.21704	10.59	1.04327	11.2202	-2.8973	0	0	0	0	0	0	0	0	1	0	0	0	0	0
13055	GEORGIA	Chattooga County	25.6	30.7	5.1	14.2815	4.87621	3.127	2.01731	7.68087	6.91757	13.6	10.1	0.353357	-0.155023	0	0	29.4	-1.8	0.039262	-0.001695	0.235571	-0.009937	0.392619	0.058187	8.95544	1.78632	14.1971	0.475259	10.8206	0.129902	2.36356	1.09031	39.5977	-8.50788	0	0	0	0	0	0	0	0	1	0	0	0	0	0
13057	GEORGIA	Cherokee County	21.6	27.2	5.6	5.31825	1.80321	1.98557	2.22091	20.5048	8.11486	13	4.4	0.782224	0.050724	345.933	23.2505	21.7	0.6	0.091612	0.03857	0.16913	0.028354	0.542624	-0.026547	5.72204	2.51869	6.5883	0.721631	2.22899	3.12997	5.56859	3.18743	15.5638	-4.12859	0	0	0	0	0	0	0	0	1	0	0	0	0	0
13059	GEORGIA	Clarke County	24.7	28.1	3.4	28.2704	4.74836	6.57248	-2.30472	33.0096	6.09154	18.3	4.7	2.93628	0.093117	3370.72	-294.477	23.5	-3.1	0.098533	0.021802	0.226626	-0.002073	0.788263	0.131439	15.6244	1.02718	7.99298	0.426989	27.4089	-1.80594	6.07948	2.61898	18.9565	-4.26666	0	0	0	0	0	0	0	0	1	0	0	0	0	0
13061	GEORGIA	Clay County	30	33	3	31.2785	-5.01817	3.39954	4.86028	22.8532	0.848658	24.3	-3.5	0.59577	-0.282317	0	0	31	-2.3	0	0	0.59577	0.04829	0	0.321234	21.5203	-6.41618	19.4519	0.003115	59.9047	10.4058	0.357462	-0.040605	35.6659	-13.4031	0	0	0	0	0	0	0	0	1	0	0	0	0	0
13063	GEORGIA	Clayton County	28.7	34.7	6	10.094	4.42217	3.87115	3.7878	19.0312	3.34517	17.5	5.6	1.15425	-0.147812	831.141	-282.303	28	1.9	0.04228	-0.020523	0.266366	-0.097476	0.629976	-0.031656	18.3278	4.53972	5.85159	1.298	50.8767	8.88691	7.4519	3.95866	19.9366	-3.54209	0	0	0	0	0	0	0	0	1	0	0	0	0	0
13065	GEORGIA	Clinch County	27	32.7	5.7	23.438	2.34225	2.18726	2.52528	0.626978	8.94969	18	5.8	0.872347	-0.284737	2155.13	-279.633	29.7	0.2	0	0	0.145391	0.140602	0.872347	-0.156834	13.7817	-1.93068	12.2419	-1.07688	29.2382	1.95831	0.610643	0.046125	41.1416	-5.52294	0	0	0	0	0	0	0	0	1	0	0	0	0	0
13067	GEORGIA	Cobb County	21.8	23.3	1.5	6.46933	2.94755	2.80803	1.7326	32.9365	-1.06214	15.3	4.7	1.84122	0.518942	976.267	87.0186	21.2	0.1	0.115179	-0.010238	0.194158	-0.0359	0.630192	0.090398	8.94281	1.582	6.9466	1.60214	18.3807	3.88845	7.72422	3.54948	11.2088	-1.5641	0	0	0	0	0	0	0	0	1	0	0	0	0	0
13069	GEORGIA	Coffee County	28	29.5	1.5	19.1442	2.99344	3.80789	-0.494048	10.3498	10.6685	22.1	5.1	1.44335	-0.081338	2775.56	-618.885	33.9	-1.7	0.053457	-0.004519	0.427659	-0.205696	0.534574	0.003745	11.4335	-0.484192	9.71587	1.08068	25.8065	0.990815	6.85591	2.72915	35.1741	-9.45691	0	0	0	0	0	0	0	0	1	0	0	0	0	0
13071	GEORGIA	Colquitt County	28.5	31.4	2.9	19.8208	3.00419	3.72856	1.54207	13.7654	4.04998	22.1	4.9	1.14142	-0.10139	2856.09	-46.4836	28.9	-0.7	0.071339	0.016388	0.332913	-0.003313	0.570708	0.021449	12.2277	3.23377	12.986	-0.259984	23.5536	-1.12178	10.8863	4.57987	35.0978	-7.3502	0	0	0	0	0	0	0	0	1	0	0	0	0	0
13073	GEORGIA	Columbia County	23	25.4	2.4	5.1163	1.45033	2.48667	1.03901	32.3012	-6.49849	10.7	3.1	2.01595	0.211413	0	0	23	-0.8	0.134397	-0.037015	0.167996	0.018837	0.593585	-0.053561	7.02864	1.75578	8.03019	1.29721	11.0082	3.46757	2.5233	0.772543	12.1283	-3.12085	0	0	0	0	0	0	0	0	1	0	0	0	0	0
13075	GEORGIA	Cook County	28.3	32.9	4.6	20.7072	0.521428	3.22745	2.29452	7.85413	12.1649	20.7	3.8	0.76089	-0.084951	1017.44	40.7273	31.8	-4	0	0	0.50726	-0.02321	0.50726	0.275731	13.3488	-1.06248	13.119	0.176556	29.2055	-0.32433	2.64409	2.28921	35.4496	-8.46045	0	0	0	0	0	0	0	0	1	0	0	0	0	0
13077	GEORGIA	Coweta County	25.4	29.3	3.9	7.8074	2.42523	2.71285	1.70914	29.4425	-4.18351	11.5	5.1	1.12089	0.098531	1043.94	-383.538	29.1	-5.4	0.067253	0.019285	0.20176	-0.042329	0.481982	-0.002086	8.77909	-0.226024	8.51426	0.799756	18.0216	-0.818539	3.00622	2.57122	18.377	-5.28665	0	0	0	0	0	0	0	0	1	0	0	0	0	0
13079	GEORGIA	Crawford County	26.5	29.7	3.2	15.4307	6.89111	2.76202	1.57425	11.475	16.587	15.7	6.2	0.160064	-0.483331	0	0	29	-1.5	0	0	0.40016	-0.238886	0.080032	0.165066	7.74507	0.398252	9.11565	2.10648	25.5782	-2.59046	0.856343	1.58151	32.7453	-9.65463	0	0	0	0	0	0	0	0	1	0	0	0	0	0
13081	GEORGIA	Crisp County	28.2	34.1	5.9	29.3069	0.341585	4.12365	1.3297	13.7858	-1.18979	21.9	1.1	1.5912	0.068266	3465.4	1646.65	30.7	0.6	0.181851	-0.046777	0.272777	0.17716	0.545554	0.084793	19.5887	3.82905	12.8478	0.296983	42.6941	2.57829	2.16858	0.791264	34.1455	-7.87917	0	0	0	0	0	0	0	0	1	0	0	0	0	0
13083	GEORGIA	Dade County	24.9	27.9	3	9.74323	5.7006	3.37793	0.648763	2.98367	8.50415	13.8	8	0.659892	-0.203163	257.424	-172.11	28	-4.7	0.065989	-0.003981	0.197968	0.050351	0.923848	-0.427786	5.38964	3.78118	12.0034	1.68045	0.481721	0.184116	1.08882	0.485541	32.9667	-9.283	0	0	0	0	0	0	0	0	1	0	0	0	0	0
13085	GEORGIA	Dawson County	23.8	26.6	2.8	7.60863	3.36128	2.31955	1.74559	6.23751	-2.94892	12	9.6	0.875055	0.379344	0	0	26.6	-3.8	0.187512	-0.054504	0.250016	-0.023658	0.625039	0.217346	6.069	0.792244	9.30058	2.69661	0.075005	-0.065628	0.543784	2.31135	20.5264	-5.91549	0	0	0	0	0	0	0	0	1	0	0	0	0	0
13087	GEORGIA	Decatur County	31	33.7	2.7	22.6514	-0.42915	3.73499	-0.855974	18.3298	-1.42118	21.3	2.4	1.09773	-0.229966	1848.55	345.065	29	2.8	0.070822	0.067884	0.389518	-0.112038	0.354108	0.270069	15.1487	3.02265	13.3215	-0.319249	39.8017	-0.121054	3.08428	1.02171	30.3182	-6.31572	0	0	0	0	0	0	0	0	1	0	0	0	0	0
13089	GEORGIA	DeKalb County	23.9	26.1	2.2	10.8016	4.59749	3.90858	3.50262	28.0186	-1.70002	16.4	6.3	3.92872	0.484738	1787.19	229.969	23	-1.9	0.073588	1.2e-05	0.23278	-0.037711	0.660795	0.057817	15.4444	2.21527	8.09188	0.201984	53.7463	-0.174044	7.74737	2.3338	14.9448	-2.70195	0	0	0	0	0	0	0	0	1	0	0	0	0	0
13091	GEORGIA	Dodge County	29.8	35.8	6	17.4199	4.89939	2.96427	-0.178084	8.86096	4.70616	18.1	4.8	1.35621	-0.115904	1484.85	848.08	31.6	-1.5	0.104324	-0.053689	0.365135	0.140934	0.260811	0.346815	13.177	0.984333	13.2753	-0.109481	29.0856	0.952483	1.24146	0.91645	33.7093	-10.1738	0	0	0	0	0	0	0	0	1	0	0	0	0	0
13093	GEORGIA	Dooly County	29.4	34	4.6	22.1035	5.37174	3.26087	-0.353144	3.93387	2.09397	23.5	-0.2	0.694143	0.424645	1010.5	-1010.5	32.8	-3.4	0	0	0.260304	-0.176374	0.173536	0.418731	14.2548	4.46812	11.4967	0.710109	51.4967	-2.05082	2.83731	2.40279	31.5365	-1.78186	0	0	0	0	0	0	0	0	1	0	0	0	0	0
13095	GEORGIA	Dougherty County	31.5	34.7	3.2	24.7583	0.482765	5.81287	1.52345	37.0135	3.28625	19.9	1.2	2.83142	-0.086241	2877.61	7141.73	29.1	-1.6	0.041638	0.031385	0.333108	-0.072937	0.718264	0.231047	20.3872	3.26908	11.7733	0.493584	60.1967	3.19464	1.1232	0.390491	26.3443	-7.36947	0	0	0	0	0	0	0	0	1	0	0	0	0	0
13097	GEORGIA	Douglas County	26.9	30.7	3.8	7.7851	3.12462	2.70863	4.1436	23.1473	-3.55309	12.8	6.7	0.987263	0.088858	1084.75	-26.933	30.4	-4.6	0.065094	-0.011125	0.184434	-0.036899	0.531603	0.08519	9.37924	4.41796	7.59759	-0.243747	18.1418	14.9864	2.85113	2.94797	18.856	-5.11633	0	0	0	0	0	0	0	0	1	0	0	0	0	0
13099	GEORGIA	Early County	28.6	30.1	1.5	25.7041	1.26367	4.64635	-0.678988	10.5336	10.7556	23.7	-3.8	0.647564	0.09944	837.866	585.347	32.1	-2.6	0.080945	0.0055	0.242836	0.189095	0.728509	-0.036946	16.4799	1.40419	16.1891	-0.950348	48.2516	2.75587	1.42464	-1.086	31.5676	-4.44667	0	0	0	0	0	0	0	0	1	0	0	0	0	0
13101	GEORGIA	Echols County	25.7	28.9	3.2	28.6564	3.16944	2.36794	3.1823	5.66281	-3.57196	23.3	10.3	0	0	0	0	25.8	-0.9	0	0	0	0	0.266383	-0.266383	11.0874	-3.62473	8.95045	-1.34882	7.40543	-5.57719	20.4848	17.0904	39.5478	-5.94216	0	0	0	0	0	0	0	0	1	0	0	0	0	0
13103	GEORGIA	Effingham County	26.7	31.4	4.7	9.30821	1.28615	2.7818	2.02355	17.3533	2.11594	12.7	4.8	0.372985	-0.088248	624.857	44.6628	28	-2.3	0	0	0.239776	-0.125956	0.346343	0.083234	7.54267	1.17319	8.01652	0.46691	12.4391	1.75957	1.00706	1.28458	21.1466	-5.05056	0	0	0	0	0	0	0	0	1	0	0	0	0	0
13105	GEORGIA	Elbert County	28.6	36.3	7.7	17.3288	3.75028	3.41088	1.73261	12.3614	6.27279	15.7	8.5	0.780069	-0.095937	976.842	57.4249	30.9	-0.9	0	0	0.292526	0.001796	0.487543	0.199674	11.8152	-1.46469	15.0651	0.580874	30.7981	-0.974059	2.66199	1.0563	32.7752	-6.12023	0	0	0	0	0	0	0	0	1	0	0	0	0	0
13107	GEORGIA	Emanuel County	29.3	30.9	1.6	27.3893	-2.55232	2.46104	2.21132	2.80555	11.516	23.3	3.7	0.824289	-0.070373	787.333	418.281	30.8	-3.9	0	0	0.320557	-0.016832	0.457938	0.062105	15.6894	-3.04148	13.2344	-0.02487	32.8754	0.051219	3.35211	3.27035	38.5518	-8.132	0	0	0	0	0	0	0	0	1	0	0	0	0	0
13109	GEORGIA	Evans County	27.9	31.8	3.9	27.0077	-3.53911	4.71769	-0.885219	15.1548	-12.0535	22.9	2.9	1.1434	0.158642	3283.94	-1039.49	33.9	-5.3	0	0	0.095283	-0.009154	0.762268	-0.249228	16.4459	-0.514727	12.3011	0.262245	32.7013	-2.75196	6.00286	4.01811	34.2661	-7.9202	0	0	0	0	0	0	0	0	1	0	0	0	0	0
13111	GEORGIA	Fannin County	24.5	29	4.5	12.3727	1.1273	2.11604	1.91342	3.81401	5.72729	16.4	9.3	0.909183	0.29687	1460.85	-120.746	24.7	-1.3	0.05051	-0.05051	0.252551	0.141578	0.555612	0.316038	5.64543	3.681	19.007	1.83194	0.05051	0.109961	0.813213	0.497297	29.0532	-5.86255	0	0	0	0	0	0	0	0	1	0	0	0	0	0
13113	GEORGIA	Fayette County	24.7	23.6	-1.1	2.6332	1.69157	1.79953	1.62156	19.1259	2.15026	11.3	-0.9	2.08189	0.616341	0	1670.06	24.1	-3.9	0.098616	-0.033066	0.186275	-0.01606	0.460208	0.185932	5.76842	1.78512	9.01132	2.35398	11.9041	6.42875	2.49937	1.68665	7.62844	-1.35686	0	0	0	0	0	0	0	0	1	0	0	0	0	0
13115	GEORGIA	Floyd County	25.6	28.9	3.3	14.4475	4.40914	4.0955	0.1745	24.3377	3.56243	15.1	6.9	3.37879	0.351881	2796.04	157.208	29.5	-0.8	0.044167	0.049339	0.242919	-0.055248	0.750842	-0.023569	9.08459	1.95761	13.8906	0.287439	13.0878	0.077987	5.48225	2.30763	28.5349	-4.8892	0	0	0	0	0	0	0	0	1	0	0	0	0	0
13117	GEORGIA	Forsyth County	20.4	23	2.6	5.50239	-0.072006	1.49839	1.6495	22.5647	0.681507	11.8	0.7	0.751979	0.285768	437.459	410.898	19.1	1.1	0.060971	0.093739	0.16259	0.052754	0.457285	0.144366	4.11089	1.70143	7.08689	0.906681	0.330261	2.56028	5.45693	2.7398	14.2802	-5.02657	0	0	0	0	0	0	0	0	1	0	0	0	0	0
13119	GEORGIA	Franklin County	24.4	28.1	3.7	13.864	3.28137	2.44821	1.16541	16.312	-11.5979	14.9	8.9	0.936653	-0.073029	1441.95	172.029	29.9	-5.2	0	0.091962	0.443678	-0.212659	0.78876	-0.191004	7.33194	0.524946	15.44	0.75743	9.85457	-1.11765	0.566921	1.34082	32.9714	-7.99216	0	0	0	0	0	0	0	0	1	0	0	0	0	0
13121	GEORGIA	Fulton County	24.2	23.8	-0.4	15.7308	-0.327037	6.00376	-0.180452	44.7875	-1.59145	15.5	7.9	5.12619	-0.154461	2364.38	-349.858	22.5	-2.7	0.11397	-0.00079	0.265929	-0.085632	0.958326	-0.037413	16.5632	-0.38426	8.53217	-0.696868	44.0913	-1.61372	5.84983	2.26364	15.9871	-4.31051	0	0	0	0	0	0	0	0	1	0	0	0	0	0
13123	GEORGIA	Gilmer County	23.3	30.3	7	12.4548	9.00912	2.4774	2.11421	10.612	4.47239	19	7.6	0.596862	0.238385	1227.02	912.862	25.8	-1.4	0.042633	-0.008175	0.127899	0.045936	0.468963	0.358024	5.46677	4.01556	13.2418	1.50397	0.179059	-0.179059	7.30304	2.65433	34.0247	-6.0739	0	0	0	0	0	0	0	0	1	0	0	0	0	0
13125	GEORGIA	Glascock County	26.1	27.4	1.3	17.1753	0.019296	7.47664	-3.84704	0	0	13	8.3	0	0.365497	0	0	28.6	-0.6	0	0	0.391236	-0.033305	0	0	7.46888	6.99058	18.3881	-1.90419	8.6072	3.71005	0.508607	-0.14311	33.9002	-1.03842	0	0	0	0	0	0	0	0	1	0	0	0	0	0
13127	GEORGIA	Glynn County	27	27	0	15.1468	-0.131058	3.56884	-0.252132	29.4725	9.29094	16.3	4.4	3.25598	0.089976	1976.94	-883.273	25.1	-0.4	0.0592	0.083992	0.310798	-0.050027	0.873194	0.155184	13.1642	-1.03706	14.6312	-0.156036	25.7222	-0.34207	3.03842	1.72086	17.7766	-3.17396	0	0	0	0	0	0	0	0	1	0	0	0	0	0
13129	GEORGIA	Gordon County	26.3	31.2	4.9	9.8599	5.99547	2.3709	1.89312	16.8886	-5.69909	16.1	7.7	1.11101	0.028681	3082.37	-1208.09	26	2.3	0.090695	-0.034401	0.340105	-0.075226	0.770905	-0.076617	7.52366	1.65705	10.4231	0.631778	3.44186	0.120732	7.44377	6.06473	34.0927	-8.22785	0	0	0	0	0	0	0	0	1	0	0	0	0	0
13131	GEORGIA	Grady County	27.2	32.9	5.7	21.3389	0.807059	4.47902	1.2807	17.317	-3.45385	21.3	3.5	0.549474	-0.024064	1335.39	10.2006	28.6	0.9	0.084534	0.034575	0.464939	-0.306363	0.338138	0.098596	12.0476	2.85317	13.2085	-0.507403	30.1281	-1.95582	5.12279	4.3728	30.5978	-7.29937	0	0	0	0	0	0	0	0	1	0	0	0	0	0
13133	GEORGIA	Greene County	27.6	32.4	4.8	22.3331	-0.953721	3.6747	1.11633	8.3202	5.9216	18.1	4.6	1.38831	0.718967	794.252	-136.437	30.6	-4.8	0.069416	-0.069416	0.555324	-0.299514	0.347078	0.415166	15.2668	-4.28014	14.4107	3.65191	44.5648	-5.97624	2.49202	1.21263	29.9327	-7.29998	0	0	0	0	0	0	0	0	1	0	0	0	0	0
13135	GEORGIA	Gwinnett County	23.3	25.2	1.9	5.6772	3.84323	2.40857	2.75058	32.0154	-3.92166	15.1	7.8	1.3765	0.344155	532.3	-37.1235	22.8	-2.1	0.100264	0.007387	0.22092	-0.017559	0.630472	0.161444	7.59847	3.00954	5.2924	1.08239	13.03	6.80118	10.8037	6.02381	12.7129	-0.885181	0	0	0	0	0	0	0	0	1	0	0	0	0	0
13137	GEORGIA	Habersham County	24.1	26.7	2.6	12.1742	5.57247	2.60409	1.5145	12.743	13.391	15.1	11.9	1.00273	0.129594	1161.52	1016.68	29.7	-4.2	0.055707	-0.009849	0.222829	-0.060963	0.640633	0.001378	6.94794	0.096512	13.8182	1.08252	4.25324	0.216724	7.60403	3.62832	29.1307	-4.11083	0	0	0	0	0	0	0	0	1	0	0	0	0	0
13139	GEORGIA	Hall County	24	27.9	3.9	12.4149	1.34955	2.50539	1.04574	24.547	0.313268	16.4	9.5	2.21142	0.175584	1686.54	-251.685	25	-3.1	0.078979	-0.041694	0.193858	0.005434	0.516955	0.010361	6.9582	2.63828	9.38059	0.348991	7.02629	-0.632949	19.6141	6.25241	29.4906	-5.02662	0	0	0	0	0	0	0	0	1	0	0	0	0	0
13141	GEORGIA	Hancock County	31.5	36.8	5.3	29.4288	-7.70971	5.88235	-1.93269	18.8179	-5.86163	18.9	4.4	0.595474	0.009784	0	0	30.5	-2	0	0	0.198491	-0.090415	0.099246	0.443112	22.4481	6.49137	12.1576	2.03438	77.2132	-1.23689	0.357285	0.087207	37.7607	-6.02941	0	0	0	0	0	0	0	0	1	0	0	0	0	0
13143	GEORGIA	Haralson County	25.9	30.7	4.8	15.4973	3.32106	2.41883	4.22487	3.76996	12.8248	14.8	7.4	0.934216	0.147556	667.692	-29.1539	31	-3.2	0.038926	0.064917	0.389257	-0.110204	0.428182	0.056415	7.57805	2.82381	13.1763	0.707206	5.15376	0.000486	0.626703	0.556812	36.987	-6.24052	0	0	0	0	0	0	0	0	1	0	0	0	0	0
13145	GEORGIA	Harris County	25.2	27	1.8	8.22496	1.94477	2.29935	2.0163	10.0315	5.81567	11.8	3.2	0.759654	0.56487	0	0	28	-8	0.084406	-0.018045	0.211015	0.022154	0.379827	-0.147562	7.20785	0.578989	11.9603	0.035932	20.1055	-1.69739	0.624604	1.52191	21.0461	-8.33341	0	0	0	0	0	0	0	0	1	0	0	0	0	0
13147	GEORGIA	Hart County	27	30.4	3.4	14.7621	4.92907	3.21602	0.584345	12.8984	-2.39241	12.8	10.1	0.956647	-0.249333	1159.02	-131.455	28.4	-4	0.043484	0.081168	0.173936	0.034248	0.347871	0.192287	8.57014	3.87576	16.363	0.437893	19.4721	0.417467	1.07405	0.495193	28.9178	-2.90783	0	0	0	0	0	0	0	0	1	0	0	0	0	0
13149	GEORGIA	Heard County	25.9	28.1	2.2	13.5929	4.29294	3.40546	1.12157	10.911	0.497959	15.5	6.2	0.09081	0.262628	0	0	29.5	-2.1	0	0	0.36324	-0.100612	0.18162	0.165361	9.69736	2.1273	11.551	-0.161733	10.8064	-0.660197	0.581184	0.443065	34.0171	-5.58336	0	0	0	0	0	0	0	0	1	0	0	0	0	0
13151	GEORGIA	Henry County	27	27.8	0.8	4.9151	2.29774	1.94807	3.14873	20.0042	-2.126	10.9	4.8	1.34908	0.03362	585.155	144.911	26.7	-3.2	0.050276	0.016264	0.108932	0.051741	0.544658	0.202642	7.61845	2.96878	7.35456	-0.14884	14.5088	15.6045	2.18785	2.50519	15.7707	-5.35106	0	0	0	0	0	0	0	0	1	0	0	0	0	0
13153	GEORGIA	Houston County	27.3	28.7	1.4	10.1987	2.04419	3.02172	1.59176	28.8659	4.44061	12.6	4.2	1.36325	0.091603	1735.86	375.304	26.8	-1.3	0.054169	0.012147	0.216675	-0.038893	0.550715	0.208228	12.3532	0.997208	9.36939	1.17221	24.2044	2.63771	3.20769	0.801933	15.7044	-3.95551	0	0	0	0	0	0	0	0	1	0	0	0	0	0
13155	GEORGIA	Irwin County	27	31.1	4.1	17.7551	14.3307	3.47269	-0.892593	11.7526	6.95694	19.6	3.3	0.402779	-0.203734	460.075	777.448	29.5	-4.1	0	0	0.20139	-0.101676	0.302084	-0.302084	11.1512	0.116397	14.4094	0.238435	25.073	0.030567	2.23542	2.7557	32.295	1.52228	0	0	0	0	0	0	0	0	1	0	0	0	0	0
13157	GEORGIA	Jackson County	24	25.6	1.6	11.9779	2.71384	2.16401	1.31914	9.23747	6.16281	14.6	6.7	0.528986	0.895733	528.433	-115.262	28.9	-3.4	0	0.062949	0.216403	-0.057452	0.528986	-0.104084	7.05312	1.44156	10.4427	1.37099	7.47313	-0.026503	2.95992	1.7635	31.9193	-8.77209	0	0	0	0	0	0	0	0	1	0	0	0	0	0
13159	GEORGIA	Jasper County	26.5	28.7	2.2	14.1834	2.85776	2.97086	2.92104	3.68036	15.6211	14.8	6.3	0.350079	0.173243	759.758	285.355	28.3	-0.7	0	0.071669	0.262559	-0.117804	0.437598	-0.150922	9.97142	-1.88495	11.8239	-0.424146	27.4899	-4.91855	1.31279	2.08726	30.2616	-7.25988	0	0	0	0	0	0	0	0	1	0	0	0	0	0
13161	GEORGIA	Jeff Davis County	30.6	26.9	-3.7	19.3975	2.8062	3.28023	-0.139231	18.8827	-12.0831	19.8	4.2	0.946074	-0.177448	1715.15	-324.227	29.6	-3.8	0	0	0.236518	0.276634	0.788395	-0.349124	8.42134	4.04165	11.8575	0.695126	14.8612	1.0417	4.79344	3.19184	36.7098	-12.1386	0	0	0	0	0	0	0	0	1	0	0	0	0	0
13163	GEORGIA	Jefferson County	30.3	37.3	7	22.9945	5.32161	6.1354	-0.716755	8.80729	3.63388	21.2	1.4	0.810842	0.080137	3550.68	892.526	33.9	-4.2	0	0	0.521256	-0.097051	0.405421	0.140762	17.0732	0.203483	13.6801	0.458285	56.6489	-1.75206	0.700799	1.43512	41.4575	-12.8657	0	0	0	0	0	0	0	0	1	0	0	0	0	0
13165	GEORGIA	Jenkins County	29.4	32.4	3	28.3887	-7.93091	6.2461	-0.702194	4.57546	1.01987	22.3	0.3	0.466472	-0.115289	1161.4	-188.591	31.1	-4.4	0	0	0.116618	0.001983	0.699708	-0.107992	19.1228	-7.84277	13.9125	0.492058	39.6385	-5.1917	3.00875	5.05501	37.9756	-5.0167	0	0	0	0	0	0	0	0	1	0	0	0	0	0
13167	GEORGIA	Johnson County	28.6	34.8	6.2	22.6301	4.38011	2.68892	3.62006	11.8707	6.6156	19.5	5.7	0.350467	-0.010835	0	0	31.9	-2.5	0	0	0.233645	-0.126173	0.233645	0.196463	14.7982	3.20808	15.5607	-2.16149	36.4953	2.24625	0.759346	-0.031243	37.5912	-0.065069	0	0	0	0	0	0	0	0	1	0	0	0	0	0
13169	GEORGIA	Jones County	26.5	29.3	2.8	10.219	4.3486	2.82574	1.62388	7.02272	7.25422	12.4	5.3	0.42303	0.038547	0	0	29.2	0.2	0.042303	0.101893	0.253818	-0.217126	0.126909	0.089385	8.82001	1.09508	10.3219	1.85521	23.2624	0.317724	0.846059	0.460075	22.1348	-5.7085	0	0	0	0	0	0	0	0	1	0	0	0	0	0
13171	GEORGIA	Lamar County	26.1	29.8	3.7	11.1761	9.7835	3.38203	4.55052	19.0614	-15.7042	15.7	5.7	0.628457	-0.218235	0	0	30.1	-3.3	0	0.11396	0.43992	-0.267409	0.188537	0.324284	10.5771	-1.49436	12.9211	-0.069802	29.2169	0.118742	1.3826	0.239971	28.6594	-3.14495	0	0	0	0	0	0	0	0	1	0	0	0	0	0
13173	GEORGIA	Lanier County	26	31	5	18.5415	1.29745	3.63404	-0.041823	4.14269	7.26144	19.6	4.4	0.55241	0.209185	481.978	1207.24	28.4	1	0	0	0.138102	-0.01917	0.55241	0.159925	10.3696	5.45891	10.5096	0.460654	25.038	-1.05153	2.56871	0.380961	32.9619	-7.79699	0	0	0	0	0	0	0	0	1	0	0	0	0	0
13175	GEORGIA	Laurens County	27.7	35.9	8.2	18.4293	3.47047	3.062	-0.300702	26.058	1.90922	17.4	2.2	2.40674	0.152184	4211.17	6242.82	30.1	-1.7	0.066854	-0.004736	0.2897	-0.019986	0.690823	0.178832	14.1868	3.09068	13.2036	0.896553	34.3874	0.2832	1.12983	0.518244	29.6589	-8.5552	0	0	0	0	0	0	0	0	1	0	0	0	0	0
13177	GEORGIA	Lee County	22.8	27.6	4.8	8.22447	-0.109494	2.30841	1.64403	21.3684	0.90855	12.7	3.6	0.565497	0.514496	0	0	24.3	0	0	0.058123	0.16157	-0.073562	0.242356	-0.009865	10.6371	0.035407	6.26086	1.04872	14.4969	2.9067	2.09234	-0.254292	18.6885	-1.5736	0	0	0	0	0	0	0	0	1	0	0	0	0	0
13179	GEORGIA	Liberty County	28.9	31.8	2.9	14.953	2.49979	3.71301	2.75714	10.5472	4.68728	20.8	0	0.503165	-0.119226	6676.46	-408.553	29.1	-2.1	0.032462	-0.000301	0.129849	-0.001545	0.438241	0.253233	14.036	6.7617	3.98474	1.46006	41.9007	-0.858924	8.1318	-1.13931	13.2286	-1.41467	0	0	0	0	0	0	0	0	1	0	0	0	0	0
13181	GEORGIA	Lincoln County	27.8	32.6	4.8	15.3493	7.59536	3.27494	2.2376	7.34764	-5.55152	16.2	8.1	0.718735	-0.339609	0	0	27.5	1.3	0	0.126374	0.359368	-0.232864	0.598946	-0.219823	8.67368	4.51597	14.8778	0.698199	34.3436	-2.86806	0.99425	-0.608582	28.9774	-5.15844	0	0	0	0	0	0	0	0	1	0	0	0	0	0
13183	GEORGIA	Long County	26.5	30.1	3.6	19.5203	-2.3986	5.09291	1.77795	4.95156	10.1515	22	4.3	0.09705	-0.095402	0	0	29.1	-3.8	0	0	0	0.163479	0.09705	0.066429	12.2169	10.0619	5.62888	1.18172	23.5248	1.06705	8.38509	0.979485	25.7101	-4.51192	0	0	0	0	0	0	0	0	1	0	0	0	0	0
13185	GEORGIA	Lowndes County	25.9	33.9	8	18.3477	1.51802	3.40196	1.57322	33.8266	2.10806	16.9	4.3	2.07349	-0.052832	1870.18	241.969	31.2	-3.6	0.05428	0.029979	0.249688	-0.108924	0.694784	0.260147	14.6367	-1.0128	9.0919	0.464918	34.0835	-0.494064	2.78673	0.360474	22.3445	-5.59596	0	0	0	0	0	0	0	0	1	0	0	0	0	0
13187	GEORGIA	Lumpkin County	24.3	27.5	3.2	13.2417	2.1944	2.57018	1.88503	22.4892	-12.4777	14.9	8.8	0.666159	0.366658	1100.3	-190.247	27.8	-7.5	0.047583	0.025071	0.142748	-0.032804	0.523411	0.057816	6.86183	1.12534	9.82109	1.40653	1.19433	0.713534	3.21184	1.29662	28.0379	-8.08304	0	0	0	0	0	0	0	0	1	0	0	0	0	0
13189	GEORGIA	McDuffie County	28.1	29.9	1.8	18.4173	3.48997	4.66067	-0.411155	17.1043	8.06765	16.9	4.1	0.942019	-0.157324	1272.48	221.186	31	-4.1	0.094202	-0.04846	0.376807	-0.147746	0.753615	-0.158976	16.0387	-1.11061	12.397	0.560858	37.9304	-0.069674	0.715934	1.36509	33.2912	-6.05452	0	0	0	0	0	0	0	0	1	0	0	0	0	0
13191	GEORGIA	McIntosh County	28.3	31.3	3	18.689	-1.20096	3.25593	2.64452	5.14281	-0.028537	20.9	2.3	0.64534	-0.016215	0	0	33.7	-4.8	0	0	0.368766	-0.191262	0.460957	0.242154	9.50646	4.11288	11.441	3.17566	36.6276	-2.31809	0.396423	0.562043	28.8048	-6.38049	0	0	0	0	0	0	0	0	1	0	0	0	0	0
13193	GEORGIA	Macon County	31.6	33.2	1.6	25.8259	4.4815	4.51107	-1.76544	6.21476	8.2051	21	3.5	0.071053	-0.574379	1574.18	-242.389	32.6	-6	0	0	0.355265	0.168643	0.284212	0.240683	16.8005	-1.57135	13.0382	0.278188	58.8248	1.59173	2.38028	-1.58905	36.782	-5.08254	0	0	0	0	0	0	0	0	1	0	0	0	0	0
13195	GEORGIA	Madison County	24.5	30.5	6	11.6436	5.22526	1.74486	3.91209	8.37771	0.518349	14.8	8.4	0.116595	0.029581	0	0	29.8	-5.8	0.038865	0.031976	0.116595	0.025656	0.466382	0.02951	7.74792	2.65388	10.8861	1.535	8.33269	0.262952	1.98989	1.02435	29.2163	-2.60023	0	0	0	0	0	0	0	0	1	0	0	0	0	0
13197	GEORGIA	Marion County	27.8	31.1	3.3	22.4243	6.4471	2.13164	4.82374	12.7503	-4.47582	21	3.4	0.699888	-0.285265	0	0	29.4	-3	0	0	0.55991	-0.128225	0.279955	0.148923	13.0726	-2.2495	10.7503	0.379808	33.6646	-0.373979	5.99104	1.97935	34.5504	-14.6121	0	0	0	0	0	0	0	0	1	0	0	0	0	0
13199	GEORGIA	Meriwether County	28.2	31.4	3.2	17.8252	-0.451727	4.00374	1.14892	9.95411	0.256256	17.3	4.7	0.710038	-0.135558	1692.11	-87.1136	30.8	-4.3	0	0	0.310642	-0.091276	0.488151	-0.137012	13.012	1.20684	13.757	0.443728	42.3272	-1.86867	0.55028	0.779671	34.2317	-8.48249	0	0	0	0	0	0	0	0	1	0	0	0	0	0
13201	GEORGIA	Miller County	26.5	32.8	6.3	21.1927	-3.62467	2.42915	0.888287	4.50885	13.7934	17.8	4.6	0.939997	0.179027	612.095	2764.97	28.1	4	0	0	0.939997	-0.299802	0.469998	-0.148868	11.7547	3.54679	17.2176	0.751901	29.7979	0.253997	0.125333	0.036847	30.9741	-7.9288	0	0	0	0	0	0	0	0	1	0	0	0	0	0
13205	GEORGIA	Mitchell County	29.8	34.1	4.3	26.4171	-5.57814	3.26237	1.22147	16.5077	1.26427	21.6	1.7	0.668561	0.080452	558.374	607.621	30.2	0	0.041785	-0.041785	0.33428	0.002579	0.376066	0.086119	19.2824	0.252923	11.8502	0.271733	48.0445	-1.10225	2.33161	0.587581	34.7181	-2.11299	0	0	0	0	0	0	0	0	1	0	0	0	0	0
13207	GEORGIA	Monroe County	27.2	30.6	3.4	9.81127	2.02412	2.2076	1.18789	20.5208	1.04726	14.3	3.2	0.597509	0.408123	621.961	240.422	31.7	-5.7	0.045962	0.032701	0.183849	0.013456	0.367698	0.064947	8.68768	1.6429	10.006	1.27678	28.4414	-2.78225	0.983591	0.824076	22.2841	-4.17976	0	0	0	0	0	0	0	0	1	0	0	0	0	0
13209	GEORGIA	Montgomery County	26.4	31.2	4.8	19.8689	0.340532	2.24474	0.017705	2.81118	2.20252	20.3	5.6	0.241838	0.223739	0	0	32	-5.2	0	0	0.241838	-0.129944	0.241838	0.318072	9.71698	4.43635	10.5441	0.105825	27.4607	-1.89856	1.87424	2.90258	28.563	-9.91557	0	0	0	0	0	0	0	0	1	0	0	0	0	0
13211	GEORGIA	Morgan County	27	29	2	10.9429	3.64265	3.38119	1.38037	9.42131	-6.30259	13.1	7	0.517565	0.275619	741.218	-23.6679	31.1	-6.6	0.064696	-0.011394	0.323478	-0.055779	0.711652	-0.072027	9.25161	0.067109	12.4927	1.1607	29.2942	-4.75223	0.912208	0.892428	26.0444	-6.03125	0	0	0	0	0	0	0	0	1	0	0	0	0	0
13213	GEORGIA	Murray County	24.9	29.3	4.4	12.6508	3.41878	2.7195	2.92887	15.2866	2.83514	16.1	7.9	0.383499	-0.059823	878.349	36.6136	31.2	0.2	0	0	0.164357	0.033784	0.520462	0.119601	8.8346	-0.949989	7.97403	1.31671	0.41637	0.46435	5.65386	5.90898	38.9466	-4.3868	0	0	0	0	0	0	0	0	1	0	0	0	0	0
13215	GEORGIA	Muscogee County	28.8	35	6.2	15.6566	3.06575	4.00394	0.433735	41.8132	-2.67455	16.6	1.5	2.7967	0.182476	2826.96	1026.73	28	-0.2	0.080519	0.003508	0.220086	-0.02552	0.708569	0.168468	16.5985	4.97985	11.7005	-0.062624	42.9103	2.03215	4.54075	-0.423906	21.0829	-5.21501	0	0	0	0	0	0	0	0	1	0	0	0	0	0
13217	GEORGIA	Newton County	26.4	31.1	4.7	10.0069	1.46444	3.43472	3.16927	21.5393	-4.15619	12.7	8.1	0.741924	-0.011483	2083.71	464.21	30.3	-4.3	0.032258	0.037782	0.25806	-0.054329	0.532249	-0.061986	10.3095	3.77411	9.96919	-0.560843	22.2158	11.1647	1.75158	1.8774	25.2912	-7.17426	0	0	0	0	0	0	0	0	1	0	0	0	0	0
13219	GEORGIA	Oconee County	22.9	25.6	2.7	6.4719	0.438725	2.59815	0.727868	26.8677	-8.54142	10.1	4.7	2.40229	1.2834	0	0	23.7	-2.1	0.076263	0.043785	0.152526	-0.001639	0.381316	0.368985	6.94255	0.139063	8.54528	1.23131	5.85319	0.807745	3.57293	0.344711	13.309	-1.63899	0	0	0	0	0	0	0	0	1	0	0	0	0	0
13221	GEORGIA	Oglethorpe County	27.9	30.5	2.6	13.2382	3.90627	1.91324	2.6515	4.69598	-2.40951	13.3	9.4	0.316581	0.132069	0	0	29.3	-5.6	0.079145	-0.009352	0.237436	-0.166297	0.316581	0.032386	9.69815	-1.59005	12.1963	0.046127	20.1899	-1.16216	0.918085	1.89659	27.9161	-1.73767	0	0	0	0	0	0	0	0	1	0	0	0	0	0
13223	GEORGIA	Paulding County	26.2	26	-0.2	5.5008	2.77457	1.85245	4.07256	19.6731	-4.52381	10.8	5.2	0.159162	0.143524	422.525	109.714	27.5	-1.8	0.024486	0.070644	0.122432	0.003925	0.30608	0.1403	6.38307	4.86668	5.95509	0.359107	7.17696	7.06934	1.47775	2.80989	19.2079	-5.27501	0	0	0	0	0	0	0	0	1	0	0	0	0	0
13225	GEORGIA	Peach County	28.8	30.2	1.4	20.233	2.76585	7.95417	-1.53344	33.9116	-11.2943	17.6	4.8	0.802772	-0.322341	852.248	192.604	31.9	-3.4	0	0.036701	0.422511	-0.272781	0.633767	-0.119949	16.9049	-3.43019	9.83607	1.54792	45.2214	-1.03446	4.32229	0.931561	26.6169	-5.87471	0	0	0	0	0	0	0	0	1	0	0	0	0	0
13227	GEORGIA	Pickens County	24	26.4	2.4	9.15815	1.8336	1.45296	2.91187	14.6075	12.965	12.8	7.5	1.43584	0.13755	1162.47	67.6044	24.4	-1.9	0.130531	-0.06656	0.217552	-0.022136	0.565635	-0.08585	6.04523	-0.004574	13.2315	2.27763	1.59683	0.664918	1.60118	0.853765	29.7958	-10.2669	0	0	0	0	0	0	0	0	1	0	0	0	0	0
13229	GEORGIA	Pierce County	25.1	28.8	3.7	18.3973	-0.47187	2.447	-0.555639	5.89208	8.43501	18.4	4.9	0.575595	0.203498	0	0	29	-1.4	0	0.053821	0.25582	-0.039541	0.575595	-0.037382	7.58294	-0.341486	12.2666	0.722779	10.9235	-0.306572	2.48785	0.804356	30.2241	-7.06554	0	0	0	0	0	0	0	0	1	0	0	0	0	0
13231	GEORGIA	Pike County	25.6	29.7	4.1	9.56633	0.956842	2.18532	2.2574	8.56296	15.405	12.8	6.8	0.146113	-0.140952	0	0	27.8	-2.4	0	0.11286	0.292227	-0.120606	0.292227	0.046355	5.36983	1.95156	10.9512	0.570081	14.9839	-2.5045	0.913209	0.691541	24.7141	-7.79671	0	0	0	0	0	0	0	0	1	0	0	0	0	0
13233	GEORGIA	Polk County	23.3	29.1	5.8	15.4591	1.37371	3.48386	2.05849	13.4641	8.49193	17	7.3	0.550791	0.020895	705.642	132.65	25.2	1.2	0.078684	-0.007759	0.236053	0.001173	0.603247	0.15329	10.3296	0.863877	13.2059	-0.026746	13.6753	-0.93811	7.25732	3.85728	36.7162	-8.79543	0	0	0	0	0	0	0	0	1	0	0	0	0	0
13235	GEORGIA	Pulaski County	27.9	30.2	2.3	16.3641	7.4378	3.02552	-0.381841	15.1246	4.0368	18	6.2	1.77305	0.079784	4526.07	794.646	32.4	-2	0	0	0.312891	-0.111104	0.625782	0.283584	12.516	3.86822	13.2457	-1.14714	33.4585	-0.220609	3.49395	-1.58149	26.6408	-2.80411	0	0	0	0	0	0	0	0	1	0	0	0	0	0
13237	GEORGIA	Putnam County	26.3	29.3	3	14.5715	-0.868588	2.20943	2.03128	32.0118	-1.6609	16	5.7	0.903679	0.011413	1113.76	-132.174	27.4	-3.1	0	0.048792	0.318945	-0.171773	0.42526	0.013871	7.9562	1.90155	14.3525	3.15056	30.0606	-2.21746	2.23793	2.34385	24.5457	-4.91346	0	0	0	0	0	0	0	0	1	0	0	0	0	0
13239	GEORGIA	Quitman County	28.1	32.8	4.7	21.8967	-3.04951	2.7832	2.99499	5.26066	23.9424	21.6	3.1	0.384911	0	0	0	31.3	-0.6	0	0	0.769823	-0.768344	0	0	12.3198	-1.73857	19.7844	-1.53738	45.9969	-1.53149	0.461894	1.35148	42.2448	-7.27084	0	0	0	0	0	0	0	0	1	0	0	0	0	0
13241	GEORGIA	Rabun County	22.8	27.1	4.3	11.1096	4.96708	2.81319	1.24096	4.10257	15.6579	15.1	11.1	3.32226	-0.264073	837.076	177.744	30	-6.9	0.13289	-0.072689	0.465116	-0.102831	0.797342	0.105674	5.26076	1.04296	18.0731	1.58191	0.9701	-0.052947	4.54485	3.10214	24.6276	-4.22514	0	0	0	0	0	0	0	0	1	0	0	0	0	0
13243	GEORGIA	Randolph County	30.9	36.1	5.2	27.7257	-1.68081	3.90441	2.81097	3.05385	6.6151	23.4	-0.1	0.513413	-0.122267	1991.27	1640.22	30.4	1.5	0	0	0.513413	-0.376388	0.641766	0.193888	16.4172	-5.59627	15.4409	1.54492	60.2362	-1.01314	0.770119	-0.494599	37.5915	-13.7688	0	0	0	0	0	0	0	0	1	0	0	0	0	0
13245	GEORGIA	Richmond County	28.3	32.4	4.1	19.5586	2.86422	5.26056	0.594147	29.5413	-2.30061	18.1	1.9	7.39832	-0.077537	7796.96	5324.15	30	-2.6	0.08009	-0.02002	0.220248	-0.025145	0.665749	0.065099	18.2919	3.17706	10.9398	0.734828	49.0897	2.13882	2.82167	-0.088926	22.0332	-4.16176	0	0	0	0	0	0	0	0	1	0	0	0	0	0
13247	GEORGIA	Rockdale County	27.2	32.1	4.9	8.18875	3.73222	2.7749	3.96222	31.7313	3.97655	13.3	7.9	1.7401	-0.276848	0	1957.43	27.3	-0.1	0.085579	-0.002806	0.242473	-0.004416	0.656102	0.278046	9.718	3.32136	9.30524	0.411862	18.3224	18.374	6.28575	3.13054	17.5916	-2.43572	0	0	0	0	0	0	0	0	1	0	0	0	0	0
13249	GEORGIA	Schley County	26.7	30.4	3.7	19.851	-2.00163	3.44333	0.278354	2.18358	29.1584	19	2.8	0	-0.263922	0	0	28.5	-1.3	0.265534	-0.265534	0.265534	-0.033127	0.796601	-0.10296	14.5332	-6.91602	11.2055	-1.39685	31.0409	-7.81493	2.70844	-0.74671	29.9915	-1.45841	0	0	0	0	0	0	0	0	1	0	0	0	0	0
13251	GEORGIA	Screven County	28.9	30.7	1.8	20.062	-2.41451	5.31547	1.0201	10.6278	-1.09293	18.4	3.4	0.455314	-0.129384	966.307	177.024	31.3	-1.8	0	0	0.390269	-0.191088	0.520359	0.011061	11.8558	-0.468974	14.0822	0.330465	44.4061	-0.378814	1.39196	-1.39196	33.0718	-8.1289	0	0	0	0	0	0	0	0	1	0	0	0	0	0
13253	GEORGIA	Seminole County	29.5	32.9	3.4	23.166	-4.48355	3.77568	3.19745	10.6811	7.52836	21.4	0.2	0.960615	0.344457	1937.99	9961.99	29.7	-3.9	0.21347	-0.21347	0.533675	-0.204243	0.21347	0.336343	11.7196	3.21774	15.6687	1.06046	34.9664	1.52458	3.62899	-3.28713	32.123	-6.92762	0	0	0	0	0	0	0	0	1	0	0	0	0	0
13255	GEORGIA	Spalding County	26.6	31.6	5	15.4641	3.73341	3.81622	3.46145	26.6093	3.79466	15.9	5.9	1.47217	0.0182	1301.06	208.112	29.3	-1.7	0.085592	-0.008321	0.308129	-0.075955	0.530667	0.056586	13.3515	0.252384	11.5942	0.382371	30.7462	0.980542	1.65705	0.984332	32.242	-7.80397	0	0	0	0	0	0	0	0	1	0	0	0	0	0
13257	GEORGIA	Stephens County	27.1	32.7	5.6	15.1053	0.625297	2.60476	3.1718	19.2227	-7.65948	14.3	8.5	2.00511	-0.000523	1499.35	210.075	27.7	-0.6	0.039316	0.077416	0.157264	-0.001368	0.747002	-0.163345	8.15317	0.740945	15.6949	1.30387	11.6375	0.081705	0.951445	0.57955	28.8772	-3.87131	0	0	0	0	0	0	0	0	1	0	0	0	0	0
13259	GEORGIA	Stewart County	30.5	35.3	4.8	22.202	1.33271	5.19006	-2.21598	3.70189	18.8568	21	1	0.761615	0.090292	1326.35	447.904	31.8	-2.8	0	0	0.761615	-0.76118	0.571211	-0.132422	17.0514	1.37657	18.374	-1.34075	61.8621	5.53759	0.437928	1.8691	36.824	-7.01079	0	0	0	0	0	0	0	0	1	0	0	0	0	0
13261	GEORGIA	Sumter County	29.2	34.7	5.5	21.4371	3.64439	4.15898	2.08573	11.9897	-0.183051	18.9	3.1	1.77711	-0.060045	1551.02	316.324	29.2	0.5	0.090361	-0.059193	0.301205	-0.051379	0.331325	0.198534	18.6565	1.14093	12.5301	0.110858	48.8976	-0.011517	2.56928	1.20355	30.0798	-5.55827	0	0	0	0	0	0	0	0	1	0	0	0	0	0
13263	GEORGIA	Talbot County	29.8	34.7	4.9	24.2092	3.09153	4.74783	3.18621	2.62364	-1.2489	18	3.2	0.153894	-0.154558	0	0	29.5	-0.9	0	0.157356	0.307787	0.008668	0.153894	0.003463	17.1067	-9.58112	14.3583	0.343091	61.0188	-2.3673	0.538627	-0.538627	35.2487	-10.3696	0	0	0	0	0	0	0	0	1	0	0	0	0	0
13265	GEORGIA	Taliaferro County	30.2	34.8	4.6	23.4115	12.19	5.01222	2.04736	0	0	20.6	6.4	0	0	0	0	33.4	-3.3	0	0	0	0	0.481464	0.070413	15.6475	4.85461	18.6326	-0.114125	59.7496	0.100066	0.240732	3.03356	43.7936	-10.1439	0	0	0	0	0	0	0	0	1	0	0	0	0	0
13267	GEORGIA	Tattnall County	26.7	28.9	2.2	23.8652	-4.28392	3.30686	3.3939	1.66267	11.6634	20.9	10	0.44833	-0.110204	0	874.045	30.6	-2.5	0.044833	-0.044833	0.493163	-0.248018	0.268998	0.016798	12.7677	0.100787	11.2755	-0.366018	30.7599	-3.95168	8.54069	3.45417	33.6874	-6.46415	0	0	0	0	0	0	0	0	1	0	0	0	0	0
13269	GEORGIA	Taylor County	28.1	33.8	5.7	25.9505	9.8974	3.96731	-1.30916	10.4233	11.1488	19.3	3	0.340329	-0.223129	0	0	31.9	-2.8	0	0	0.453772	-0.104252	0.340329	0.241947	15.5488	-0.519393	13.1367	2.00081	43.2785	-2.15301	0.97561	-0.212957	36.4319	1.9279	0	0	0	0	0	0	0	0	1	0	0	0	0	0
13271	GEORGIA	Telfair County	27.5	29.6	2.1	21.1542	6.43804	3.01402	-1.03427	4.18312	7.90882	21.9	4.1	0.593522	-0.016194	820.502	-820.502	32.8	-5.7	0	0	0.254367	-0.01978	0.423944	0.201446	10.9217	0.524044	15.1179	-2.7719	38.2143	-5.69495	1.95014	9.95462	36.4407	-7.54277	0	0	0	0	0	0	0	0	1	0	0	0	0	0
13273	GEORGIA	Terrell County	31.1	37.3	6.2	28.5541	3.05676	4.74328	3.58484	12.037	17.1686	22.4	0.2	0.455789	0.028317	0	0	31.5	-1.8	0	0	0.455789	-0.068275	0.273473	0.114124	18.4738	0.876371	13.3455	-0.030165	60.1641	0.256603	1.06655	0.24569	35.514	-2.076	0	0	0	0	0	0	0	0	1	0	0	0	0	0
13275	GEORGIA	Thomas County	28.7	34.1	5.4	17.3914	3.79771	3.8471	0.632122	21.3464	0.583239	18.1	3	3.60344	-0.157904	4218.83	1055.47	29.9	-1.5	0.070197	0.081358	0.327585	-0.06718	0.538175	0.219597	15.0795	-3.0757	14.0043	0.898005	38.868	-1.91821	1.45073	0.813209	26.4613	-5.81791	0	0	0	0	0	0	0	0	1	0	0	0	0	0
13277	GEORGIA	Tift County	27.9	33.2	5.3	19.9114	4.87115	4.27828	0.836852	37.6787	-6.80429	20.2	5.2	2.62973	0.051357	2306.77	1613.1	29	-0.1	0.078111	0.061557	0.364517	-0.177933	0.598849	0.378827	13.8046	3.04587	11.6021	0.331555	27.4507	0.074792	7.94386	2.99289	32.0574	-8.39732	0	0	0	0	0	0	0	0	1	0	0	0	0	0
13279	GEORGIA	Toombs County	28.1	31.5	3.4	23.8539	5.28232	3.44508	-0.288099	14.9326	-1.59792	23.2	2.2	1.61123	0.001415	1808.03	397.684	29.4	2.2	0.038363	-0.038363	0.383627	-0.061154	0.805616	0.160083	14.3709	0.547471	12.2224	0.76631	23.593	0.373474	9.04592	2.46815	32.6733	-13.0052	0	0	0	0	0	0	0	0	1	0	0	0	0	0
13281	GEORGIA	Towns County	24.4	27.4	3	11.804	-2.17494	1.8565	0.561276	2.59241	6.73377	12.2	14.3	1.07308	0.358237	2280.72	179.384	25.6	0.7	0	0	0.429231	-0.245196	0.751154	-0.206194	4.16813	-2.43995	25.8611	2.27316	0.085846	0.332681	1.56669	0.274826	24.9459	-8.67491	0	0	0	0	0	0	0	0	1	0	0	0	0	0
13283	GEORGIA	Treutlen County	30	34.9	4.9	26.3491	3.08046	4.48295	-0.341595	1.30152	19.6782	21	5.2	0.437701	0.14748	0	0	31.4	-3.1	0	0	0.2918	-0.14893	0.437701	-0.012651	14.2079	-2.57136	13.5687	0.315746	32.5941	1.328	1.12343	-0.573265	38.164	-8.15319	0	0	0	0	0	0	0	0	1	0	0	0	0	0
13285	GEORGIA	Troup County	26.6	32.7	6.1	14.8265	3.91763	3.29425	2.12889	25.4425	-3.90805	15.3	5.7	2.05856	-0.120615	4989.32	-3053.92	28.2	0.7	0.051039	-0.004637	0.306232	-0.042702	0.901683	-0.050987	14.7709	0.473399	12.5878	-0.576286	31.5504	1.51014	1.75063	0.833978	27.0189	-5.95294	0	0	0	0	0	0	0	0	1	0	0	0	0	0
13287	GEORGIA	Turner County	28.8	34.1	5.3	26.7338	-0.789047	4.88781	-2.07623	15.8383	-8.41003	23.9	0.6	0.631313	0.120031	0	0	30.2	2.2	0	0	0	0.216123	0.526094	0.122274	14.7917	5.04089	12.7525	0.966271	40.6987	-0.897074	2.68308	1.42402	32.3462	4.22696	0	0	0	0	0	0	0	0	1	0	0	0	0	0
13289	GEORGIA	Twiggs County	28.9	32	3.1	19.712	-1.39082	4.75181	-0.852018	0.878234	3.87298	17.3	4.4	0.188857	-0.088071	0	0	30.2	-0.8	0	0	0.283286	-0.184893	0	0.098902	11.7709	-0.654494	11.6997	1.01107	42.729	-0.882806	0.698772	0.314972	36.8397	1.66557	0	0	0	0	0	0	0	0	1	0	0	0	0	0
13291	GEORGIA	Union County	23.9	27.8	3.9	12.5178	0.833117	1.68056	3.12296	1.15364	8.0281	14	10.1	1.50385	0.208911	2371.45	686.572	25.4	-2.4	0.11568	-0.021572	0.231361	0.052494	0.636243	0.022519	5.16315	-2.20018	21.5802	2.96205	0.670947	0.440218	0.555266	0.749144	25.8052	-8.5443	0	0	0	0	0	0	0	0	1	0	0	0	0	0
13293	GEORGIA	Upson County	27.8	30.3	2.5	14.7396	6.63284	4.10959	3.40077	18.6752	6.20002	14.8	6.5	1.55814	-0.101941	2735.59	125.436	30.9	-4.2	0.036236	6.1e-05	0.362358	-0.035429	0.797188	-0.143854	12.6314	0.61113	14.8567	-0.755382	26.5427	1.38715	1.56176	0.627247	33.3315	-8.30814	0	0	0	0	0	0	0	0	1	0	0	0	0	0
13295	GEORGIA	Walker County	24.7	30.5	5.8	12.4758	2.62553	2.60042	2.94537	17.3501	4.34156	12.5	8.4	0.507756	0.061423	0	0	28.3	6.6	0.032758	0.044185	0.262067	-0.107919	0.458618	-0.073902	8.2455	1.30906	13.8322	0.42703	3.81308	0.314768	0.738702	0.490009	33.1562	-8.30853	0	0	0	0	0	0	0	0	1	0	0	0	0	0
13297	GEORGIA	Walton County	23.7	28.2	4.5	9.73675	2.06194	2.30607	2.81663	26.6324	6.98635	11.6	8.4	0.57673	0.173394	964.127	-453.762	25.5	5	0.016478	0.017882	0.263648	-0.14538	0.296604	0.218795	9.06517	-1.0511	9.57042	1.73267	14.1958	1.23288	1.73348	1.30872	26.5113	-5.57354	0	0	0	0	0	0	0	0	1	0	0	0	0	0
13299	GEORGIA	Ware County	27.8	31.2	3.4	20.545	0.266372	3.39302	1.03564	30.7862	-17.4115	18.9	5	2.36733	-0.010883	3551.76	202.52	31.4	2.3	0.084548	0.082518	0.33819	-0.115856	0.873658	-0.094018	11.8928	-0.12071	15.4525	-0.286168	27.4188	0.244033	2.53079	0.537246	29.6792	-8.83949	0	0	0	0	0	0	0	0	1	0	0	0	0	0
13301	GEORGIA	Warren County	30.6	35	4.4	26.9567	-7.62022	4.96003	-1.96513	8.76065	-2.91382	19.1	2.8	0.473485	0.18613	0	0	30.9	-3.7	0	0	0.473485	-0.302731	0	0.173762	16.9622	-0.762798	16.0985	0.378498	58.6806	-0.739329	0.568182	-0.313383	42.9205	-11.0953	0	0	0	0	0	0	0	0	1	0	0	0	0	0
13303	GEORGIA	Washington County	30.7	34.5	3.8	22.8993	2.1495	5.11417	-2.04543	9.04099	7.17783	17.5	4.6	1.27503	0.358103	856.347	1574.99	32.9	-5.6	0.047223	-0.047223	0.330563	-0.091338	0.519456	0.007389	17.3333	1.38226	12.6653	0.548034	52.9562	-0.714329	0.54779	0.810906	31.7188	-5.67009	0	0	0	0	0	0	0	0	1	0	0	0	0	0
13305	GEORGIA	Wayne County	27.2	32.2	5	16.6803	0.625844	2.61778	1.96088	9.01802	4.80891	18.5	5.1	1.35517	-0.124758	1641.37	169.778	33.8	-2.4	0.037644	0.030368	0.225861	-0.055613	0.527009	0.357134	9.48864	-0.553725	11.3269	0.598879	20.1957	-0.716572	3.49708	1.15512	29.8614	-9.65403	0	0	0	0	0	0	0	0	1	0	0	0	0	0
13307	GEORGIA	Webster County	29.2	31.6	2.4	19.2534	0.129304	4.33135	3.6259	5.47605	6.34564	18.4	5.5	0	0	0	0	30.9	-3.8	0	0	0.41841	0.035506	0	0	10.0147	10.38	14.6862	-0.432902	46.1506	-12.0154	4.3933	6.0924	38.728	-12.2594	0	0	0	0	0	0	0	0	1	0	0	0	0	0
13309	GEORGIA	Wheeler County	27.8	30.1	2.3	25.2943	-0.245578	2.19448	-0.676954	11.7885	-4.39447	23.3	4.5	0	0.146649	1494.74	331.774	26.7	-0.4	0	0	0.485515	-0.057241	0.323677	-0.181024	11.9435	-3.71301	12.5748	-0.652281	34.3745	4.70748	2.79981	-1.74393	32.1429	-0.090793	0	0	0	0	0	0	0	0	1	0	0	0	0	0
13311	GEORGIA	White County	23.3	29.3	6	10.5345	9.78994	1.76946	2.29207	5.02938	3.41097	15.6	7.5	0.752106	-0.214063	0	0	26.4	-3.4	0.05014	0.02893	0.350983	-0.110581	0.952667	-0.320106	5.58139	0.111928	14.4505	1.55634	1.99559	0.643875	1.53931	0.092137	24.0258	-6.04394	0	0	0	0	0	0	0	0	1	0	0	0	0	0
13313	GEORGIA	Whitfield County	24.7	29	4.3	11.4717	6.90325	2.34126	3.13522	22.5854	0.871491	17.9	10.4	2.08321	-0.138751	2505.7	-238.011	27.9	0	0.09578	-0.010399	0.347201	-0.003452	0.790183	0.08497	6.98874	4.30095	10.3741	0.20966	3.57378	-0.298307	21.9599	7.90944	37.0097	-5.7928	0	0	0	0	0	0	0	0	1	0	0	0	0	0
13315	GEORGIA	Wilcox County	27.1	32.9	5.8	20.9775	5.3414	2.2232	1.48722	12.7352	-2.80084	19.5	6.1	0.349773	-0.230548	0	0	28.7	3.2	0	0	0.466364	-0.354104	0	0.112423	11.5053	1.50876	13.5712	-0.097953	37.0059	-1.1385	1.06098	0.544343	31.8348	-2.51427	0	0	0	0	0	0	0	0	1	0	0	0	0	0
13317	GEORGIA	Wilkes County	28.1	31	2.9	17.4862	5.76935	2.45261	3.64481	1.20274	9.52588	16.3	6.9	2.24572	-0.062857	912.136	741.381	30.3	-1.9	0	0	0.56143	-0.172764	0.280715	0.303625	15.0772	-2.65186	17.5166	1.15809	43.3517	-2.6405	1.28193	1.81756	35.031	-7.88229	0	0	0	0	0	0	0	0	1	0	0	0	0	0
13319	GEORGIA	Wilkinson County	28.3	32	3.7	17.9436	9.25235	3.8323	-1.63876	11.9225	-1.39632	16.5	3.2	0	-0.293636	0	0	31.5	-4.4	0	0	0.293542	0.004253	0.195695	0.002797	15.0373	-2.90064	13.2681	1.03895	39.9804	-0.424477	1.41879	0.652101	29.5744	-8.7411	0	0	0	0	0	0	0	0	1	0	0	0	0	0
13321	GEORGIA	Worth County	27.5	29.5	2	18.505	2.91647	4.42106	2.26733	9.17299	6.19708	17	4.6	0	-0.12928	893.203	-73.7102	27.6	-1.2	0.045523	0.048755	0.227614	-0.086188	0.31866	0.011311	10.4753	2.80905	12.191	1.44301	29.8448	-0.731377	0.960532	0.42582	31.6904	-6.01115	0	0	0	0	0	0	0	0	1	0	0	0	0	0
16001	IDAHO	Ada County	19	23.2	4.2	7.65338	1.78478	2.81287	1.38908	27.9397	1.79184	12	3.1	2.69189	0.368008	3323.44	1771.05	16.2	-1.1	0.096376	0.012812	0.162843	-0.042036	0.697897	0.079421	8.87524	-0.076547	9.09426	0.626148	0.5972	0.447022	4.48582	2.09732	9.21065	-1.95523	0	0	0	0	0	0	0	0	0	0	1	0	0	0
16003	IDAHO	Adams County	21.5	27.3	5.8	15.1197	-3.56463	4.22841	1.50408	2.0014	9.57938	18.8	7.9	0.287687	-0.018049	1326.24	-1326.24	20.3	1.7	0	0	0.863061	-0.583463	0.287687	0.280495	5.22317	1.016	16.3406	0.108242	0.057537	0.02769	1.75489	-0.760572	19.1653	-6.51803	0	0	0	0	0	0	0	0	0	0	1	0	0	0
16005	IDAHO	Bannock County	24.4	29.6	5.2	13.8679	1.14773	4.65722	-0.440204	24.1716	3.82313	16.6	0.8	2.14385	0.321552	2999.75	-756.562	19	1.3	0.092635	-0.044174	0.211738	-0.066056	0.72785	-0.025152	8.62658	0.788714	10.2561	0.373312	0.555813	-0.077124	4.71118	1.12386	12.4547	-2.53083	0	0	0	0	0	0	0	0	0	0	1	0	0	0
16007	IDAHO	Bear Lake County	24.3	25	0.7	9.59874	3.52498	4.17027	-1.07381	8.99713	-3.50533	17.5	2.1	1.09187	0.387107	2065.82	1199.92	22.6	6.3	0	0	0.467946	0.052644	0.77991	-0.087149	5.4556	-1.60143	15.7542	1.05757	0.077991	0.092687	2.91686	0.274809	14.5426	-4.12819	0	0	0	0	0	0	0	0	0	0	1	0	0	0
16009	IDAHO	Benewah County	25.7	29.1	3.4	14.1337	0.663396	8.00912	-4.70197	10.7174	3.85501	17	3.6	0.981354	-0.479149	2109.48	-35.4976	21.4	6.7	0	0	0.327118	0.105724	0.436157	0.211931	5.79937	0.483948	14.3387	2.30636	0.174463	0.961163	1.55926	1.09053	20.162	-7.84787	0	0	0	0	0	0	0	0	0	0	1	0	0	0
16011	IDAHO	Bingham County	26	33.5	7.5	12.4256	2.80231	3.78206	0.160658	20.8385	-6.37918	21.1	1	0.646939	0.097941	530.155	789.039	20.7	2.1	0.047921	-0.003147	0.167725	0.011426	0.311489	0.136259	8.14233	-0.5217	10.3822	0.473791	0.062298	0.478552	13.1616	2.44971	19.4256	-4.85785	0	0	0	0	0	0	0	0	0	0	1	0	0	0
16013	IDAHO	Blaine County	13	17.2	4.2	7.78567	2.84293	3.13333	0.096401	10.4349	11.5494	13.6	6.9	5.10768	-0.188131	1493.29	50.5025	13.6	-0.3	0.526565	-0.123484	0.315939	-0.089824	0.842504	0.008445	5.38922	4.17936	7.71945	2.26907	0.08425	-0.056696	10.5208	6.80185	9.7842	-2.22044	0	0	0	0	0	0	0	0	0	0	1	0	0	0
16015	IDAHO	Boise County	21	27.9	6.9	12.9091	-0.190512	4.7292	3.04618	0	0	16.8	3.8	0.5997	-0.017285	0	0	21.6	-2.7	0.149925	-0.015607	0.449775	-0.041753	0.5997	-0.465382	5.57895	-1.13011	11.1094	0.769489	0.134933	-0.134933	3.01349	1.3256	13.6574	-0.450166	0	0	0	0	0	0	0	0	0	0	1	0	0	0
16017	IDAHO	Bonner County	17.6	22.2	4.6	15.5264	-2.08365	4.32741	-1.47001	9.3203	2.60451	16.8	3.8	1.73748	0.229507	1014.42	398.398	19.6	-0.6	0.13574	0.057482	0.162889	0.127668	0.434369	0.096993	7.95466	-0.953718	13.1994	1.54936	0.143885	0.18392	1.88408	0.42034	14.4112	-5.04913	0	0	0	0	0	0	0	0	0	0	1	0	0	0
16019	IDAHO	Bonneville County	23.3	26.6	3.3	10.131	0.190964	3.3738	-0.106809	24.8691	-2.37991	15.8	1.2	2.27818	-0.30995	1936.08	33.0717	20	0.4	0.06059	0.008492	0.24236	-0.132793	0.751315	-0.129578	8.26239	-0.03757	10.1961	0.456688	0.559851	-0.039266	6.81758	2.68595	12.2036	-2.67103	0	0	0	0	0	0	0	0	0	0	1	0	0	0
16021	IDAHO	Boundary County	22.9	23.2	0.3	15.6841	3.02374	5.87193	-2.67815	3.74555	9.71024	20.2	3.4	1.11437	0.017915	1431.87	507.652	20	5.9	0.202614	0.071334	0.303921	-0.120154	0.405227	0.051352	7.98663	-2.243	13.3725	0.92783	0.040523	-0.040523	2.81633	1.30537	19.9873	-0.66867	0	0	0	0	0	0	0	0	0	0	1	0	0	0
16023	IDAHO	Butte County	24.5	29	4.5	18.1945	-2.21623	3.48944	-1.48853	0	0	20.2	2.9	1.03484	0.734338	467.403	1284.85	21.3	1.9	0	0	0.344947	0.016848	1.03484	0.050544	6.8323	-0.782476	14.9017	2.86646	0.310452	-0.310452	7.41635	-3.33546	17.4052	-5.57061	0	0	0	0	0	0	0	0	0	0	1	0	0	0
16025	IDAHO	Camas County	22.1	25.9	3.8	8.32487	7.5466	2.68886	-0.225806	0	0	18.4	3.5	0	0	0	0	19.5	1.4	0	0	1.00908	-0.120782	2.01816	0.686976	3.75427	1.6838	13.1181	-3.88729	0.201816	-0.009509	1.81635	11.9337	11.5556	3.50901	0	0	0	0	0	0	0	0	0	0	1	0	0	0
16027	IDAHO	Canyon County	25.8	29.4	3.6	11.996	4.88565	3.89012	1.77314	20.3194	-2.43225	18.8	5.2	1.31618	-0.131895	1463.93	-469.175	23	-0.4	0.03804	-0.005888	0.182591	-0.041055	0.456479	0.036515	8.51076	1.71618	10.941	-0.632808	0.250302	0.380848	18.6418	2.64423	23.9771	-6.35172	0	0	0	0	0	0	0	0	0	0	1	0	0	0
16029	IDAHO	Caribou County	21.8	23.9	2.1	9.60421	-1.01186	2.84102	-1.41829	7.34173	-3.19514	15.6	2.4	0.821468	0.022269	258.899	1439.27	22.4	3.8	0	0	0.547645	-0.113893	0.410734	0.023168	5.33808	-1.7035	13.5679	1.54533	0.136911	-0.136911	3.32694	1.78339	13.4138	-1.28987	0	0	0	0	0	0	0	0	0	0	1	0	0	0
16031	IDAHO	Cassia County	21.6	28.6	7	13.6198	2.7952	3.24468	0.647153	23.7241	-3.41565	24.2	-0.1	1.49421	-0.044438	2341.89	566.35	24.2	-1.4	0.186776	-0.094602	0.420247	-0.190262	0.653717	0.268027	7.71305	0.480748	12.7055	0.819175	0.042025	0.147065	18.7103	4.33498	23.0542	-4.09713	0	0	0	0	0	0	0	0	0	0	1	0	0	0
16033	IDAHO	Clark County	21.6	28.2	6.6	19.8623	-4.11031	4.02219	-2.45076	0	0	27.2	3	0	0	0	0	19.6	3.2	0	0	0	0	0	0	7.00389	1.87185	9.19765	6.75763	0.195695	-0.195695	35.6164	5.84698	36.0345	-8.01591	0	0	0	0	0	0	0	0	0	0	1	0	0	0
16035	IDAHO	Clearwater County	24.4	31.6	7.2	13.5479	-2.07057	5.97119	-1.37102	8.32621	-4.80923	16.1	5.3	1.45577	0.39995	2624.64	395.872	22.3	2.6	0.223964	-0.223964	0.671892	-0.177893	0.783875	-0.286548	5.87525	0.372293	15.5879	5.15184	0.078387	0.300031	1.76932	0.891816	19.8678	-4.7716	0	0	0	0	0	0	0	0	0	0	1	0	0	0
16037	IDAHO	Custer County	23.5	27.2	3.7	14.2956	-2.37989	3.85535	-0.14505	0	0	19.7	3.1	0.460617	-0.247527	0	0	21.6	1.1	0.230309	-0.230309	1.38185	-0.676217	0	1.17925	4.78188	0.648687	14.4173	2.24531	0	0	4.49102	-2.60194	15.5378	-8.45697	0	0	0	0	0	0	0	0	0	0	1	0	0	0
16039	IDAHO	Elmore County	24.6	28.5	3.9	11.1898	0.20658	3.05954	1.17652	15.23	-0.143725	19.7	0.7	0.892551	0.141965	809.131	906.335	22.5	1.4	0.068658	0.035437	0.205973	-0.032787	0.411946	0.039129	7.70465	1.12714	7.06831	1.36488	3.09303	-1.6655	11.9567	2.02679	12.8155	1.55403	0	0	0	0	0	0	0	0	0	0	1	0	0	0
16041	IDAHO	Franklin County	20.9	30	9.1	7.37654	6.96052	3.60053	-0.047646	9.9924	-8.31532	19.8	0.1	0.353076	-0.020871	1033.19	-745.787	19.3	4.1	0.088269	-0.088269	0.353076	-0.194707	0.088269	0.385066	3.83817	1.23538	11.6603	0.497417	0.008827	-0.008827	5.20787	2.11775	11.7647	-1.54407	0	0	0	0	0	0	0	0	0	0	1	0	0	0
16043	IDAHO	Fremont County	21.6	23.4	1.8	14.1631	-3.82292	3.32631	-0.724608	8.14185	4.55858	24.2	1.8	0.507657	0.310377	0	0	17.9	4.4	0.253829	-0.175033	0.169219	-0.012072	0.169219	0.303557	4.64356	-0.017223	12.4884	-0.220679	0.101531	-0.101531	11.0246	2.35178	19.6024	-5.51407	0	0	0	0	0	0	0	0	0	0	1	0	0	0
16045	IDAHO	Gem County	24.8	30.5	5.7	13.0713	-0.279756	2.96969	1.37882	3.70392	4.10471	18	4.7	0.461103	0.090386	993.018	320.648	23.2	2	0	0.182515	0.197615	-0.075549	0.526975	0.263924	5.12698	4.15479	15.7038	1.64865	0	0	7.04828	1.31613	20.6251	-2.35828	0	0	0	0	0	0	0	0	0	0	1	0	0	0
16047	IDAHO	Gooding County	23	28.9	5.9	13.8114	2.04324	2.10676	-0.227305	4.41398	10.524	22.8	3.7	0.353232	0.135459	1226.35	153.397	27.1	-0.8	0.070646	-0.070646	0.282586	-0.004391	0.353232	0.062568	6.43275	2.52129	15.4928	-0.031865	0.021194	0.118471	17.1106	6.35313	27.417	-5.3043	0	0	0	0	0	0	0	0	0	0	1	0	0	0
16049	IDAHO	Idaho County	22.2	29.3	7.1	16.2707	2.31886	5.49164	-1.93601	7.2675	5.23288	16.8	5	1.22494	-0.204443	2298.24	1470.83	20.3	3.7	0.128941	0.000417	0.515763	-0.129726	0.386822	-0.063428	5.57097	2.36779	16.7494	2.21566	0	0.215884	1.39256	0.661607	17.0991	-0.513758	0	0	0	0	0	0	0	0	0	0	1	0	0	0
16051	IDAHO	Jefferson County	24.1	25.3	1.2	10.3929	0.370145	2.91009	0.18949	16.5387	-4.49487	21.6	-1.1	0.104411	-0.0691	0	0	22.3	1.5	0	0.040319	0.261028	-0.179588	0.417646	0.025867	4.7658	-0.40586	9.25607	-0.069454	0.177499	-0.107606	10.0235	0.006212	15.6168	0.511189	0	0	0	0	0	0	0	0	0	0	1	0	0	0
16053	IDAHO	Jerome County	21.5	31.6	10.1	13.8525	-1.57311	3.83508	-1.91937	6.25363	15.5764	23.3	2.9	0.490677	-0.103045	1327.94	2144.31	24.3	-4.8	0	0.047032	0.218079	-0.122961	0.327118	0.143205	7.37824	0.312504	12.3324	-1.10705	0.059972	0.133654	17.2228	8.81238	24.9315	0.158063	0	0	0	0	0	0	0	0	0	0	1	0	0	0
16055	IDAHO	Kootenai County	22.4	25.4	3	10.4679	0.717695	5.10076	-0.797194	13.8021	2.90669	14.9	4.1	1.86778	0.708944	736.321	661.938	17.9	1.7	0.119612	0.045393	0.184018	-0.046272	0.745273	0.000835	8.32528	1.44964	12.2611	1.51444	0.234623	0.061344	2.28642	1.12581	12.7047	-3.64366	0	0	0	0	0	0	0	0	0	0	1	0	0	0
16057	IDAHO	Latah County	19.7	26.3	6.6	16.7247	6.13914	4.94274	-0.091852	33.2094	5.76806	15.1	2.7	1.25948	0.270392	1437.98	249.094	14.2	3.5	0.028625	0.076511	0.343495	-0.081158	0.515243	0.141857	5.686	0.615402	9.39745	0.506309	0.340633	0.472462	2.22699	0.470882	9.01862	-1.69212	0	0	0	0	0	0	0	0	0	0	1	0	0	0
16059	IDAHO	Lemhi County	20.6	23	2.4	15.318	0.662322	4.87606	-1.27525	5.66398	3.27613	21.6	-0.2	0.76864	-0.157123	1777.61	5242.35	18.2	-1.8	0.128107	-0.001652	0.76864	-0.01697	0.76864	-0.136368	6.41492	0.983974	16.7307	2.66043	0.038432	0.665073	2.0497	1.00734	17.4577	-9.70403	0	0	0	0	0	0	0	0	0	0	1	0	0	0
16061	IDAHO	Lewis County	22.8	30.5	7.7	11.9903	2.22426	4.85239	-1.60607	19.9467	-12.703	16.6	3.3	0.26688	0.273215	0	0	24.8	-0.7	0	0	1.06752	-0.26602	0	0.535475	7.03565	-1.64104	18.4414	4.08259	0.240192	-0.240192	2.4553	-0.699468	15.7935	-7.30405	0	0	0	0	0	0	0	0	0	0	1	0	0	0
16063	IDAHO	Lincoln County	20.7	24.7	4	13.0663	2.07231	2.48299	-0.554782	0	0	23.8	2.2	0.49456	-0.016419	0	0	21.2	2	0	0	0.24728	0.183474	0.24728	-0.031995	4.36433	1.96073	13.2295	-1.18447	0.098912	-0.032731	13.6004	10.9308	22.62	-2.44977	0	0	0	0	0	0	0	0	0	0	1	0	0	0
16065	IDAHO	Madison County	24.1	27.4	3.3	30.5094	3.99652	4.3116	0.434401	51.31	-15.736	20.4	-5.2	1.09222	-0.064599	1262.61	-407.434	19.8	3.1	0.109222	-0.083207	0.109222	-0.031182	0.54611	0.182298	6.1488	-1.3227	6.01449	-0.279038	0.218444	0.374228	3.44777	1.03229	11.5343	-6.00566	0	0	0	0	0	0	0	0	0	0	1	0	0	0
16067	IDAHO	Minidoka County	23.8	30.1	6.3	14.8059	-1.37073	4.20577	-0.156356	12.8188	8.9167	22.8	0.6	0.495688	0.010158	262.07	470.004	23.2	2.4	0	0	0.198275	-0.043055	0.346981	-0.086917	5.33927	0.085403	13.101	1.19153	0.153663	-0.153663	25.7609	3.96252	26.3233	-2.85478	0	0	0	0	0	0	0	0	0	0	1	0	0	0
16069	IDAHO	Nez Perce County	23.7	30.5	6.8	12.1754	2.18595	2.92155	1.58867	21.2488	2.47119	13.4	3	2.59289	0.086924	3110.93	-511.026	21.6	1.2	0.080192	0.072826	0.240577	-0.011134	0.721732	-0.03315	8.82904	1.92867	16.7763	0.984973	0.304731	-0.121226	1.74285	0.885669	14.5321	-3.22205	0	0	0	0	0	0	0	0	0	0	1	0	0	0
16071	IDAHO	Oneida County	22.4	28.7	6.3	10.8102	3.38231	2.62626	-0.528361	0	0	16.5	3.7	0.242424	-0.00456	507.879	5057.94	22.8	2.9	0	0	0.242424	0.232042	0.484848	-0.011027	3.44828	2.1315	16	0.248795	0.121212	-0.121212	3.15151	-0.282663	13.558	-4.77233	0	0	0	0	0	0	0	0	0	0	1	0	0	0
16073	IDAHO	Owyhee County	26.3	29.9	3.6	16.8544	3.62227	4.16613	2.44115	8.32166	-0.473798	26.9	3.3	0.187899	0.090141	0	0	27.8	0.5	0	0	0.375799	-0.106873	0.187899	0.614025	6.59735	0.603465	12.3262	0.87981	0.05637	0.070961	22.9895	1.92185	32.4231	-8.61151	0	0	0	0	0	0	0	0	0	0	1	0	0	0
16075	IDAHO	Payette County	25	26.6	1.6	13.1609	0.682148	3.83801	1.53788	4.42961	7.38715	19.5	2.7	0.43736	0.103709	0	0	22.6	2	0	0.086584	0.388765	-0.214542	0.340169	0.09275	7.63727	2.30985	13.2909	0.550413	0.019438	0.064879	11.8476	2.71705	25.5152	-8.29954	0	0	0	0	0	0	0	0	0	0	1	0	0	0
16077	IDAHO	Power County	24.6	30	5.4	16.116	-0.587358	3.08771	3.91923	1.65082	5.21798	23	1.7	0.132661	-0.139159	1583.84	510.709	21	3.1	0.530645	-0.530645	0.265322	-0.137367	0.132661	-0.003362	6.71717	1.30866	10.1884	0.892386	0	0	21.3187	6.07113	25.2532	-5.72594	0	0	0	0	0	0	0	0	0	0	1	0	0	0
16079	IDAHO	Shoshone County	21.3	29.6	8.3	16.3862	1.18095	6.53797	-3.73725	5.41251	5.15271	16.8	2.1	1.08925	0.079589	2011.55	-853.112	25.2	1.7	0	0.157978	0.435698	0.115796	0.363082	0.189841	8.01141	-1.6238	17.4207	1.28341	0.094401	-0.078769	1.32888	1.14884	22.12	-3.41964	0	0	0	0	0	0	0	0	0	0	1	0	0	0
16081	IDAHO	Teton County	19.9	24.7	4.8	12.9237	-4.70072	2.37044	1.59679	0	0	21	6.2	1.16686	0.045488	1815.97	-1205.07	15	2.4	0.500083	-0.07168	0.500083	-0.384702	0.500083	0.249622	7.13333	0.368762	7.4179	-1.93227	0.100017	-0.100017	11.6686	3.69591	12.7283	-0.228279	0	0	0	0	0	0	0	0	0	0	1	0	0	0
16083	IDAHO	Twin Falls County	24.3	26.1	1.8	12.7339	1.3853	3.876	-0.728863	13.4197	1.33868	17.6	4.1	2.42673	0.007301	2387.79	-111.609	21.1	2	0.062224	0.057304	0.388899	-0.122936	0.591127	0.139324	8.62558	2.40836	14.1466	0.19659	0.059113	0.143428	9.53581	2.73788	18.7209	-2.95367	0	0	0	0	0	0	0	0	0	0	1	0	0	0
16085	IDAHO	Valley County	20.3	27	6.7	9.25901	6.89662	3.77879	0.7007	15.0258	-1.02716	15	7.6	3.13685	0.792734	2645.67	865.005	18.4	4.9	0.392106	-0.048305	0.522807	0.049166	1.30702	-0.504818	4.84293	0.367711	14.7301	-0.053742	0	0	1.6207	2.57913	11.095	-2.65222	0	0	0	0	0	0	0	0	0	0	1	0	0	0
16087	IDAHO	Washington County	24.7	27.7	3	13.2844	1.36362	4.73062	-0.582259	9.99586	4.98139	20.7	4.6	0.300692	0.195776	755.337	567.807	21.3	3.6	0.100231	0.097417	0.300692	0.094363	0.501153	-0.204681	5.9081	3.9464	17.1996	1.69965	0.080184	0.029695	13.7216	3.4096	23.3873	-3.68442	0	0	0	0	0	0	0	0	0	0	1	0	0	0
17001	ILLINOIS	Adams County	24.3	30.7	6.4	10.0185	2.69255	3.27097	0.238715	25.9357	11.3256	9.3	2.1	2.41663	0.36972	3529.62	1792.34	28.3	4.5	0.131816	-0.027423	0.190401	0.003314	0.497971	-0.065484	8.27457	0.49912	17.5579	-0.065513	2.94682	0.207519	0.903672	0.035155	16.2857	-5.70911	0	0	0	0	0	0	0	0	0	0	0	0	1	0
17003	ILLINOIS	Alexander County	25	31	6	26.1101	-1.96655	5.21468	0.137517	15.0709	0.209044	19	-3.5	0.521376	-0.089625	0	0	26.7	3.1	0	0	0.312826	-0.060305	0.521376	-0.395018	18.4731	-0.744196	16.7987	2.07695	34.6924	-1.01175	1.50156	-0.726182	33.0258	-12.3969	0	0	0	0	0	0	0	0	0	0	0	0	1	0
17005	ILLINOIS	Bond County	24.2	29.1	4.9	9.33844	3.72705	3.04565	3.9104	9.32995	-3.71097	10.4	4.6	0.62383	0.32644	1698.01	721.019	25.8	5	0	0.055239	0.283559	-0.117568	0.396983	-0.065546	7.01472	-1.37769	14.5693	0.414494	7.37254	-0.923412	1.46884	0.099424	27.2185	-13.6062	0	0	0	0	0	0	0	0	0	0	0	0	1	0
17007	ILLINOIS	Boone County	25.7	29	3.3	7.00649	2.79286	3.0224	3.18905	26.2565	-0.410624	12.1	1.1	1.43589	0.214436	759.13	-86.8589	23.9	2.1	0.071794	-0.016259	0.119657	0.066219	0.526492	-0.045189	7.29313	1.8896	10.6854	-0.114786	0.406835	1.62561	12.6526	6.42377	19.2356	-5.22276	0	0	0	0	0	0	0	0	0	0	0	0	1	0
17009	ILLINOIS	Brown County	24.3	29.7	5.4	8.47765	5.04676	1.55078	0.171839	9.75633	-0.501268	11.2	10.8	0.431655	-0.134796	0	0	24.1	4.1	0.143885	0.007837	0.431655	-0.127405	0.28777	0.015674	5.05415	0.402785	12.6906	-0.586901	17.7842	1.16016	3.78417	2.81373	36.7465	-12.7542	0	0	0	0	0	0	0	0	0	0	0	0	1	0
17011	ILLINOIS	Bureau County	22.9	27.8	4.9	7.26102	4.24315	2.89381	1.56845	11.2396	4.3305	11.7	0.6	1.21117	0.178469	6304.09	1816.65	26.5	1.5	0.056333	-0.027514	0.197166	-0.082056	0.394333	-0.019682	6.2305	4.83748	17.7393	-0.139116	0.183083	0.506671	4.76016	1.78676	15.8896	-4.14093	0	0	0	0	0	0	0	0	0	0	0	0	1	0
17013	ILLINOIS	Calhoun County	23.6	27.9	4.3	8.96593	4.23304	2.92887	1.05159	3.31714	17.3942	8.1	5.4	0.983478	0.397258	0	0	24	8.4	0	0.199243	0.590087	0.008338	0.196696	0.002547	3.73186	0.466614	19.1385	-0.08804	0	0.118203	0.688434	-0.452028	20.1247	-5.07455	0	0	0	0	0	0	0	0	0	0	0	0	1	0
17015	ILLINOIS	Carroll County	24.1	26.7	2.6	9.64216	1.44957	4.32305	0.167782	21.6682	-4.85944	10.1	4	0.65971	-0.108603	0	0	26.1	4.2	0.059974	-0.059974	0.359842	-0.170392	0.779657	-0.0812	6.84435	0.004679	19.1796	1.41497	0.527768	0.524002	1.78122	0.574244	16.7159	-3.47438	0	0	0	0	0	0	0	0	0	0	0	0	1	0
17017	ILLINOIS	Cass County	23.8	29.3	5.5	11.9583	1.96475	3.7165	1.12297	20.3523	-2.87119	14	1.2	0.292077	-0.145882	0	0	24.4	4.7	0	0	0.438116	-0.069838	0.584155	-0.067893	6.78102	1.24115	15.6115	-0.385018	0.131435	1.0914	8.81344	7.77588	19.9647	-2.2191	0	0	0	0	0	0	0	0	0	0	0	0	1	0
17019	ILLINOIS	Champaign County	23	26.6	3.6	16.0685	4.49782	3.73477	0.530421	47.4875	-2.98791	11.8	0.4	3.31164	0.524637	1093.52	1701.75	21.7	3.9	0.089053	0.01827	0.178105	0.016358	0.729119	0.063027	10.4576	0.426216	9.84978	0.001107	11.1121	0.545328	2.7456	1.30623	9.02157	-1.24621	0	0	0	0	0	0	0	0	0	0	0	0	1	0
17021	ILLINOIS	Christian County	23.9	29.1	5.2	9.54101	5.42268	2.96139	0.593923	19.5479	-5.23174	9.3	3.2	0.791587	-0.105499	2247.31	135.629	25.1	0.7	0.084813	0.06116	0.254439	0.008183	0.59369	-0.097383	8.53339	-0.120743	17.3329	0.143849	2.2221	-0.79489	0.760489	0.458282	18.9736	-3.20501	0	0	0	0	0	0	0	0	0	0	0	0	1	0
17023	ILLINOIS	Clark County	23.7	30.3	6.6	9.16916	2.76266	2.97052	0.807855	14.9583	-3.25694	10.1	2.7	0.411571	0.179677	0	0	24.1	6.2	0	0.180104	0.352775	-0.172982	0.764346	-0.103963	8.52331	-0.041076	17.9386	-0.147462	0.117592	0.061214	0.182267	0.556796	19.9931	-7.49632	0	0	0	0	0	0	0	0	0	0	0	0	1	0
17025	ILLINOIS	Clay County	24.7	28.3	3.6	11.7975	3.02031	3.39337	1.64571	5.74899	9.73065	10.3	3.3	0.892857	0.164818	2459	-197.216	25.4	4.5	0.068681	0.079051	0.343407	0.02235	0.412088	0.104975	7.95115	2.52479	19.2239	-1.27649	0	0.254935	0.521978	0.497761	24.0756	-10.2843	0	0	0	0	0	0	0	0	0	0	0	0	1	0
17027	ILLINOIS	Clinton County	24	28.2	4.2	6.44967	1.92911	2.11478	1.06108	21.2525	8.24655	7.5	4.7	0.731673	-0.036441	1631.41	937.437	25.4	2	0	0.054993	0.253271	0.049199	0.534684	0.042747	7.16892	1.00623	14.4815	0.691678	4.0439	-0.403773	1.57872	0.609767	22.6015	-8.09411	0	0	0	0	0	0	0	0	0	0	0	0	1	0
17029	ILLINOIS	Coles County	23.4	29.2	5.8	17.4912	4.33003	3.49884	2.56403	32.2591	10.0198	10.9	1.7	1.61666	0.006223	4226.77	3782.82	23	1.8	0.11279	0.040864	0.206782	-0.072795	0.864727	-0.077249	8.57236	1.39824	13.3224	0.251519	2.48891	0.704172	1.22942	0.713281	17.0646	-6.16998	0	0	0	0	0	0	0	0	0	0	0	0	1	0
17031	ILLINOIS	Cook County	21.4	26	4.6	13.4914	1.61587	4.78263	1.36672	41.0169	-3.10342	16	2.9	3.74781	0.383815	2262.89	681.979	23	0.6	0.058958	0.019915	0.255917	0.013805	0.612267	0.135789	12.0996	0.808483	11.7255	-0.048428	25.755	-0.459519	19.9236	2.55626	22.2981	-5.63726	0	0	0	0	0	0	0	0	0	0	0	0	1	0
17033	ILLINOIS	Crawford County	24.5	30.4	5.9	11.1698	5.60519	3.02789	4.09816	8.64571	13.4948	11.3	2.7	1.02679	0.121592	1354.59	1039.89	25.3	5.8	0.09779	0.005128	0.29337	-0.036852	0.440055	0.023075	7.59378	1.94971	16.6585	0.34839	4.47389	-1.77243	2.03403	0.002296	20.6788	-7.62754	0	0	0	0	0	0	0	0	0	0	0	0	1	0
17035	ILLINOIS	Cumberland County	23.7	27.8	4.1	9.53585	3.15617	3.54947	2.86677	13.3414	2.37576	10	2.7	0.266596	0.094442	0	0	24.1	5.7	0	0	0.266596	-0.079888	0.444326	-0.071052	6.87865	0.963838	15.8713	0.023881	0.20439	0.101109	0.577624	-0.040686	19.8177	-7.89965	0	0	0	0	0	0	0	0	0	0	0	0	1	0
17037	ILLINOIS	DeKalb County	23.8	29.7	5.9	11.3582	3.80722	4.20884	2.17203	50.3826	-3.58128	11.8	1.7	1.02283	0.016353	1424.34	358.494	22.3	3.1	0.044959	0.048209	0.157358	-0.007646	0.561994	0.146083	8.78653	1.19094	9.77419	-0.425233	4.37231	1.34121	6.35278	2.81014	12.4918	-2.94086	0	0	0	0	0	0	0	0	0	0	0	0	1	0
17039	ILLINOIS	De Witt County	24.6	28.5	3.9	8.16549	0.856549	3.58336	2.07379	17.1328	-6.57034	10.1	1.5	0.833433	0.134163	1024.35	-12.6232	25.1	2.8	0	0.187102	0.178593	0.070792	0.714371	-0.215431	6.9608	0.779969	15.9186	-0.019237	0.238124	0.750213	1.20848	0.590172	16.4788	-5.92687	0	0	0	0	0	0	0	0	0	0	0	0	1	0
17041	ILLINOIS	Douglas County	23.4	29.6	6.2	6.36062	1.41488	1.79272	1.51805	14.2237	10.8769	11.5	4.3	0.803132	-0.143655	0	0	23	4.8	0	0.052168	0.451762	0.122149	0.602349	0.127997	6.57226	0.861068	16.0476	-0.329331	0.125489	0.394165	3.7446	1.48281	20.6918	-3.32112	0	0	0	0	0	0	0	0	0	0	0	0	1	0
17043	ILLINOIS	DuPage County	20.3	24.2	3.9	3.61649	1.69943	2.33024	1.99217	26.998	2.50713	10.1	0.3	4.26251	0.41088	1738.86	665.233	21.1	-2.2	0.09954	0.021635	0.181384	0.015338	0.715581	0.142291	5.66387	1.44245	9.74528	1.03417	2.91663	1.2451	8.96466	2.91739	9.96249	-2.06973	0	0	0	0	0	0	0	0	0	0	0	0	1	0
17045	ILLINOIS	Edgar County	24.5	30.3	5.8	10.5377	3.02848	2.8771	2.30925	17.3689	-3.62118	10.5	4.3	0.558262	0.012516	3417.94	1713.42	26.2	2.2	0.152253	0.010163	0.304507	-0.03454	0.304507	0.236883	7.7888	1.0131	17.8339	0.406058	1.28908	-0.777078	0.700365	0.403635	18.6487	-6.65422	0	0	0	0	0	0	0	0	0	0	0	0	1	0
17047	ILLINOIS	Edwards County	24.1	26.6	2.5	9.76845	0.938619	2.42901	0.940089	16.2078	5.05721	10.1	2.2	0	0	0	0	23.9	2.6	0	0	0.286903	0.178482	0.573806	0.357293	4.68904	2.58177	18.4909	0.234209	0.100416	0.144757	0.229522	-0.229522	17.6947	-6.58836	0	0	0	0	0	0	0	0	0	0	0	0	1	0
17049	ILLINOIS	Effingham County	23.3	27.7	4.4	8.06561	2.24745	3.18064	-0.416011	12.4683	1.34792	8	3.8	2.1597	-0.138881	5047.54	1411.6	22.9	5.4	0.087555	-0.000407	0.262666	0.027798	0.875555	0.02498	8.25459	-0.088335	13.8805	1.25252	0.154681	-0.081857	0.913495	0.420654	16.5796	-5.02058	0	0	0	0	0	0	0	0	0	0	0	0	1	0
17051	ILLINOIS	Fayette County	23.7	30	6.3	12.2028	5.54679	3.32445	0.966548	13.6545	-3.07938	12	4.3	0.642143	-0.282947	1254.38	370.935	24	6.9	0.091735	-0.043968	0.366939	0.062795	0.504541	-0.026872	6.86929	2.80081	15.9022	-0.027835	5.06834	-4.83993	0.821026	0.278189	27.8352	-10.6538	0	0	0	0	0	0	0	0	0	0	0	0	1	0
17053	ILLINOIS	Ford County	24	31.8	7.8	6.97912	1.42118	2.11101	1.89153	14.1941	3.9935	9.8	1.8	1.19374	-0.423156	2986.94	2213.23	22.6	6.9	0	0.215657	0.421319	-0.206611	0.421319	0.441308	6.61783	0.104856	19.3596	-1.71928	0.56878	1.01341	1.16565	0.989277	13.9584	-1.27005	0	0	0	0	0	0	0	0	0	0	0	0	1	0
17055	ILLINOIS	Franklin County	23.5	29.6	6.1	16.1659	2.15824	3.74738	1.78467	11.0202	4.29613	13	2.4	0.743247	0.020068	967.118	-398.812	25.8	3.2	0.128146	0.024479	0.384438	-0.206395	0.538213	0.04685	7.77424	4.44597	18.6427	-0.159687	0.130709	0.151727	0.940592	0.031394	23.3043	-7.37848	0	0	0	0	0	0	0	0	0	0	0	0	1	0
17057	ILLINOIS	Fulton County	24	30.3	6.3	9.86466	3.78457	3.7391	0.703563	15.1928	-1.72068	11.4	3.1	0.836601	-0.038605	2851.71	2399.81	25.3	4.6	0.052288	0.029563	0.261438	-0.015954	0.496732	-0.005626	6.57005	3.82772	18.332	-0.58379	3.6366	-0.478707	1.16863	1.06143	21.6669	-4.68947	0	0	0	0	0	0	0	0	0	0	0	0	1	0
17059	ILLINOIS	Gallatin County	23.8	28.2	4.4	20.6789	-3.04825	3.69089	1.30189	9.00818	-2.33769	13.6	2.4	0.620636	-0.312837	0	0	24.9	2.1	0	0	0.310318	-0.311187	0.310318	-0.135033	8.93733	-0.622598	18.045	1.00584	0.201707	0.592078	1.24127	-1.0386	26.4004	-5.71716	0	0	0	0	0	0	0	0	0	0	0	0	1	0
17061	ILLINOIS	Greene County	24.9	31.6	6.7	12.3922	2.17737	3.25004	-0.465885	16.3811	8.64043	11.8	1.8	0.609715	0.238301	1567.24	-673.086	25.5	5.6	0.067746	0.005962	0.677461	-0.309609	0.541969	-0.173427	7.08181	0.116136	17.4853	-0.253155	0.751982	-0.308829	0.474223	0.143286	21.1396	-5.2567	0	0	0	0	0	0	0	0	0	0	0	0	1	0
17063	ILLINOIS	Grundy County	24.6	31.3	6.7	4.82325	1.09215	3.13152	2.39816	11.3068	6.33707	9.7	0.4	0.932463	0.023112	2829.41	1988.62	23.2	11.6	0.266418	0.043365	0.186493	-0.041219	0.692687	-0.052469	7.23219	2.54592	12.2446	-1.16595	0.151858	1.29505	4.82749	2.86498	13.1457	-3.75044	0	0	0	0	0	0	0	0	0	0	0	0	1	0
17065	ILLINOIS	Hamilton County	24	29.7	5.7	12.8658	-1.45605	2.62425	1.53104	20.7674	-0.403958	12.1	2.9	0.927967	-0.349032	1870.66	1557.63	24.2	6.2	0.115996	-0.115996	0.231992	0.014586	0.463983	0.153606	6.28	2.02934	19.2205	0.459433	0.197193	-0.197193	0.313189	1.51921	25.7075	-4.87268	0	0	0	0	0	0	0	0	0	0	0	0	1	0
17067	ILLINOIS	Hancock County	24.4	27.9	3.5	8.31227	4.1471	3.16356	0.551655	6.2784	5.73532	9	3.1	0.844888	0.071771	768.998	364.015	26.3	2.7	0	0.054469	0.397595	-0.071413	0.646091	-0.210338	5.53781	1.22337	18.1949	0.78478	0.109339	0.109679	0.313106	0.653775	14.3326	-2.80936	0	0	0	0	0	0	0	0	0	0	0	0	1	0
17069	ILLINOIS	Hardin County	23.8	30.1	6.3	18.6036	-1.60502	2.84563	1.18794	3.82158	16.3433	10.5	4.9	0.625	-0.173275	7890.62	-3831.56	23.8	2.3	0	0	0.208333	0.020564	0	0.229463	8.0206	3.46265	18.625	2.18037	2.8125	-2.47693	1.33333	-0.550336	31.871	-9.3022	0	0	0	0	0	0	0	0	0	0	0	0	1	0
17071	ILLINOIS	Henderson County	24.5	30.5	6	9.48393	2.27205	3.33486	0.567039	5.90392	4.3161	12	3.4	0.730549	-0.225486	0	0	24.2	2.1	0.121758	-0.121758	0.487033	-0.215309	0.243516	-0.107536	5.26976	0.002724	16.6809	1.91515	0.535736	-0.25759	0.560088	0.48627	17.5528	-3.18967	0	0	0	0	0	0	0	0	0	0	0	0	1	0
17073	ILLINOIS	Henry County	22.7	27.1	4.4	8.0205	2.70026	2.93013	0.413944	22.2188	8.8478	10.1	1.8	0.705606	-0.02998	1657.88	596.407	23.1	6.3	0.0588	0.002034	0.254802	0.029238	0.490004	-0.023605	7.29907	-0.309477	16.3524	0.270169	0.974128	0.433299	2.71658	1.36839	15.5223	-2.96034	0	0	0	0	0	0	0	0	0	0	0	0	1	0
17075	ILLINOIS	Iroquois County	24.1	31.3	7.2	8.72764	1.94282	2.4085	1.63835	18.4044	2.30703	11.2	1.4	0.925512	-0.01794	1412.17	478.623	25.8	4.5	0.159571	-0.092208	0.351056	-0.081762	0.670199	0.03711	6.78199	1.9521	18.073	0.369863	0.925512	0.183859	3.32865	2.01832	19.6722	-6.19225	0	0	0	0	0	0	0	0	0	0	0	0	1	0
17077	ILLINOIS	Jackson County	23.7	27.5	3.8	25.2154	4.42022	4.85238	1.76995	39.0789	3.03266	16.7	-1.4	3.55633	0.02966	2763.89	59.1974	23.6	4	0.03355	0.035293	0.167751	0.055989	0.821982	-0.13355	11.5843	-0.716901	11.0548	0.384539	12.3364	1.10374	2.28142	0.718956	14.7616	-4.0064	0	0	0	0	0	0	0	0	0	0	0	0	1	0
17079	ILLINOIS	Jasper County	24	28.8	4.8	9.87322	0.252023	2.28998	2.68675	8.36885	18.4532	11.9	0.7	0.098844	0.005341	0	0	23.3	7.4	0	0.104932	0.197687	-0.093678	0.296531	0.228128	6.25	2.43666	16.5464	0.083971	0	0.290306	0.06919	0.418109	17.4343	-3.60868	0	0	0	0	0	0	0	0	0	0	0	0	1	0
17081	ILLINOIS	Jefferson County	25.7	32.4	6.7	12.3492	4.55898	3.28567	1.09577	23.4423	3.25371	13.5	0.4	1.72306	0.422477	2635.71	2850.52	27.9	1.4	0.049944	0.125302	0.224747	-0.074492	0.52441	0.101466	8.5817	0.861188	15.2728	0.41747	7.97852	0.385802	1.46086	0.16658	23.0319	-6.61623	0	0	0	0	0	0	0	0	0	0	0	0	1	0
17083	ILLINOIS	Jersey County	24.2	27.1	2.9	7.09879	1.27731	3.85321	-1.23515	12.2455	-1.34914	9.6	2.3	0.784567	0.117468	1855.82	627.399	25.7	1.5	0.046151	-0.046151	0.138453	0.083203	0.369208	0.207314	6.70094	1.9384	14.3622	0.826099	0.664574	-0.133609	0.378438	0.625488	17.5082	-4.21463	0	0	0	0	0	0	0	0	0	0	0	0	1	0
17085	ILLINOIS	Jo Daviess County	24	28.9	4.9	6.66939	3.25062	2.69981	0.312333	8.68968	5.34187	9.4	3.3	0.762708	-0.124515	787.833	-592.435	22.5	0.4	0.044865	-0.044865	0.269191	0.094454	0.583247	-0.037545	5.07744	2.35213	17.9281	2.41935	0.10319	0.63237	1.0992	1.56777	16.3584	-5.65389	0	0	0	0	0	0	0	0	0	0	0	0	1	0
17087	ILLINOIS	Johnson County	24.9	28.9	4	11.3169	2.62321	3.29599	0.88589	14.5094	6.67747	13.6	5.6	0.232955	0.217466	0	0	24.3	5.2	0	0.145666	0.155304	-0.009132	0.621214	-0.402715	5.29276	-0.284572	13.4571	0.554514	13.8919	-2.12893	2.17425	0.433235	32.8917	-11.8821	0	0	0	0	0	0	0	0	0	0	0	0	1	0
17089	ILLINOIS	Kane County	23.2	27.5	4.3	6.69217	2.13628	3.31827	1.48509	35.7081	0.643483	13.3	1.8	1.47234	0.053949	1420.38	312.004	23.1	0.4	0.089083	-0.003127	0.185589	-0.019947	0.512225	0.126581	7.80393	0.942029	8.32106	0.256705	5.5647	-0.284453	23.7467	3.93371	19.8333	-3.39256	0	0	0	0	0	0	0	0	0	0	0	0	1	0
17091	ILLINOIS	Kankakee County	23.6	30.9	7.3	11.4393	3.31153	4.21409	2.26019	35.4986	1.64741	12.5	2.3	1.56983	-0.125639	4273.79	424.328	22.6	5.3	0.096308	0.062681	0.211879	0.000201	0.722314	-0.033359	10.981	2.0219	13.1028	-0.154657	15.1021	-0.377746	4.76631	2.30643	20.1977	-6.08347	0	0	0	0	0	0	0	0	0	0	0	0	1	0
17093	ILLINOIS	Kendall County	22.6	25.3	2.7	3.01561	0.445089	2.12755	2.17151	17.0681	-4.863	10	-0.2	0.550015	0.208096	0	0	21.9	2.9	0.128337	-0.004316	0.165004	-0.010352	0.458346	0.047278	5.14087	1.18691	8.43722	-1.05124	1.06153	3.15236	7.48387	8.09389	10.1275	-1.4372	0	0	0	0	0	0	0	0	0	0	0	0	1	0
17095	ILLINOIS	Knox County	24	32.9	8.9	11.1307	4.80421	3.95774	0.525217	24.1277	4.46614	12	1.9	1.97005	-0.058186	2311.56	2612.25	24.7	6.3	0.161186	-0.083739	0.232825	-0.039549	0.823841	-0.107453	9.82838	1.04605	17.4833	0.534207	6.24507	0.804102	3.4082	0.520602	18.166	-3.71057	0	0	0	0	0	0	0	0	0	0	0	0	1	0
17097	ILLINOIS	Lake County	20.7	24	3.3	5.7209	0.98896	2.9444	1.75001	36.8906	0.282452	11.5	0.4	3.22803	0.251557	3066.25	-524.205	19.7	-0.8	0.10398	0.050392	0.169161	0.012856	0.637846	0.11296	7.31595	0.42982	8.4998	1.08944	6.59899	-0.194965	14.4447	4.20021	13.423	-1.81171	0	0	0	0	0	0	0	0	0	0	0	0	1	0
17099	ILLINOIS	LaSalle County	23.3	29.6	6.3	9.14283	1.49698	3.34185	2.18442	16.7156	9.12426	10.6	1.9	1.2286	0.006413	2976.98	455.621	24.1	1.6	0.053807	0.079528	0.278004	-0.046872	0.690527	-0.023849	7.85226	0.10692	16.5135	-0.557885	1.68327	-0.904951	5.18344	1.85529	18.6374	-6.33137	0	0	0	0	0	0	0	0	0	0	0	0	1	0
17101	ILLINOIS	Lawrence County	23.8	29.2	5.4	13.682	2.64715	3.79654	-0.177058	4.51353	10.1714	10.5	4.5	0.647165	-0.308434	1931.4	-207.775	25.5	3.3	0.129433	-0.129433	0.258866	-0.077071	0.388299	-0.08357	8.14143	1.84894	20.211	-3.07502	0.918975	6.97226	0.621279	1.53582	18.7407	-0.503487	0	0	0	0	0	0	0	0	0	0	0	0	1	0
17103	ILLINOIS	Lee County	24.3	26.4	2.1	7.71717	1.50875	3.22104	1.92722	13.3652	6.91851	9.4	4.6	1.1092	0.546854	2254.73	2417.24	26	1.3	0.05546	0.059091	0.38822	-0.187853	0.44368	0.157711	8.26492	1.57798	14.7219	0.617905	4.8888	-1.5568	3.12795	1.06992	19.7963	-6.28543	0	0	0	0	0	0	0	0	0	0	0	0	1	0
17105	ILLINOIS	Livingston County	24.7	29	4.3	8.79716	2.68112	3.19842	0.308034	15.008	8.89521	9.6	2.5	0.730884	-0.06617	1689.02	2544.96	25.5	5.4	0.050406	0.055479	0.277232	0.040233	0.630072	-0.047707	8.18725	0.823783	15.2251	0.394588	5.12123	-0.214075	2.75216	0.208467	21.9127	-6.91468	0	0	0	0	0	0	0	0	0	0	0	0	1	0
17107	ILLINOIS	Logan County	25.1	34.6	9.5	8.07712	2.6124	3.68446	-0.420832	14.3687	8.51258	8.5	5.1	0.865856	-0.087679	1352.72	578.075	24	4.8	0.096206	-0.062622	0.320688	-0.085949	0.5131	0.05783	7.75398	1.65531	14.9184	0.003798	6.11231	4.93238	1.59061	0.259634	19.5954	-4.97266	0	0	0	0	0	0	0	0	0	0	0	0	1	0
17109	ILLINOIS	McDonough County	25	29.5	4.5	19.7835	2.74162	7.16776	-2.63136	38.2316	4.96654	12.3	2.2	1.70145	-0.329688	1405.83	1640.58	24.8	2.5	0.060766	0.030781	0.243065	-0.0604	0.698812	0.216659	7.49579	1.83905	14.0613	-0.492772	3.15985	1.25259	1.6498	0.276838	13.0573	-4.03681	0	0	0	0	0	0	0	0	0	0	0	0	1	0
17111	ILLINOIS	McHenry County	23.9	23.8	-0.1	3.65825	1.91322	2.56375	2.17317	27.5859	-2.76123	10.1	1.1	1.21887	0.055678	1112.41	-193.832	20.3	3.2	0.088435	0.029959	0.165336	-0.005295	0.584442	-0.01428	4.99756	1.36175	7.96879	1.94729	0.521769	0.396601	7.53046	3.08127	10.7767	-2.17878	0	0	0	0	0	0	0	0	0	0	0	0	1	0
17113	ILLINOIS	McLean County	23.5	30.2	6.7	9.71366	3.87616	4.40301	-0.131258	44.658	-2.25393	10.5	-0.6	2.08731	0.130404	1488.8	1369.05	21.8	2.9	0.113007	-0.005672	0.152892	0.038396	0.624863	-0.034519	9.22749	0.234713	9.76315	0.309794	5.91958	0.727905	2.3911	1.06919	9.28113	-2.3678	0	0	0	0	0	0	0	0	0	0	0	0	1	0
17115	ILLINOIS	Macon County	25.2	32.3	7.1	12.8889	2.2614	4.51771	-0.186668	42.7437	1.46829	10.6	2	2.24923	0.035573	2886.52	1145.17	24.9	2.2	0.095897	0.024246	0.122051	0.025572	0.662563	-0.024879	12.1578	-0.484039	15.3322	0.614878	13.7857	0.533264	0.944153	0.369604	16.8256	-4.1371	0	0	0	0	0	0	0	0	0	0	0	0	1	0
17117	ILLINOIS	Macoupin County	24.4	28.7	4.3	9.41816	2.01813	3.19801	1.43421	11.055	1.12103	9.4	2.9	0.448806	-0.178791	942.063	75.3829	23.9	1.5	0	0.083728	0.367205	-0.137179	0.510006	-0.091369	6.90813	2.64193	17.4789	-0.522885	0.658928	0.126151	0.78949	0.037128	17.8965	-3.59033	0	0	0	0	0	0	0	0	0	0	0	0	1	0
17119	ILLINOIS	Madison County	25.4	29.7	4.3	9.7897	2.36425	3.43537	1.13776	28.7853	3.56439	10.9	0.5	1.2667	0.078819	2367.07	-559.274	25.1	2.2	0.111995	0.022105	0.220127	-0.059801	0.671968	0.013431	10.2668	0.863272	14.2758	-0.279601	7.15259	0.874803	1.65907	0.494663	15.7435	-4.67731	0	0	0	0	0	0	0	0	0	0	0	0	1	0
17121	ILLINOIS	Marion County	24.8	29.3	4.5	11.2667	5.90813	4.37467	0.877598	22.8625	2.68544	10.8	2.2	1.51112	-0.059571	3932.36	1532.52	24	5.4	0.143916	-0.015737	0.263846	-0.110057	0.71958	-0.001778	10.369	1.6472	16.6463	0.870435	3.81617	-1.07863	0.911468	0.266105	20.8769	-3.92275	0	0	0	0	0	0	0	0	0	0	0	0	1	0
17123	ILLINOIS	Marshall County	23.3	26.1	2.8	5.5521	3.8555	2.43297	1.19197	15.2821	0.415514	9.1	1.9	0.758725	-0.228893	0	0	24.1	4.4	0.075873	-0.075873	0.379363	-0.144392	0.075873	0.317766	5.19756	3.03842	18.8012	-0.158863	0.493171	-0.134665	0.849772	1.47273	15.0411	-5.59581	0	0	0	0	0	0	0	0	0	0	0	0	1	0
17125	ILLINOIS	Mason County	23.5	30.5	7	9.67089	5.28969	3.66849	2.12257	6.7474	11.9999	10.2	2.7	1.12233	0.032224	1288.25	257.352	25.3	3.2	0.124704	-0.057068	0.31176	0.025856	0.623519	0.052842	7.14286	1.40571	17.2403	0.623709	0.349171	-0.243035	0.274348	0.707409	20.1286	-4.43984	0	0	0	0	0	0	0	0	0	0	0	0	1	0
17127	ILLINOIS	Massac County	23.5	31.4	7.9	13.4925	1.48251	3.46424	-0.229021	10.9588	3.66588	12.4	0.7	0.659587	0.064969	1445.68	236.235	23.1	6.5	0	0.0668	0.329794	-0.130134	0.791505	-0.323903	8.29856	0.156454	17.7627	-0.137855	5.09861	-0.384067	1.14768	0.218276	23.5412	-6.80659	0	0	0	0	0	0	0	0	0	0	0	0	1	0
17129	ILLINOIS	Menard County	23.3	25.9	2.6	8.23692	0.639933	2.73258	0.054979	22.6322	-9.83601	9.4	0.8	0.961076	-0.079253	0	0	23.1	5.9	0.08009	0.080347	0.240269	-0.079698	0.480538	-0.239884	8.63815	-0.544876	13.2629	1.43217	0.528592	1.14075	0.768861	0.394863	11.6655	-2.88492	0	0	0	0	0	0	0	0	0	0	0	0	1	0
17131	ILLINOIS	Mercer County	24.6	30.4	5.8	7.83513	-0.25918	3.7545	0.891353	4.20796	18.9316	9.5	2.1	0.412809	0.127301	1019.34	1097.32	22.3	2.7	0.058973	0.063908	0.353836	-0.231102	0.353836	-0.046635	5.2771	1.51125	15.9521	1.18901	0.359733	0.023478	0.731261	0.935405	15.0924	-3.8271	0	0	0	0	0	0	0	0	0	0	0	0	1	0
17133	ILLINOIS	Monroe County	23.2	27.9	4.7	3.36434	0.679983	1.75083	1.69457	9.41366	2.89969	7.5	0.6	0.796553	-0.252935	0	0	21.5	7.7	0.108621	0.011731	0.181035	-0.029657	0.47069	0.131067	4.62868	1.19167	13.3495	-0.168839	0.021724	0.376941	0.535863	0.765206	12.7592	-3.00469	0	0	0	0	0	0	0	0	0	0	0	0	1	0
17135	ILLINOIS	Montgomery County	24.9	24.5	-0.4	13.3958	0.716751	3.14351	0.823501	13.085	-2.49605	10.3	4.7	0.782983	0.210232	3092.75	-451.39	24.5	2.9	0.097873	0.03772	0.326243	-0.123141	0.619862	0.125901	9.32597	-0.583993	16.9483	0.179472	3.72243	-0.277399	1.10923	0.180143	22.9472	-6.68865	0	0	0	0	0	0	0	0	0	0	0	0	1	0
17137	ILLINOIS	Morgan County	24.2	29.2	5	9.70351	6.62615	3.82079	0.442897	27.3658	-0.673623	9.9	2.7	1.44745	-0.056474	927.682	1393.96	23.6	5	0.109242	0.005381	0.163863	-0.02058	0.655451	0.060943	8.26082	1.25267	15.6735	0.298195	5.28731	0.063969	1.24536	0.394869	20.1104	-7.40985	0	0	0	0	0	0	0	0	0	0	0	0	1	0
17139	ILLINOIS	Moultrie County	23.3	28.3	5	7.84498	4.17238	2.16489	1.05372	6.85492	6.39151	8.6	4.8	0.629943	0.207975	0	0	25.3	3.2	0.069994	-0.000511	0.209981	-0.070546	0.419962	-0.072547	5.25522	3.41735	17.7364	-0.286599	0.251977	-0.070717	0.622944	0.220614	21.1771	-3.56509	0	0	0	0	0	0	0	0	0	0	0	0	1	0
17141	ILLINOIS	Ogle County	23.4	27.6	4.2	7.141	1.0719	3.10384	2.01267	19.2196	1.89058	11.4	1.2	0.862204	-0.047016	522.456	140.387	22.4	5.6	0.019596	0.070762	0.195955	-0.05089	0.333124	0.136733	6.86573	-0.033437	13.4112	0.594751	0.21947	0.542733	6.13537	2.39839	16.9433	-3.88403	0	0	0	0	0	0	0	0	0	0	0	0	1	0
17143	ILLINOIS	Peoria County	25.3	28.6	3.3	13.7004	0.223329	3.69236	0.607934	45.7077	-3.07091	12.1	0.4	4.4921	0.525738	7350.61	333.206	24.9	0.7	0.081774	0.009715	0.20716	0.02395	0.697802	-0.030476	13.174	0.936657	14.1256	-0.278945	15.7998	1.00261	2.07215	0.749507	16.1657	-5.06032	0	0	0	0	0	0	0	0	0	0	0	0	1	0
17145	ILLINOIS	Perry County	24.6	29.3	4.7	13.1667	0.378529	4.27241	0.190537	15.6647	4.47349	11.6	4.3	0.99593	-0.173869	2798.91	584.065	25.6	4.2	0.129904	0.003881	0.303109	-0.080567	0.433013	-0.120847	7.89293	1.99333	16.0951	-0.870176	7.97177	0.221827	1.56751	1.01434	27.6531	-9.00518	0	0	0	0	0	0	0	0	0	0	0	0	1	0
17147	ILLINOIS	Piatt County	23.6	28.4	4.8	4.9615	2.28883	2.02464	0.648016	18.4998	-11.1307	6	4.5	0.977696	-0.130687	1713.72	4170.94	24.8	5.5	0	0	0.366636	-0.12481	0.488848	-0.065887	6.43722	1.10079	15.3682	1.08132	0.360526	0.239511	0.733272	0.303154	11.333	-1.25011	0	0	0	0	0	0	0	0	0	0	0	0	1	0
17149	ILLINOIS	Pike County	24	28.2	4.2	12.4265	2.71896	3.74406	0.071111	7.84535	5.74414	12	4.2	0.747814	0.014373	1449.38	-992.026	23.8	2.3	0.057524	0.003927	0.402669	-0.09655	0.517717	-0.026106	6.3821	1.58638	19.2821	-0.111994	1.38633	-0.373229	0.609756	0.184954	20.3726	-6.95386	0	0	0	0	0	0	0	0	0	0	0	0	1	0
17151	ILLINOIS	Pope County	24.2	29.8	5.6	18.1964	-2.1807	6.56692	-3.73945	5.36348	14.7497	11.9	4.1	0	-0.188011	0	0	24.5	3.5	0	0	0	0.250564	0	0	7.7357	5.0624	17.7204	3.33097	3.98822	0.163098	0.70247	5.07007	24.2221	-9.59901	0	0	0	0	0	0	0	0	0	0	0	0	1	0
17153	ILLINOIS	Pulaski County	25.1	31.4	6.3	24.6506	3.4427	5.47255	2.07802	2.97206	10.2104	17.2	-2.3	0	0	0	0	27.1	2.3	0	0	0.680457	0.12143	0.272183	-0.111359	12.287	2.3197	17.3925	-1.24941	30.1443	0.462275	1.46979	0.458673	29.273	-5.79977	0	0	0	0	0	0	0	0	0	0	0	0	1	0
17155	ILLINOIS	Putnam County	24.6	28.1	3.5	5.53719	5.19689	3.08082	1.71918	3.02059	-0.087807	9.9	1.4	0.164312	0.002672	0	0	24.2	2.8	0.164312	0.168523	0.328623	0.003616	0	0	5.48885	-0.656794	15.9711	0.692797	0.607953	0.161664	3.33552	0.880638	16.1509	-4.4842	0	0	0	0	0	0	0	0	0	0	0	0	1	0
17157	ILLINOIS	Randolph County	23.6	29.2	5.6	10.0201	2.5226	3.09112	0.424834	16.9658	1.32534	10.3	4.9	0.914643	-0.053821	4089.34	-1109.8	24.2	1.1	0.118018	0.034952	0.324551	-0.049165	0.531083	-0.010983	6.79646	3.23246	15.5194	-0.101329	9.57425	-0.186406	1.23034	0.513897	28.6721	-8.3617	0	0	0	0	0	0	0	0	0	0	0	0	1	0
17159	ILLINOIS	Richland County	24.3	29.9	5.6	12.8777	2.97859	4.55766	-0.253079	22.319	-9.76091	11	2.7	2.84847	-0.061452	3411.73	-1016.04	24.2	5	0.061923	0.131338	0.247693	0.011407	0.619233	0.282654	8.7368	0.50292	17.58	1.76572	0.117654	0.52251	0.724503	0.197333	16.6066	-5.51699	0	0	0	0	0	0	0	0	0	0	0	0	1	0
17161	ILLINOIS	Rock Island County	26.3	27.2	0.9	10.7422	1.87775	4.05045	0.796636	31.8295	-0.747381	12.9	0.5	1.97491	-0.028506	2581.37	628.881	23.6	2.9	0.093724	0.001626	0.214227	-0.04429	0.749796	0.026633	11.0702	1.12186	15.0388	0.68429	7.00724	0.759171	8.73244	1.57369	17.4359	-4.77316	0	0	0	0	0	0	0	0	0	0	0	0	1	0
17163	ILLINOIS	St. Clair County	27.6	29.7	2.1	14.5081	0.660281	4.14835	1.40132	41.2151	-0.151033	12.6	0.1	1.92517	0.029957	2152	786.23	26.6	2.1	0.08591	0.031685	0.206965	-0.051335	0.628705	-0.002797	14.3419	1.67528	13.1165	-0.554305	28.4577	0.27565	2.1622	0.566418	19.1156	-5.97708	0	0	0	0	0	0	0	0	0	0	0	0	1	0
17165	ILLINOIS	Saline County	24.5	29.2	4.7	14.2218	4.46171	4.20498	0.226318	12.5009	9.62876	13.3	-0.1	1.15962	0.394538	1543.67	1174.89	26	5.5	0.074814	-0.074814	0.37407	-0.064678	0.673325	0.142589	7.91179	1.94623	18.8718	0.185555	4.05865	-0.418571	0.684547	0.63175	23.8584	-5.77116	0	0	0	0	0	0	0	0	0	0	0	0	1	0
17167	ILLINOIS	Sangamon County	24.1	28.8	4.7	9.31947	3.90931	2.80485	1.48978	38.9331	4.60459	10.5	-0.2	4.9272	0.671466	3465.93	483.17	23	2.6	0.084678	0.02262	0.190526	-0.042209	0.825611	-0.033647	11.7172	1.58603	13.6506	0.068071	9.38815	1.1092	0.862658	0.524621	11.9254	-3.30351	0	0	0	0	0	0	0	0	0	0	0	0	1	0
17169	ILLINOIS	Schuyler County	23.7	27	3.3	10.1049	2.8003	3.79681	0.341492	2.82621	0.812252	9.2	4.9	0.834608	-0.282053	3315.62	745.966	23	6.9	0	0	0.278203	-0.129614	0.556406	0.037948	3.28502	2.25433	19.349	0.066926	0.166922	0.021021	0.667687	0.720198	16.3879	-4.96399	0	0	0	0	0	0	0	0	0	0	0	0	1	0
17171	ILLINOIS	Scott County	23.4	28.5	5.1	9.73516	-1.79896	3.07799	0.321578	4.70258	10.3371	8.4	3.8	0.361206	0.013433	0	0	23.8	5	0	0	0	0.385134	0.361206	0.216494	6.7602	-2.209	16.4891	1.30398	0.054181	-0.054181	0.216724	0.14601	16.9446	-5.74525	0	0	0	0	0	0	0	0	0	0	0	0	1	0
17173	ILLINOIS	Shelby County	24.2	27.4	3.2	9.12444	1.27473	2.26128	1.06168	7.6325	6.98695	9.5	2.3	0.480496	0.237235	1340.54	-150.049	23.1	7.5	0.131044	-0.085179	0.349452	-0.075209	0.480496	-0.205305	6.34288	1.80764	17.7216	0.988959	0.144149	0.272251	0.349452	0.387255	17.1155	-5.77596	0	0	0	0	0	0	0	0	0	0	0	0	1	0
17175	ILLINOIS	Stark County	23.8	29.4	5.6	8.62682	3.07711	3.9798	0.229412	3.99251	11.8008	9.3	3	0.947568	0.169807	0	0	23.2	4.9	0.157928	-0.157928	0.157928	0.174053	0	0	5.34394	3.40605	19.1251	0.558924	0.078964	0.019785	1.20025	0.116403	16.5584	-6.38976	0	0	0	0	0	0	0	0	0	0	0	0	1	0
17177	ILLINOIS	Stephenson County	23.6	29.9	6.3	8.95064	3.90304	4.11254	1.22822	29.8674	-1.24592	10.3	2	1.49043	-0.002455	3232.81	-1087.22	22	5.9	0.040834	0.131072	0.224586	-0.010149	0.449172	0.109523	8.92158	2.39141	16.2886	1.26761	7.62163	0.532827	1.45368	0.782492	15.8869	-4.2158	0	0	0	0	0	0	0	0	0	0	0	0	1	0
17179	ILLINOIS	Tazewell County	24.5	26.7	2.2	6.25085	1.62917	2.5907	1.05669	21.529	2.23886	7.6	2.4	1.15967	0.036272	990.1	305.154	24.7	1.9	0.124528	0.011356	0.163443	-0.027548	0.583726	0.110792	7.10856	1.40508	14.9301	0.527574	0.919173	-0.029955	0.953419	0.514595	15.0151	-4.98989	0	0	0	0	0	0	0	0	0	0	0	0	1	0
17181	ILLINOIS	Union County	23.5	30.4	6.9	16.548	5.72436	6.247	-2.51979	12.649	5.87503	13	1.5	1.63997	-0.105773	2513.91	-295.415	23.9	7.6	0.109331	-0.053791	0.218663	0.058595	0.546657	-0.102336	9.01836	0.601286	17.504	0.042225	0.661455	0.129562	2.71689	0.911834	25.2068	-6.19786	0	0	0	0	0	0	0	0	0	0	0	0	1	0
17183	ILLINOIS	Vermilion County	26	28.5	2.5	13.2804	4.93012	4.51693	1.35272	26.8845	6.83233	12.8	0.3	1.58486	-0.225193	5020.13	1107.84	28.9	1.2	0.071498	0.015929	0.250241	-0.075755	0.583896	-0.084315	11.1373	1.63239	15.9654	0.308732	10.3385	1.13243	2.9874	0.643073	21.2575	-6.56178	0	0	0	0	0	0	0	0	0	0	0	0	1	0
17185	ILLINOIS	Wabash County	24.1	28.4	4.3	14.1227	-0.018471	4.28263	-0.310268	9.79149	9.05332	9.7	3.5	0.772977	-0.214625	1855.53	682.71	23.4	5.4	0.154595	0.012113	0.154595	0.011706	0.618381	-0.034902	6.37705	-0.561774	17.0209	0.267355	0.262812	0.852033	0.749787	0.250295	17.8046	-3.07533	0	0	0	0	0	0	0	0	0	0	0	0	1	0
17187	ILLINOIS	Warren County	23.5	29.1	5.6	9.16257	5.33633	4.26642	-0.362428	21.4611	2.28999	12	0.9	0.693888	0.138746	1005.12	3345.8	24.4	2.4	0.053376	0.004066	0.373632	-0.030023	0.640512	-0.066097	7.5404	2.9952	16.3544	0.197347	1.41447	0.078328	2.81292	2.3036	17.7479	-4.2695	0	0	0	0	0	0	0	0	0	0	0	0	1	0
17189	ILLINOIS	Washington County	24.5	30.2	5.7	6.00296	5.12037	2.15437	1.63658	6.00542	11.7214	8.3	2.4	0.198046	0.081755	2717.52	-477.113	25.2	2.1	0.066015	0.002666	0.396092	0.15375	0.462107	0.087343	5.20325	2.99684	16.6887	-0.627551	0.099023	0.817785	0.422498	0.772748	20.8891	-6.50584	0	0	0	0	0	0	0	0	0	0	0	0	1	0
17191	ILLINOIS	Wayne County	23.3	29.1	5.8	12.4186	2.3822	3.96667	1.06779	12.4547	3.32471	10	4.4	0.699668	0.248543	1511.63	859.71	26.4	-0.4	0.174917	-0.052172	0.291528	-0.046499	0.408139	-0.039906	7.52106	3.03954	18.7744	0.431886	0.134103	0.683831	0.82794	-0.034241	24.823	-9.08024	0	0	0	0	0	0	0	0	0	0	0	0	1	0
17193	ILLINOIS	White County	23.9	28.9	5	12.5402	1.29668	3.23379	1.50457	17.3207	-5.08665	10.3	4.1	0.715633	-0.127421	281.764	-281.764	26	4.7	0	0.068208	0.715633	-0.240184	0.26023	0.149019	6.10478	2.66715	20.903	-0.736468	0.286253	0.262081	0.21469	0.71274	25.3889	-10.9282	0	0	0	0	0	0	0	0	0	0	0	0	1	0
17195	ILLINOIS	Whiteside County	24.1	27.4	3.3	8.4562	2.59618	3.09547	0.878719	20.6357	6.62143	11.6	1.6	1.31898	0.095047	1488.67	804.008	24	5.2	0.082436	0.036286	0.230821	-0.061301	0.544079	-0.035268	8.42571	3.20633	16.1492	0.820229	0.936475	0.36392	8.91135	0.938124	20.1922	-5.62381	0	0	0	0	0	0	0	0	0	0	0	0	1	0
17197	ILLINOIS	Will County	25.5	30.3	4.8	4.92381	1.46741	3.08338	1.96326	40.4223	-3.22256	10.9	0.6	1.16273	0.179002	1084.55	82.7543	24.5	0.5	0.06172	0.041891	0.14335	-0.001627	0.505708	0.133474	6.41129	1.55621	8.22911	0.154589	10.2332	0.270855	8.78777	5.22554	13.133	-2.55989	0	0	0	0	0	0	0	0	0	0	0	0	1	0
17199	ILLINOIS	Williamson County	25.1	30.4	5.3	14.5881	1.95542	4.01055	2.10062	16.2814	2.24586	12.8	1.1	1.68037	0.120509	6607.2	2340.67	24.6	6.6	0.130514	-0.053791	0.326286	-0.050246	0.6852	-0.056066	9.6098	3.03348	16.5198	-0.139722	2.52382	0.755942	1.53844	-0.046503	20.244	-8.01136	0	0	0	0	0	0	0	0	0	0	0	0	1	0
17201	ILLINOIS	Winnebago County	24.5	28.6	4.1	9.61943	5.17023	3.92696	1.96714	42.0852	2.12008	11.6	3.4	2.74048	0.120181	2333.41	1235.67	25.2	1	0.086201	-0.006122	0.201136	-0.000526	0.653693	0.020309	10.8393	2.20338	12.7337	0.28304	10.4566	0.787052	6.83469	3.03506	18.5718	-3.16859	0	0	0	0	0	0	0	0	0	0	0	0	1	0
17203	ILLINOIS	Woodford County	25.1	28.7	3.6	4.30813	1.52817	1.79778	1.25816	16.0976	1.69462	6.6	2.4	0.676647	0.327984	0	1050.59	21.8	1.7	0	0.077196	0.197355	0.034317	0.507485	-0.147236	4.79042	1.25069	14.8552	-0.744554	0.31013	0.058776	0.899377	0.294299	12.1552	-4.53871	0	0	0	0	0	0	0	0	0	0	0	0	1	0
18001	INDIANA	Adams County	25.7	33.3	7.6	9.08101	6.80309	1.9791	3.60531	30.6796	-7.6064	14	4.1	0.535316	0.054874	1779.15	386.508	24.3	0.2	0.118959	0.027001	0.208178	-0.003915	0.356877	-0.006574	7.28722	0.463426	13.5405	0.254208	0.118959	0.172603	3.18513	0.328344	20.002	-3.53288	0	0	0	0	0	0	0	0	0	0	0	1	0	0
18003	INDIANA	Allen County	24.7	32.8	8.1	9.13037	2.93172	3.29427	1.95511	41.6277	-2.26649	11.6	5	2.57045	0.142645	1837.39	1801.13	23	2.3	0.084376	0.071041	0.168751	-0.015707	0.596657	0.013706	11.2414	1.92979	11.3705	0.119919	11.0806	0.286475	4.16575	1.74999	14.3149	-2.46074	0	0	0	0	0	0	0	0	0	0	0	1	0	0
18005	INDIANA	Bartholomew County	25.7	30.5	4.8	7.34901	2.54961	2.50179	2.2317	25.6951	1.93013	9.2	6.2	2.50577	0.02263	2367.76	780.978	25.3	0.6	0.097991	0.020332	0.22398	0.05305	0.699937	0.075736	8.37007	0.034882	12.2041	1.5571	1.82264	-0.116713	2.38538	1.73882	16.2177	-4.84575	0	0	0	0	0	0	0	0	0	0	0	1	0	0
18007	INDIANA	Benton County	26.3	32.3	6	5.50949	4.38737	2.22222	2.04111	4.48772	8.71714	11.9	4.6	0.636875	-0.310673	0	0	26.9	6.1	0	0	0.318438	-0.087078	0.636875	-0.172461	7.01079	-0.876877	15.837	0.395987	0.127375	0.801205	2.97208	1.23518	13.7382	-2.57107	0	0	0	0	0	0	0	0	0	0	0	1	0	0
18009	INDIANA	Blackford County	25.6	33	7.4	8.70949	3.56839	2.82434	4.38372	9.55734	17.4861	9	7.1	0.78303	0.028306	940.347	1148.08	26.6	2.1	0.071185	0.005438	0.427107	0.031347	0.498292	-0.115179	7.64062	2.22002	15.447	1.39316	0.007118	-0.007118	1.08912	-0.153556	18.733	-1.90465	0	0	0	0	0	0	0	0	0	0	0	1	0	0
18011	INDIANA	Boone County	25.6	29.8	4.2	5.1683	1.13633	2.09672	0.418938	14.8877	7.85081	6.2	4.9	4.57631	1.98493	1418.61	596.276	25.8	4	0.151821	-0.027458	0.260264	-0.116603	0.759104	-0.261653	6.40794	0.626511	11.7488	-0.069019	0.21038	0.898444	1.01069	0.893593	11.7445	-4.28795	0	0	0	0	0	0	0	0	0	0	0	1	0	0
18013	INDIANA	Brown County	25.6	29	3.4	8.88316	1.63773	2.3622	1.99317	14.2812	-5.29183	10.8	6	0.534867	0.159241	0	0	25.1	-0.3	0.066858	0.00188	0.066858	0.139489	0.668583	-0.462369	4.24955	2.89169	12.8635	2.14597	0.381092	0.080739	0.588353	0.702057	16.3723	-4.03208	0	0	0	0	0	0	0	0	0	0	0	1	0	0
18015	INDIANA	Carroll County	27.5	31.7	4.2	6.79881	3.18382	2.63584	0.809776	19.7186	4.46938	10.9	5.5	0.446318	-0.087626	0	0	27.3	-1.3	0.099182	0.052702	0.297545	-0.044672	0.347136	0.20977	4.85128	0.821753	13.9549	0.413551	0.128936	0.223478	3.3573	0.700494	16.8283	-4.21465	0	0	0	0	0	0	0	0	0	0	0	1	0	0
18017	INDIANA	Cass County	24.6	34	9.4	7.57278	5.36839	2.53316	2.02074	15.364	10.6835	13.3	4	1.27046	-0.146247	1405.35	1118.14	24	3.9	0	0.127992	0.171024	0.033909	0.903982	-0.16163	8.10688	-0.880082	14.4271	-0.27125	0.911312	0.677971	6.93379	3.90593	18.2076	-0.560816	0	0	0	0	0	0	0	0	0	0	0	1	0	0
18019	INDIANA	Clark County	25.7	30.7	5	8.1129	3.44858	3.09455	1.39261	25.0233	1.72968	11	4.8	1.49266	-0.02022	1147.72	764.075	29.9	1.4	0.07256	0.019492	0.269508	-0.075427	0.870719	-0.217148	10.3858	1.28824	12.3538	0.323778	6.29405	0.573347	1.85546	1.14986	20.1494	-4.42935	0	0	0	0	0	0	0	0	0	0	0	1	0	0
18021	INDIANA	Clay County	26.3	35.7	9.4	8.68315	4.75169	3.22596	1.19864	10.9195	15.8419	10.8	5.5	0.677813	-0.039027	1009.68	526.039	30.5	-1.9	0.075313	-0.037624	0.188281	0.000213	0.6025	0.000522	6.29964	1.97641	15.0813	-0.254863	0.342672	0.283218	0.523422	0.458513	17.7358	-4.68965	0	0	0	0	0	0	0	0	0	0	0	1	0	0
18023	INDIANA	Clinton County	25.6	28.4	2.8	8.58385	4.63994	3.4109	1.44403	20.5177	7.3695	12.5	6.2	0.649619	0.16998	1146.87	-56.8228	27.7	-1.4	0.029528	-0.029528	0.32481	-0.061955	0.620091	0.020058	8.04762	0.348351	14.6312	-0.479613	0.153546	0.301253	7.22849	6.13086	19.9227	-0.269797	0	0	0	0	0	0	0	0	0	0	0	1	0	0
18025	INDIANA	Crawford County	24.7	36	11.3	16.8237	3.89324	3.13631	4.0951	10.4949	-1.12051	14.8	4	0.093084	0.001453	0	0	27.6	2.7	0	0	0.279252	-0.088411	0.465419	-0.180789	8.16327	3.0445	12.7618	0.911198	0.130317	1.03689	0.260635	0.109907	29.3736	-9.61191	0	0	0	0	0	0	0	0	0	0	0	1	0	0
18027	INDIANA	Daviess County	27.3	32.3	5	13.7919	0.765039	2.71358	0.789038	14.8603	5.26833	16	6.2	0.637156	-0.209844	3340.88	2783.87	30.2	-3.9	0.033535	0.031782	0.268276	-0.039596	0.637156	0.081328	6.35641	2.47099	14.5708	-0.652532	0.355466	-0.110474	2.03219	1.83803	28.2016	-3.01303	0	0	0	0	0	0	0	0	0	0	0	1	0	0
18029	INDIANA	Dearborn County	25.1	32.7	7.6	6.608	-0.152958	2.25648	2.46369	25.5356	-3.47638	7.5	6	0.954261	0.180906	2349.41	532.301	28.7	-0.7	0.065063	0.033943	0.238565	-0.098747	0.433755	-0.057532	7.43705	0.1366	11.1453	1.02811	0.680995	-0.162933	0.381704	0.448807	17.9725	-5.85334	0	0	0	0	0	0	0	0	0	0	0	1	0	0
18031	INDIANA	Decatur County	28.1	30.4	2.3	9.28926	0.888913	2.63789	1.33681	13.8586	7.32904	7.6	8.8	0.936673	-0.053078	2810.02	820.876	29.3	-4.8	0.08145	-0.041576	0.366524	-0.047293	0.570149	0.147583	7.66792	1.71847	13.3048	0.777995	0.069232	-0.005401	0.549786	0.479496	20.9368	-5.73491	0	0	0	0	0	0	0	0	0	0	0	1	0	0
18033	INDIANA	DeKalb County	27.1	31	3.9	5.87613	2.98146	3.02358	3.24327	14.0879	2.36591	9.3	6.6	1.04257	0.003275	1855.65	167.934	24.8	1.5	0.099293	0.067136	0.248231	-0.033545	0.496463	0.074151	7.92827	1.69658	11.4236	1.01922	0.186174	-0.121517	1.27094	0.939357	15.3098	-3.39965	0	0	0	0	0	0	0	0	0	0	0	1	0	0
18035	INDIANA	Delaware County	25.8	32.7	6.9	15.0936	4.51166	4.49081	1.84252	38.3149	2.75344	11.5	5.7	2.91322	-0.081949	1302.2	1464.62	23.9	5.4	0.092617	0.011557	0.210493	-0.071658	0.690416	-0.04801	10.4847	-0.212706	13.4943	0.840906	6.42676	-0.705329	1.30169	0.130619	18.4004	-2.43668	0	0	0	0	0	0	0	0	0	0	0	1	0	0
18037	INDIANA	Dubois County	24.3	31.5	7.2	5.2637	2.85032	1.79489	1.04831	20.6688	11.1134	7.1	6.4	1.43671	0.075007	4100.95	1509.51	24.8	-0.8	0.226849	-0.081988	0.27726	0.012644	0.655341	0.117251	5.7042	1.01116	12.948	0.896709	0.052931	0.070834	2.50794	2.68293	19.8383	-4.2827	0	0	0	0	0	0	0	0	0	0	0	1	0	0
18039	INDIANA	Elkhart County	25.1	28.3	3.2	7.83979	5.10885	2.53792	3.74237	22.299	4.84516	13.3	7.6	1.44427	-0.002927	4103.43	-1181.54	26	-0.3	0.082061	-0.002261	0.175063	0.03012	0.585368	0.018117	9.3322	1.64358	10.8813	0.134586	5.01502	0.037775	8.85984	5.13402	24.2596	-3.27362	0	0	0	0	0	0	0	0	0	0	0	1	0	0
18041	INDIANA	Fayette County	25.9	34	8.1	7.92119	12.547	4.00439	1.91104	27.2762	0.703808	9.5	7.7	1.09426	0.065585	2978.7	1204.86	26	4.3	0.039081	0.085395	0.117242	0.090071	0.898859	0.055458	7.67617	2.46641	15.5503	0.490543	1.24277	0.139207	0.621385	0.197107	26.2599	-3.109	0	0	0	0	0	0	0	0	0	0	0	1	0	0
18043	INDIANA	Floyd County	25	30.9	5.9	8.74869	1.74704	2.69318	2.1101	47.1972	-9.8259	9.5	4.7	2.25915	-0.14473	3763.01	1019.39	24.1	0	0.042359	0.06513	0.169436	0.01888	0.621267	0.15803	10.9842	3.13159	12.2291	0.345034	4.54372	0.436355	0.9672	0.836144	17.6146	-4.6117	0	0	0	0	0	0	0	0	0	0	0	1	0	0
18045	INDIANA	Fountain County	25.7	28.9	3.2	8.49596	4.20825	3.00605	2.24189	5.09103	4.4276	10.7	6	0.501281	-0.048141	0	0	27.2	1.5	0.055698	-0.055698	0.278489	-0.041704	0.445583	0.147818	7.10199	0.738704	15.601	1.27164	0.022279	0.053856	0.512421	1.25625	19.347	-1.97642	0	0	0	0	0	0	0	0	0	0	0	1	0	0
18047	INDIANA	Franklin County	26.2	27.9	1.7	7.10502	4.04068	2.6988	1.33005	13.839	3.1241	8.9	7.6	0.316013	1.5956	0	0	27.1	-1.6	0	0.129601	0.225723	0.25016	0.406302	0.241702	5.43407	-0.415694	12.7398	0.383164	0.009029	-0.009029	0.388244	0.33118	23.8641	-9.27749	0	0	0	0	0	0	0	0	0	0	0	1	0	0
18049	INDIANA	Fulton County	26	31.2	5.2	7.56984	5.32336	3.14656	1.29258	19.3598	0.838396	14.2	4.6	0.926332	-0.297893	1282.48	3425.38	29	-3.1	0	0.049346	0.34128	-0.044506	0.536298	0.105203	6.80985	3.54305	15.3332	0.122791	0.84345	0.356491	2.26708	1.27349	19.7679	-4.18921	0	0	0	0	0	0	0	0	0	0	0	1	0	0
18051	INDIANA	Gibson County	26.4	28	1.6	8.20224	2.91725	3.27214	-0.029691	22.7648	8.94126	9.7	4.8	0.707692	-0.093885	1122.18	50.9286	27.7	-1.2	0.061538	-0.00047	0.338462	-0.154954	0.707692	0.025132	7.82656	0.714724	15.5877	-0.520993	2.07385	0.383972	0.836923	0.137676	19.1389	-7.30668	0	0	0	0	0	0	0	0	0	0	0	1	0	0
18053	INDIANA	Grant County	27.8	29.6	1.8	11.7785	5.4837	4.51625	1.46775	26.0036	2.65757	13.3	4	1.67568	-0.483235	2097.58	848.718	25.4	6	0.054494	0.032721	0.177104	0.011577	0.722041	0.033817	9.71594	3.29223	14.9122	1.33999	6.85667	0.562086	2.31462	0.601439	20.8214	-4.42167	0	0	0	0	0	0	0	0	0	0	0	1	0	0
18055	INDIANA	Greene County	26.3	30.7	4.4	10.977	5.09439	3.37351	2.28869	12.3391	11.5839	12.6	4.3	0.69367	-0.205246	5167.78	10567.1	27.5	0.3	0.090479	-0.059674	0.241276	0.005463	0.482553	0.133533	6.57097	3.66941	15.2547	0.242781	0.087463	-0.059952	0.79018	0.301062	20.843	-4.44242	0	0	0	0	0	0	0	0	0	0	0	1	0	0
18057	INDIANA	Hamilton County	21.9	21.9	0	2.92656	1.67054	1.74482	1.34817	23.4286	0.8491	8.2	0.9	4.93598	0.967634	941.677	190.452	18.6	0.8	0.142279	0.072554	0.12039	0.028077	0.67856	-0.048384	5.5751	2.10028	7.48605	0.560547	1.27285	2.04214	1.77356	1.10482	5.80901	-1.77392	0	0	0	0	0	0	0	0	0	0	0	1	0	0
18059	INDIANA	Hancock County	23.8	27.1	3.3	2.96509	2.97244	2.12756	1.51355	21.4814	1.76422	8.7	3.4	1.44428	0.66951	2322	-125.307	28.4	-4.9	0.05416	0.004376	0.144428	-0.070555	0.686032	-0.115306	4.82792	1.61083	11.278	1.15187	0.048744	2.00973	0.548826	0.919773	12.2272	-2.64599	0	0	0	0	0	0	0	0	0	0	0	1	0	0
18061	INDIANA	Harrison County	26.4	29.6	3.2	6.38248	3.02198	2.75693	1.77888	15.6272	-2.76251	8.7	6.9	0.815732	0.040143	1154.29	422.023	28	0.4	0	0.053245	0.1748	-0.040729	0.640932	-0.135102	7.42336	-2.12725	11.4115	1.0868	0.335033	0.021985	1.09832	-0.138165	19.7221	-7.62943	0	0	0	0	0	0	0	0	0	0	0	1	0	0
18063	INDIANA	Hendricks County	26.3	33.1	6.8	3.64032	1.89142	1.45554	1.42556	13.4708	4.4944	7.6	4.2	1.36417	0.337679	2091.25	952.45	23.6	-0.2	0.057641	0.056152	0.153709	-0.030945	0.653262	0.065057	6.18536	1.92571	9.67212	0.525044	0.999107	2.95613	1.03081	1.20437	11.4948	-4.68753	0	0	0	0	0	0	0	0	0	0	0	1	0	0
18065	INDIANA	Henry County	26.4	30.8	4.4	7.82446	4.78935	2.96887	1.85821	23.4346	-0.964037	9.4	6.7	1.05137	0.067388	1026.53	2573.18	25.5	4.5	0.123691	-0.019147	0.226767	-0.01797	0.515379	-0.01357	6.74181	0.696889	15.6964	0.072033	0.723592	0.771743	0.836975	0.159213	20.3597	-3.709	0	0	0	0	0	0	0	0	0	0	0	1	0	0
18067	INDIANA	Howard County	25.1	34.1	9	9.48888	6.40091	3.05624	2.31601	34.3708	1.15283	11.9	2.5	1.85961	-0.182577	3725.06	-548.601	27.3	3.7	0.105927	0.038834	0.235394	-0.066492	0.812109	0.080587	10.2505	0.319558	13.3963	1.57058	6.40742	0.528112	2.07264	0.136833	16.6803	-2.50932	0	0	0	0	0	0	0	0	0	0	0	1	0	0
18069	INDIANA	Huntington County	24.5	34.8	10.3	5.5466	5.40409	2.67053	2.73551	18.6563	1.2059	8.6	7.6	1.18188	0.005145	991.49	44.9571	25.3	4.5	0.157584	-0.051699	0.236376	-0.050929	0.656599	0.00518	7.54117	0.205236	14.0328	1.16379	0.25476	-0.22309	1.13198	0.113735	15.0004	-2.78788	0	0	0	0	0	0	0	0	0	0	0	1	0	0
18071	INDIANA	Jackson County	25.6	30.6	5	8.45126	3.78508	2.20393	3.18123	15.7765	7.98871	10.9	6.3	1.11286	0.077081	2574.77	713.833	27.4	5	0.024193	0.046626	0.266118	-0.006021	0.798355	0.004251	8.05161	-0.856178	13.3349	0.633391	0.81287	-0.264581	1.87976	3.3824	20.1762	-3.78187	0	0	0	0	0	0	0	0	0	0	0	1	0	0
18073	INDIANA	Jasper County	26.9	32.1	5.2	6.65076	2.85942	3.88571	1.22339	12.6668	9.25077	10.7	4	0.599141	0.027802	2167.46	554.129	27.7	1.4	0.099857	0.022035	0.232999	-0.018662	0.599141	0.010318	4.87716	3.9687	12.4455	1.32908	0.166428	0.554136	2.78268	1.23322	17.6151	-4.82408	0	0	0	0	0	0	0	0	0	0	0	1	0	0
18075	INDIANA	Jay County	25.1	34.3	9.2	9.08668	4.68574	2.79053	2.20054	11.0826	9.51429	13.2	5.3	0.779602	-0.317874	1645.79	275.136	28.9	2.2	0	0.142066	0.183436	0.005859	0.687884	-0.309042	6.09391	2.73537	14.7024	0.520944	0.15592	-0.118309	1.93983	0.970369	21.4566	-4.90043	0	0	0	0	0	0	0	0	0	0	0	1	0	0
18077	INDIANA	Jefferson County	25.7	30.4	4.7	9.59713	4.48876	3.6934	0.587219	8.95231	7.04724	10.7	6.2	1.82936	0.13913	3374.42	2061.52	25.2	4.7	0.094622	-0.003741	0.378489	-0.10557	0.756978	-0.151101	9.41383	0.126036	13.143	0.792846	1.46034	0.145645	1.37202	0.145079	18.9614	-2.09133	0	0	0	0	0	0	0	0	0	0	0	1	0	0
18079	INDIANA	Jennings County	26	29.2	3.2	9.23162	2.76233	5.02685	2.1762	7.63273	3.01288	11.3	6.7	0.362924	-0.039043	760.325	562.504	32.2	-4.2	0.036292	-0.000633	0.217754	-0.145358	0.362924	0.064991	6.89835	5.6868	10.6627	0.88728	0.693184	0.226536	0.90368	0.568586	23.841	-4.73773	0	0	0	0	0	0	0	0	0	0	0	1	0	0
18081	INDIANA	Johnson County	24.1	29	4.9	5.62854	1.875	2.385	1.41744	25.0926	-0.57316	9.5	4.2	2.02241	0.254789	1248.78	-56.3311	23.2	4.4	0.095479	-0.017741	0.156238	-0.042185	0.833268	-0.006419	7.44111	1.15108	10.954	0.746379	0.895763	0.593056	1.00339	1.21293	14.2971	-4.29205	0	0	0	0	0	0	0	0	0	0	0	1	0	0
18083	INDIANA	Knox County	26.6	31.9	5.3	16.0492	1.29435	5.50569	-2.2245	26.4073	0.03146	12.3	4.8	2.08885	-0.261077	6469.05	3054.79	27.2	5.7	0.101895	0.003626	0.254738	-0.070485	0.764214	-0.183847	9.31536	3.73106	15.3327	0.574607	1.78826	0.152744	0.965458	0.151214	18.3149	-4.11924	0	0	0	0	0	0	0	0	0	0	0	1	0	0
18085	INDIANA	Kosciusko County	25.2	32.4	7.2	6.42851	3.04974	2.32617	3.30612	15.7711	8.81751	12.2	5	0.82369	-0.002687	1303.73	89.3306	25	1.3	0.081019	0.03663	0.202547	-0.019087	0.513118	0.035909	6.52358	2.12282	11.9921	0.637985	0.510418	0.082255	4.92999	1.99416	18.3937	-3.337	0	0	0	0	0	0	0	0	0	0	0	1	0	0
18087	INDIANA	LaGrange County	25.3	29.5	4.2	7.70564	6.00941	1.65201	3.08336	11.2454	4.33916	16.5	10.5	0.458335	0.070515	680.999	-154.152	25.1	-0.8	0.028646	-0.001767	0.343751	-0.182104	0.286459	-0.098307	4.93994	0.785603	10.0203	1.35335	0.226303	-0.161186	3.04506	0.691001	39.8074	-0.115216	0	0	0	0	0	0	0	0	0	0	0	1	0	0
18089	INDIANA	Lake County	29.6	33.9	4.3	12.2199	4.30816	4.67776	1.15983	42.8901	-2.16621	14.8	1.4	1.83464	-0.060937	1549.68	1252.61	28	1.8	0.05572	0.029264	0.18367	-0.015736	0.67277	0.069828	12.6108	1.93859	13.0253	-0.063263	25.0415	0.108203	12.1342	2.38606	19.2995	-4.95841	0	0	0	0	0	0	0	0	0	0	0	1	0	0
18091	INDIANA	LaPorte County	25.5	30.9	5.4	8.69944	3.83827	2.67666	2.24318	26.958	-2.45729	12.3	4.9	1.81643	-0.204383	2370.13	3.06516	26.8	-0.9	0.099904	-0.036876	0.20889	0.007303	0.617587	0.093721	9.9719	1.38603	13.5951	0.173969	9.85051	0.447216	2.86815	1.52687	19.4159	-5.10941	0	0	0	0	0	0	0	0	0	0	0	1	0	0
18093	INDIANA	Lawrence County	26.7	28.1	1.4	9.84386	5.68466	3.61961	1.67665	15.2311	1.88079	10.3	6.8	1.39367	-0.104736	5296.68	-2500.14	27.6	1.3	0.174208	-0.065138	0.326641	-0.108479	0.71861	-0.042374	7.59601	1.58924	14.762	1.26076	0.511737	0.039569	0.679413	0.397051	22.6367	-4.37819	0	0	0	0	0	0	0	0	0	0	0	1	0	0
18095	INDIANA	Madison County	25.2	36.6	11.4	9.33642	3.77085	3.46792	2.24516	33.0018	-2.14967	11	6.6	1.43223	-0.015927	2941.49	610.319	28.4	4.5	0.097482	-0.00617	0.202463	-0.019964	0.682374	-0.142109	10.0363	1.4374	14.8697	0.610158	7.78206	-0.461525	1.40899	0.925095	19.8764	-5.70304	0	0	0	0	0	0	0	0	0	0	0	1	0	0
18097	INDIANA	Marion County	25.6	30.1	4.5	11.4039	5.18966	3.71173	2.72303	36.1501	0.311436	13.3	4.9	4.41511	0.115705	4859.64	1551.01	26	0.1	0.079028	0.024241	0.180137	0.004059	0.840254	-0.006246	15.0025	2.186	11.0984	-0.317234	23.9887	0.770366	3.74082	3.24557	18.3566	-2.87367	0	0	0	0	0	0	0	0	0	0	0	1	0	0
18099	INDIANA	Marshall County	25.3	28.7	3.4	6.76548	4.23384	2.8358	1.63505	22.1909	-0.152874	10.9	8.4	1.06364	-0.169651	3540.44	-605.605	27	1.6	0.088637	0.017966	0.310229	-0.053579	0.753413	0.078091	6.72124	0.891649	13.2268	0.211651	0.188353	0.195726	5.91207	2.72005	20.2171	-2.57377	0	0	0	0	0	0	0	0	0	0	0	1	0	0
18101	INDIANA	Martin County	26.8	29.2	2.4	11.2207	1.66414	3.63524	0.710925	9.39384	-4.37196	9.9	7.3	0.385765	-0.192049	0	0	28.8	1.1	0	0.100543	0.482207	-0.181043	0.867972	-0.063628	5.87828	0.499446	14.283	0.726478	0.067509	-0.057575	0.11573	1.20542	25.7855	-8.28069	0	0	0	0	0	0	0	0	0	0	0	1	0	0
18103	INDIANA	Miami County	27.6	31.8	4.2	7.99221	7.87534	2.26856	4.01323	19.8998	-0.739901	11.9	6.2	0.914583	-0.156708	2846.57	-1516.01	26.7	3.6	0	0.083331	0.249432	-0.054455	0.720581	-0.192818	8.1583	1.52901	12.9123	1.39694	2.56915	1.73128	1.80145	-0.125107	18.1458	0.434661	0	0	0	0	0	0	0	0	0	0	0	1	0	0
18105	INDIANA	Monroe County	24.2	25.8	1.6	18.9226	5.88115	2.64512	1.06793	45.1755	-1.28625	12.1	4.5	2.73716	-0.060905	2235.24	283.099	22.6	-0.4	0.049767	0.011425	0.165888	0.017955	0.779675	-0.06068	10.1119	0.784722	9.14626	0.856482	2.95779	0.277907	1.68708	0.595188	11.5088	-2.17525	0	0	0	0	0	0	0	0	0	0	0	1	0	0
18107	INDIANA	Montgomery County	26.8	31	4.2	8.3237	2.03925	2.59812	1.90898	25.7653	-3.43727	9.4	5.9	1.30219	-0.090473	1702.89	1971.22	27	3.1	0.132876	-0.080053	0.239177	-0.001637	0.637806	-0.003925	7.91735	0.430767	13.8935	1.3835	0.839778	0.029948	1.58123	1.82895	14.3015	-0.409694	0	0	0	0	0	0	0	0	0	0	0	1	0	0
18109	INDIANA	Morgan County	25	30.1	5.1	6.64354	2.15673	2.02373	2.90537	14.3532	1.9888	9.1	5.4	0.974673	0.302869	1602.77	1334.91	26.6	0.6	0.044985	0.011452	0.164945	-0.009261	0.614794	-0.17741	6.5824	2.43032	10.6554	1.12872	0.082472	0.416252	0.427357	0.52592	19.347	-4.42499	0	0	0	0	0	0	0	0	0	0	0	1	0	0
18111	INDIANA	Newton County	27.1	30.3	3.2	6.93775	1.02517	2.87956	1.86367	5.23466	16.8629	9.7	8.5	0.274612	-0.135284	0	0	26.8	1.8	0.068653	0.149751	0.411918	-0.121279	0.549224	0.105988	5.05798	1.28643	12.9617	1.3506	0.178498	0.322432	2.88343	1.18842	21.3033	-6.60041	0	0	0	0	0	0	0	0	0	0	0	1	0	0
18113	INDIANA	Noble County	27.6	30.6	3	7.8897	2.9529	2.26723	3.30726	23.868	4.20135	12.2	7.7	0.605078	-0.011537	902.647	419.17	28.7	-1.5	0.04322	-0.001578	0.237709	-0.049306	0.518639	0.085176	6.90686	1.78074	11.0297	0.252735	0.321988	-0.162756	6.9584	3.77511	22.6518	-3.45331	0	0	0	0	0	0	0	0	0	0	0	1	0	0
18115	INDIANA	Ohio County	26.5	29.4	2.9	7.14286	0.364394	3.22215	0.932281	17.298	14.4901	8.7	7.1	0.177841	0.170329	0	0	26.7	1.5	0	0.169233	0.177841	-0.008197	0.177841	-0.177841	5.28278	4.77703	13.8005	0.779677	0.355682	0.291567	0.640228	0.688336	21.6138	-5.08463	0	0	0	0	0	0	0	0	0	0	0	1	0	0
18117	INDIANA	Orange County	26.4	32.7	6.3	12.361	8.73556	3.19579	3.78065	11.6801	2.92409	11.4	6.3	0.828758	-0.052487	1535.9	-7.99836	29.5	5.9	0	0.102255	0.414379	-0.107315	0.517974	0.095555	7.10473	3.30454	14.7881	0.327535	0.326323	0.886822	0.751062	0.221502	26.1663	-4.21902	0	0	0	0	0	0	0	0	0	0	0	1	0	0
18119	INDIANA	Owen County	26.9	35	8.1	9.36071	3.14158	2.93274	0.802599	4.49273	8.83817	12.6	5.6	0.229505	-0.041516	0	0	27.4	2.1	0.045901	-0.001252	0.137703	-0.047864	0.413109	-0.145216	7.83366	-0.428719	12.8064	1.21623	0.312127	-0.169085	0.839989	0.170247	25.146	-6.72477	0	0	0	0	0	0	0	0	0	0	0	1	0	0
18121	INDIANA	Parke County	26.6	28.3	1.7	11.4552	7.70023	2.30611	1.21642	8.5632	5.05013	12	7.8	0.638014	-0.047564	0	0	29.1	3.4	0	0.059186	0.174004	-0.055875	0.46401	-0.286453	7.23614	1.50428	14.7033	0.260991	1.81544	0.425112	0.574213	0.326688	19.4601	-0.875659	0	0	0	0	0	0	0	0	0	0	0	1	0	0
18123	INDIANA	Perry County	26.1	32.4	6.3	9.39139	1.30497	2.96636	0.246289	10.9867	5.1675	8.3	9	0.476216	0.10259	3158.05	198.615	27.9	1.1	0.105826	0.000489	0.37039	-0.104975	0.582041	0.162164	7.89525	0.965757	14.9214	-0.063434	1.41806	1.17308	0.57675	0.493619	25.2474	-7.50592	0	0	0	0	0	0	0	0	0	0	0	1	0	0
18125	INDIANA	Pike County	26.1	30.5	4.4	8.04961	6.39326	3.31394	-0.025774	13.4761	0.02172	9.5	6.3	0.233699	-0.153576	0	0	24.9	3.2	0	0	0.233699	0.173763	0	0.326291	6.37429	-0.614856	15.2762	0.881015	0.07011	0.113949	0.825738	0.030536	24.4259	-8.12082	0	0	0	0	0	0	0	0	0	0	0	1	0	0
18127	INDIANA	Porter County	24.7	29.6	4.9	5.94783	3.19501	2.69559	1.73511	21.0562	3.26474	11.1	2	1.90057	0.00182	2351.64	-606.467	23.3	2.5	0.102181	-0.028831	0.102181	0.001986	0.613087	-0.007945	7.53063	1.36975	10.866	0.881189	1.05655	1.41919	4.80456	1.92674	11.7402	-3.27775	0	0	0	0	0	0	0	0	0	0	0	1	0	0
18129	INDIANA	Posey County	25.4	30.2	4.8	7.37169	0.893127	2.73713	0.2869	25.6192	1.98467	7.1	4.6	0.406489	0.007667	0	0	27.4	-0.7	0.073907	-0.035451	0.184768	-0.030925	0.258675	0.087426	6.01689	2.6236	12.4312	0.569893	0.982964	-0.07228	0.539522	0.980826	15.5509	-2.77669	0	0	0	0	0	0	0	0	0	0	0	1	0	0
18131	INDIANA	Pulaski County	26.2	33.7	7.5	8.29534	7.36956	2.68654	2.1433	23.2912	9.52244	11.3	5.6	0.508906	-0.072563	2490.37	-472.753	27.5	-0.6	0.072701	0.000753	0.145402	0.148244	0.799709	-0.138625	7.68021	-1.3235	15.3399	0.549198	1.33042	-1.01745	1.2141	0.743826	20.2368	-4.94842	0	0	0	0	0	0	0	0	0	0	0	1	0	0
18133	INDIANA	Putnam County	24.8	31.1	6.3	7.97363	1.58479	2.85424	0.713753	8.98046	0.811624	10.6	6.6	0.638552	-0.087168	1704.29	-28.167	27	2.8	0	0.027147	0.166579	-0.057563	0.721841	-0.070322	5.85693	2.40588	12.4018	0.295209	2.89014	0.594302	1.40759	-0.039764	18.7775	-2.94044	0	0	0	0	0	0	0	0	0	0	0	1	0	0
18135	INDIANA	Randolph County	27	34.5	7.5	11.1412	1.18916	3.45931	2.33537	18.7018	-4.93777	11.5	5.5	0.474435	-0.060909	1165.03	566.389	26.8	9.6	0.036495	0.080255	0.29196	-0.097655	0.36495	-0.170367	6.85318	2.40366	15.8279	0.611101	0.138681	0.046547	0.978066	1.00542	20.3714	-5.27588	0	0	0	0	0	0	0	0	0	0	0	1	0	0
18137	INDIANA	Ripley County	25.9	30.6	4.7	7.48034	3.50325	2.20692	2.48245	17.1006	-7.2711	9.1	7.9	1.47042	-1.21628	3496.93	1643.95	26.7	2.8	0.113109	-0.040173	0.527844	-0.197211	0.716359	-0.24227	7.15659	1.20897	13.4035	0.896342	0.030163	0.393535	0.625872	0.754799	21.0607	-4.66485	0	0	0	0	0	0	0	0	0	0	0	1	0	0
18139	INDIANA	Rush County	25.7	32	6.3	7.27384	4.2173	2.41768	2.08676	14.8557	-2.91033	8.8	8.8	0.492854	0.077011	1579.87	522.455	28.1	2	0	0.116448	0.219046	0.013189	0.657138	-0.016672	7.89834	1.14518	14.8075	0.842415	0.95285	0.499087	0.689995	0.176576	20.3577	-4.68883	0	0	0	0	0	0	0	0	0	0	0	1	0	0
18141	INDIANA	St. Joseph County	26.3	29.2	2.9	10.3737	3.35285	3.68309	1.61364	34.9474	3.05438	12.9	3.4	2.44767	0.151681	1127.77	44.5854	25.4	1.3	0.071547	0.025608	0.222173	-0.042559	0.636393	0.013799	11.2925	1.09846	13.5819	-0.600309	11.0891	0.48714	4.64793	1.54876	17.6051	-4.08831	0	0	0	0	0	0	0	0	0	0	0	1	0	0
18143	INDIANA	Scott County	26.5	28.9	2.4	13.0945	2.63314	2.81626	1.92075	18.412	-9.409	11.8	5.4	0.914634	0.121361	1511.72	-348.94	28.9	2.5	0	0.08466	0.261324	-0.006505	0.740418	-0.020811	8.09983	3.40002	11.0627	1.43834	0.278746	-0.096897	0.797038	0.454759	28.645	-3.71961	0	0	0	0	0	0	0	0	0	0	0	1	0	0
18145	INDIANA	Shelby County	26.4	35.1	8.7	7.55447	2.59136	2.55136	2.08854	10.8676	15.6062	9	6.9	0.736563	-0.032742	1831.42	1266.91	26.5	5.8	0.046035	0.021376	0.207158	-0.004406	0.529405	-0.124938	7.60089	0.383931	12.1372	1.18963	0.628381	0.076742	1.06802	1.62055	20.158	-6.70923	0	0	0	0	0	0	0	0	0	0	0	1	0	0
18147	INDIANA	Spencer County	25.9	30.4	4.5	6.92755	4.5127	3.08116	0.275132	17.301	3.65021	10.5	4.6	0.39233	-0.049741	0	0	26.3	-1.1	0	0	0.343289	-0.093388	0.294247	-0.094637	4.65036	0.782604	12.9126	1.33845	0.426659	-0.218398	1.11814	1.22232	18.8348	-6.03315	0	0	0	0	0	0	0	0	0	0	0	1	0	0
18149	INDIANA	Starke County	26.2	32.1	5.9	11.0598	3.20187	3.67472	2.30337	13.0304	10.7019	12.9	5.2	0.466972	-0.172622	1716.68	-618.462	24.8	9	0.084904	-0.042405	0.21226	0.084935	0.297164	0.085326	6.86562	2.37768	13.8139	1.51648	0.169808	0.257579	1.93581	0.923406	28.0249	-5.81181	0	0	0	0	0	0	0	0	0	0	0	1	0	0
18151	INDIANA	Steuben County	24.8	31.9	7.1	6.72831	5.17961	3.2409	1.55813	15.81	6.61597	10.8	6.3	1.05377	-0.268041	5079.15	-2055.9	23.4	3.9	0.030108	0.059234	0.331186	-0.091928	0.572048	0.202246	7.82022	-0.741562	11.8745	1.10546	0.460649	0.016336	1.77335	1.21675	15.6873	-5.46517	0	0	0	0	0	0	0	0	0	0	0	1	0	0
18153	INDIANA	Sullivan County	26.3	31.2	4.9	10.9326	2.33914	3.64273	-0.173042	11.1699	-3.49968	12.7	4.7	0.459749	0.147732	1888.28	1110.5	25.3	6.8	0	0	0.275849	-0.086865	0.505724	-0.080252	7.01468	0.957397	14.1327	-0.429362	4.23429	-0.70173	0.942485	0.066147	19.1584	-6.00611	0	0	0	0	0	0	0	0	0	0	0	1	0	0
18155	INDIANA	Switzerland County	26.1	27.5	1.4	13.9342	-0.568379	4.97484	-0.506223	10.9158	5.65444	13.6	5.7	0.220629	0.099174	0	0	26.7	0.5	0	0.103359	0.441258	-0.233132	0.551572	-0.241494	7.2791	1.92806	12.6641	0.569521	0.044126	-0.044126	0.650855	-0.505431	28.6127	-9.96419	0	0	0	0	0	0	0	0	0	0	0	1	0	0
18157	INDIANA	Tippecanoe County	25.9	28.1	2.2	15.4122	5.21142	4.5927	0.458954	43.406	-1.47403	12.7	3.7	2.47726	0.103661	1750.21	835.795	24.1	0.1	0.067134	0.016217	0.167836	-0.000745	0.66463	0.06767	9.34934	2.04288	9.03763	0.362655	2.17851	1.05541	5.20426	1.81858	12.2023	-1.93366	0	0	0	0	0	0	0	0	0	0	0	1	0	0
18159	INDIANA	Tipton County	26.5	30.4	3.9	5.14953	1.10248	1.67925	2.0924	18.9176	5.16368	8.5	5	0.844544	0.079416	3376.85	-347.635	24.6	3.6	0	0	0.180974	-0.118246	0.542921	0.023402	5.84929	1.39375	14.5925	0.817022	0.006032	0.274254	0.808349	0.923199	16.3332	-5.54965	0	0	0	0	0	0	0	0	0	0	0	1	0	0
18161	INDIANA	Union County	26.1	32.2	6.1	9.65831	2.94602	3.49448	0.009565	11.3912	7.65754	9	8.4	0.136073	-0.278172	0	0	25.2	0.2	0.136073	-0.136073	0.272146	-0.130434	0.680365	0.029863	6.71822	1.73185	12.9133	2.08033	0.35379	-0.26908	0.081644	1.0337	20.0878	-5.30156	0	0	0	0	0	0	0	0	0	0	0	1	0	0
18163	INDIANA	Vanderburgh County	26.8	28.8	2	11.1595	3.73422	3.70053	0.249691	36.9689	-0.959957	9.8	5.3	3.50159	-0.109404	3114.03	1842.59	26.1	1	0.104699	0.026405	0.180314	0.036324	0.907388	-0.069466	11.1529	1.10535	15.2569	-0.660026	7.85065	0.423478	0.981841	0.307233	16.8794	-3.62685	0	0	0	0	0	0	0	0	0	0	0	1	0	0
18165	INDIANA	Vermillion County	26.4	30.4	4	9.46537	3.89626	3.27672	0.53266	13.5054	9.99971	10.5	4.8	0.476531	-0.058147	2640.64	371.694	26.5	0.2	0.059566	-0.059566	0.297832	0.011025	0.65523	0.024958	6.33818	1.56799	15.8566	-0.145872	0.274005	-0.194256	0.917322	0.217578	18.7905	-4.30663	0	0	0	0	0	0	0	0	0	0	0	1	0	0
18167	INDIANA	Vigo County	28	32.6	4.6	14.081	5.65441	4.3159	0.32987	32.2385	0.95363	12.8	4.4	2.73978	0.199091	3997.61	399.909	26.1	1.7	0.122818	-0.009575	0.245635	-0.047716	0.831381	-0.019807	11.3453	-0.071436	14.3073	-0.76993	6.04357	0.273176	1.1885	0.352752	18.969	-4.61468	0	0	0	0	0	0	0	0	0	0	0	1	0	0
18169	INDIANA	Wabash County	25.9	35.7	9.8	6.93719	5.11311	2.94579	2.62413	17.3343	-2.88374	9.6	6.7	1.05835	-0.35561	1656.69	-160.178	28.2	-3	0	0.061429	0.200229	-0.046559	0.629291	0.015712	7.37361	1.4637	15.6035	1.81555	0.2746	0.425316	0.872426	0.512255	18.2598	-3.7821	0	0	0	0	0	0	0	0	0	0	0	1	0	0
18171	INDIANA	Warren County	26.2	29.4	3.2	6.53697	4.25876	1.95046	2.92257	6.82602	-5.04	9.1	5.4	0.356337	0.117053	4143.96	1584.72	27.4	2.4	0	0	0.237558	-0.001367	0	0.117772	4.13934	4.84574	13.9565	0.169217	0.023756	-0.023756	0.665162	-0.513523	14.9788	1.6286	0	0	0	0	0	0	0	0	0	0	0	1	0	0
18173	INDIANA	Warrick County	25.5	31.4	5.9	5.32665	1.0798	2.65053	0.739757	22.0737	1.69025	8	5.2	2.61535	0.835917	273.543	236.647	26.5	-3.6	0.03818	0.013083	0.267262	-0.061526	0.515434	-0.122413	5.84956	0.743459	10.8394	1.3397	0.626157	0.363942	0.629975	0.549382	13.6762	-4.18863	0	0	0	0	0	0	0	0	0	0	0	1	0	0
18175	INDIANA	Washington County	26	29.7	3.7	10.605	5.76779	2.91271	2.90329	9.47838	9.34758	10.1	8.7	0.661206	-0.005675	1153.84	209.658	26.6	5.9	0	0	0.146935	0.069656	0.367336	0.02936	7.02008	3.43526	12.067	0.827166	0.242442	-0.13805	0.606105	0.405414	24.8187	-6.19002	0	0	0	0	0	0	0	0	0	0	0	1	0	0
18177	INDIANA	Wayne County	27.7	27.8	0.1	11.3599	3.56598	4.23147	1.99263	29.4896	-4.90804	12.3	5.8	2.12386	0.103829	1984.37	256.239	27.4	0.2	0.070326	0.018494	0.281306	-0.103982	0.618873	0.076887	9.71561	1.27966	15.8502	0.652883	4.50793	0.164053	1.2926	0.764596	21.8778	-4.10421	0	0	0	0	0	0	0	0	0	0	0	1	0	0
18179	INDIANA	Wells County	24.1	31.5	7.4	5.87605	1.64357	2.07718	3.72019	21.2172	12.7812	8.1	6.4	1.63044	-0.250183	6957.97	-5012.81	26.2	-0.3	0	0.072553	0.217391	-0.072285	0.398551	0.254428	7.25072	0.256871	14.1051	0.714552	0.155797	0.482731	1.52174	0.354163	12.6864	-2.33382	0	0	0	0	0	0	0	0	0	0	0	1	0	0
18181	INDIANA	White County	26.7	33.3	6.6	6.99152	3.67081	2.30474	2.14679	10.3739	7.31884	12.6	6	0.831124	-0.137182	1214.83	-142.552	27.2	0.4	0.079155	-0.036514	0.395773	-0.183246	0.712392	-0.030147	5.73195	2.50079	14.8534	1.83707	0.051451	0.061805	5.32315	2.6886	17.9155	-2.62449	0	0	0	0	0	0	0	0	0	0	0	1	0	0
18183	INDIANA	Whitley County	26.5	32.3	5.8	4.91326	1.95127	1.77702	3.89135	14.6952	2.11964	7	6.4	0.683883	-0.053213	1335.85	135.906	27.8	-7.7	0.065132	-0.004269	0.260527	-0.047381	0.488488	0.089705	6.74621	-0.565495	13.0524	0.176743	0.273553	-0.064348	0.638291	0.564638	13.8135	-3.91278	0	0	0	0	0	0	0	0	0	0	0	1	0	0
19001	IOWA	Adair County	24.7	30.7	6	7.64721	3.60647	2.23926	0.751483	5.61685	5.4692	8.9	0.7	0.24263	0.150471	839.985	541.616	22.4	6.2	0	0.272109	0.48526	-0.079166	0.48526	0.058957	5.17168	0.530872	22.0672	0.593281	0.097052	-0.097052	0.679364	-0.030787	12.2037	-4.55918	0	0	0	0	0	0	0	0	0	1	0	0	0	0
19003	IOWA	Adams County	25.1	32.5	7.4	9.28863	-0.457781	3.22581	-1.56408	0.516435	9.82963	11.5	0.5	0.892459	-0.420401	4035.48	7187.27	23.1	1	0	0	0.223115	0.030989	0.223115	0.540244	5.82602	-2.38064	21.3298	-0.406384	0.15618	-0.15618	0.15618	1.4892	15.4583	-7.1558	0	0	0	0	0	0	0	0	0	1	0	0	0	0
19005	IOWA	Allamakee County	24.2	28.9	4.7	9.57395	1.46034	2.54415	0.602272	16.1942	-6.64506	12.1	1.5	0.88586	-0.002895	2443.07	882.708	24.5	-2.5	0.068143	-0.068143	0.545145	-0.128829	0.340716	-0.132483	4.24936	2.86198	18.4463	-0.118898	0.129472	0.120164	3.69336	4.16324	18.5602	-4.12585	0	0	0	0	0	0	0	0	0	1	0	0	0	0
19007	IOWA	Appanoose County	24.6	30	5.4	14.5434	2.28957	3.41347	2.34509	11.567	3.97181	12.1	-0.5	0.947453	0.035528	3418.41	2659.12	25.3	3.4	0	0.157505	0.437286	0.113344	0.510167	0.119854	7.87973	0.214336	19.9621	-0.301216	0.481015	-0.226679	1.14423	0.096616	18.5512	-4.61598	0	0	0	0	0	0	0	0	0	1	0	0	0	0
19009	IOWA	Audubon County	24.3	33.1	8.8	7.73056	3.41417	2.60968	0.172543	7.99583	12.9643	10.9	1.5	0.146413	-0.147789	2095.46	1185.65	23.7	2.8	0	0	0.732064	-0.402973	0.585652	-0.585652	5.93132	1.11548	23.6018	-0.979607	0.161054	-0.161054	0.161054	1.41875	17.4745	-2.76998	0	0	0	0	0	0	0	0	0	1	0	0	0	0
19011	IOWA	Benton County	25.2	30.3	5.1	6.10754	1.90326	1.9851	1.42838	17.4115	13.4326	5.5	3.1	0.434645	-0.156703	2245.61	927.136	25.1	-0.1	0	0.074811	0.355619	-0.205576	0.316106	-0.129078	5.41817	4.59111	15.4141	-0.888036	0.154101	0.345373	0.395132	0.423555	12.1869	-3.90616	0	0	0	0	0	0	0	0	0	1	0	0	0	0
19013	IOWA	Black Hawk County	26.7	28.8	2.1	13.1224	3.65715	3.18495	0.96748	28.3347	3.63096	8.2	2.6	2.1873	0.210185	7277.02	687.578	21.7	1.3	0.093741	-0.000917	0.210918	-0.009778	0.578071	0.025289	10.2945	1.5049	13.9956	0.149166	7.65866	0.256927	1.8717	0.880147	13.547	-2.94618	0	0	0	0	0	0	0	0	0	1	0	0	0	0
19015	IOWA	Boone County	24.9	33.7	8.8	7.58206	4.27657	1.76811	1.23938	15.5928	0.867484	6	2.5	0.686394	0.035245	1391.85	1086.98	23.7	2.7	0.038133	0.076933	0.190665	-0.037077	0.38133	-0.112843	7.41971	0.183571	16.4277	-0.811042	0.564369	0.057247	0.732154	0.499636	10.9989	-2.79356	0	0	0	0	0	0	0	0	0	1	0	0	0	0
19017	IOWA	Bremer County	23.9	27.4	3.5	5.08909	2.80624	3.98288	-1.8288	14.1432	17.7186	5.5	2.2	0.943194	0.117878	1566.95	1874.79	22.7	0.1	0	0.042626	0.214362	0.040996	0.643087	-0.216829	6.25691	0.793994	15.9357	0.635251	0.34298	-0.117496	0.784566	0.045045	12.3222	-5.61497	0	0	0	0	0	0	0	0	0	1	0	0	0	0
19019	IOWA	Buchanan County	26.3	29.3	3	9.40618	1.45281	2.85099	0.498174	24.7342	-1.87775	9.6	1.6	0.758545	-0.148669	1185.75	960.442	24.4	1.3	0.047409	-0.047409	0.284455	-0.045523	0.474091	-0.139323	6.04156	1.22167	14.4977	0.537448	0.274973	0.145858	0.971886	-0.082402	15.3702	-4.15515	0	0	0	0	0	0	0	0	0	1	0	0	0	0
19021	IOWA	Buena Vista County	25.4	28.5	3.1	10.4955	1.25291	2.44766	-0.113341	8.09193	12.2837	12	2.6	0.979864	-0.130891	3184.26	488.909	23.2	3.2	0.097986	-0.046969	0.342952	-0.088858	0.538925	-0.028747	7.05128	2.4466	16.8488	-1.88427	0.475234	0.955308	12.5178	7.79083	18.6715	-0.755577	0	0	0	0	0	0	0	0	0	1	0	0	0	0
19023	IOWA	Butler County	25.2	25.4	0.2	8.01096	2.81237	1.96469	0.593494	11.0066	-1.51328	5.5	3.8	0.196014	0.00373	0	0	22.4	3.5	0.196014	-0.196014	0.326691	0.09137	0.522705	-0.452975	5.11376	0.49836	20.1568	-0.802858	0.078406	0.113625	0.457367	0.420488	17.8453	-6.25791	0	0	0	0	0	0	0	0	0	1	0	0	0	0
19025	IOWA	Calhoun County	24.4	30.7	6.3	10.0659	1.37418	1.88827	0.119031	6.14875	3.85447	9	1.6	1.07962	-0.036493	3384.44	883.63	25.8	1.8	0	0	0.539811	-0.230871	0.539811	0.0806	6.74746	3.86898	22.0603	0.3504	0.746739	0.307055	0.917679	0.427163	14.5868	-6.05675	0	0	0	0	0	0	0	0	0	1	0	0	0	0
19027	IOWA	Carroll County	24.9	30.8	5.9	6.46028	3.66437	1.6697	0.434592	10.5266	1.6987	6.1	2.8	1.26045	-0.3666	4091.45	1187.49	24	3.9	0	0.09674	0.420148	-0.082424	0.280099	0.59056	6.59515	1.40916	18.6873	1.10179	0.130713	-0.130713	0.578871	0.793697	16.3351	-5.81783	0	0	0	0	0	0	0	0	0	1	0	0	0	0
19029	IOWA	Cass County	25	35.7	10.7	11.0532	4.43132	3.32189	0.046382	15.8312	2.79786	9.5	1.3	1.02152	0.170926	2970.99	4192	24.9	0.4	0.068101	0.149954	0.544811	-0.036461	0.817216	-0.163051	7.65875	1.74815	20.805	0.741166	0.204304	0.20713	0.769545	0.616336	14.122	-4.7573	0	0	0	0	0	0	0	0	0	1	0	0	0	0
19031	IOWA	Cedar County	25.2	32.9	7.7	5.53689	2.15585	1.60566	0.946782	7.93454	10.5714	4.8	3.9	0.549843	0.001967	0	0	23.1	0.8	0	0.277685	0.329906	-0.051985	0.769781	-0.158873	5.23357	2.97311	16.2479	-0.214067	0.07148	-0.07148	0.940232	0.477459	12.261	-2.91955	0	0	0	0	0	0	0	0	0	1	0	0	0	0
19033	IOWA	Cerro Gordo County	26.9	26.5	-0.4	8.54629	1.9206	3.19428	-0.133827	18.7657	1.72931	7.7	2	3.50938	0.057407	19347.6	-9927.75	21.4	2.1	0.172239	-0.011722	0.215299	0.059418	0.775077	0.096303	9.28698	0.169745	17.7407	0.271051	0.869809	0.052176	2.5556	0.665652	12.7343	-4.80813	0	0	0	0	0	0	0	0	0	1	0	0	0	0
19035	IOWA	Cherokee County	24.6	26	1.4	7.26696	-2.46891	2.3486	0.020068	7.43394	16.3608	8.4	2.1	1.07403	-0.263934	2883.85	704.283	22.7	-1.3	0.153433	-0.153433	0.383583	-0.121576	0.690449	0.010752	5.78627	-1.88026	20.3069	1.61763	0.590717	0.059912	0.621404	1.48458	12.5252	-3.86811	0	0	0	0	0	0	0	0	0	1	0	0	0	0
19037	IOWA	Chickasaw County	24.8	31.1	6.3	8.26677	1.36446	4.2177	-0.709293	9.14921	14.1123	6	5.1	0.381825	0.012778	1312.1	29.8369	24.6	1.8	0.076365	0.090066	0.381825	0.033317	0.381825	-0.132179	5.28477	2.06605	17.8847	0.084061	0.053456	0.020558	0.351279	1.76221	16.5511	-5.00143	0	0	0	0	0	0	0	0	0	1	0	0	0	0
19039	IOWA	Clarke County	25.6	29.5	3.9	8.54081	2.1457	4.03767	-0.165969	7.2601	-0.618409	11.7	-0.5	0.437972	-0.10343	1830.83	387.738	24.6	3.4	0	0.110059	0.218986	0.222539	0.656958	0.003398	8.73173	-4.80524	16.9824	-0.17602	0	0.033083	3.43808	3.48737	15.5684	-1.10915	0	0	0	0	0	0	0	0	0	1	0	0	0	0
19041	IOWA	Clay County	24.8	30.5	5.7	8.22409	-0.19102	2.60698	-0.138403	9.74357	6.51873	6.4	4	1.78448	-0.090121	1715.35	4234.28	23.7	2.8	0.115128	0.12559	0.230256	0.010462	0.921022	0.222385	7.38462	1.26802	18.0117	0.793726	0.195717	-0.093774	1.1743	1.41625	12.0082	-3.55002	0	0	0	0	0	0	0	0	0	1	0	0	0	0
19043	IOWA	Clayton County	25.4	29.2	3.8	8.59932	2.71659	2.47962	0.711111	5.21227	13.9014	9.8	3.1	0.696006	-0.093949	1261.64	726.016	22.6	5.7	0	0	0.214156	0.014083	0.321234	0.251406	5.51698	1.07708	18.5673	0.575737	0.417604	-0.33836	0.583574	0.616403	17.4292	-6.74782	0	0	0	0	0	0	0	0	0	1	0	0	0	0
19045	IOWA	Clinton County	26.2	29.8	3.6	10.182	0.362958	3.264	0.722279	20.0138	8.35261	8.9	0.5	1.45566	-0.070522	1486.09	-88.1391	24.4	4.3	0.059822	0.083228	0.219346	-0.056317	0.458633	0.072695	8.26986	1.54904	15.785	0.533303	1.49155	0.511335	1.73084	0.096999	14.3947	-3.68875	0	0	0	0	0	0	0	0	0	1	0	0	0	0
19047	IOWA	Crawford County	24	31.4	7.4	11.097	0.182424	2.36112	1.15235	12.5622	-5.61877	13.8	0.1	0.649274	-0.230866	1654.41	647.854	25.8	5	0.059025	0.001891	0.354149	-0.110799	0.472199	-0.045786	5.08437	3.35257	17.2589	-0.534567	0.844056	-0.297907	8.9954	10.2351	21.4673	-0.849613	0	0	0	0	0	0	0	0	0	1	0	0	0	0
19049	IOWA	Dallas County	22.8	30	7.2	5.6058	0.889473	1.89353	1.00949	23.1026	5.24643	8.5	-0.8	0.490798	0.767434	655.681	-45.0533	22.7	1.2	0.122699	0.006437	0.171779	-0.025162	0.294479	0.238209	7.40279	1.23862	11.0969	-2.32516	0.922699	0.098048	5.33988	0.935182	10.4595	-3.65417	0	0	0	0	0	0	0	0	0	1	0	0	0	0
19051	IOWA	Davis County	25.3	30.7	5.4	11.8701	-4.46843	2.23823	1.7069	0.014614	3.19051	15.8	0.5	0.585412	0.113943	1817.35	491.924	23.9	4	0.117082	0.116508	0.351247	-0.234411	0.468329	-0.234739	4.08971	-0.465256	17.4336	0.065567	0.093666	0.479501	0.761035	-0.176171	21.1008	-5.73403	0	0	0	0	0	0	0	0	0	1	0	0	0	0
19053	IOWA	Decatur County	25.1	29.4	4.3	15.5072	3.69899	4.80672	-2.05374	8.62471	11.0262	14.5	0	0.57544	-0.109677	1319.37	43.5678	24.6	0.7	0	0	0.230176	0.01201	0.345264	0.140704	7.8503	0.359351	17.6315	0.262996	0.690528	0.210806	1.27748	1.23424	18.2851	-0.903705	0	0	0	0	0	0	0	0	0	1	0	0	0	0
19055	IOWA	Delaware County	25.1	32.4	7.3	7.93721	0.812066	2.36364	0.22964	11.5455	-0.029307	8.1	2.3	0.652032	0.133306	3023.42	3312.61	22.6	4.8	0	0.174368	0.217344	0.014957	0.380352	0.026506	4.93681	1.17735	15.0076	1.40397	0.032602	-0.009672	0.570528	0.472751	14.8931	-4.51335	0	0	0	0	0	0	0	0	0	1	0	0	0	0
19057	IOWA	Des Moines County	26.7	33.8	7.1	10.672	2.2737	3.66887	0.575886	27.4958	1.87637	9.2	0.9	2.10148	0.073158	4651.6	1245.2	25.4	3	0.047224	0.050199	0.259734	-0.114011	0.708366	0.071019	9.6608	2.13211	16.7269	0.047078	3.14514	0.42488	1.7048	0.705519	14.1953	-4.24751	0	0	0	0	0	0	0	0	0	1	0	0	0	0
19059	IOWA	Dickinson County	25.9	26.6	0.7	5.97755	2.72615	1.83597	1.8231	5.32877	16.851	5.5	3.7	1.70482	0.273438	2055.35	-169.393	20.7	0.2	0.243546	0.1174	0.304433	0.057197	1.03507	-0.072549	6.72976	0.453533	20.6283	0.953259	0.310521	0.098723	0.554067	0.469043	10.8014	-3.80795	0	0	0	0	0	0	0	0	0	1	0	0	0	0
19061	IOWA	Dubuque County	24.5	26.8	2.3	7.75702	0.522475	3.14708	-0.145897	26.8463	11.9289	6.2	2.8	2.5016	0.194964	1405.67	92.2075	19.4	0.7	0.078526	0.039663	0.179487	-0.028887	0.695512	0.099572	7.33652	1.22905	14.7572	0.438475	0.804326	0.375519	1.19583	0.507665	14.7704	-4.3	0	0	0	0	0	0	0	0	0	1	0	0	0	0
19063	IOWA	Emmet County	24.5	31.4	6.9	8.22035	2.4164	3.10834	-1.15688	6.1654	16.9016	11.5	0.6	1.08824	-0.157644	2594.54	3624.54	22.9	4.3	0.181373	0.01392	0.453432	-0.161936	0.725492	-0.237258	7.03552	2.14852	19.2346	-0.802628	0.244854	0.122048	4.35295	1.70093	17.8252	-2.83537	0	0	0	0	0	0	0	0	0	1	0	0	0	0
19065	IOWA	Fayette County	24.9	33.5	8.6	10.7844	2.23245	2.88478	0.200848	14.5599	0.100066	10.2	0.1	0.499818	0.01868	4147.63	87.1405	25.6	-1.5	0	0.099187	0.272628	-0.124046	0.363504	0.033242	7.1357	0.026062	19.0022	0.85234	0.427117	0.397917	1.47674	0.358843	15.2474	-3.99821	0	0	0	0	0	0	0	0	0	1	0	0	0	0
19067	IOWA	Floyd County	26	29.5	3.5	9.32322	4.27643	2.8007	0.713455	7.18635	6.78632	8.5	2.6	0.591716	0.015694	3015.27	154.577	26.3	-1.7	0.059172	0.066536	0.236686	-0.111625	0.532544	-0.029716	9.3556	-2.50952	19.1006	0.129702	0.118343	1.1315	1.08284	0.940424	14.1036	-3.96813	0	0	0	0	0	0	0	0	0	1	0	0	0	0
19069	IOWA	Franklin County	25	32.6	7.6	7.97933	2.46423	2.67594	0.443458	12.1929	2.8455	9.9	3.2	0.280269	-0.188947	1327.73	300.363	22.1	4.3	0.186846	-0.091969	0.467115	-0.3732	0.373692	-0.089062	5.03478	0.073349	20.5344	-1.60857	0.028027	0.085245	6.08184	6.17038	16.0011	-1.95047	0	0	0	0	0	0	0	0	0	1	0	0	0	0
19071	IOWA	Fremont County	25.9	32.2	6.3	9.48718	0.289012	1.79	1.1803	11.0076	3.79743	9.4	0.6	0.499376	0.018722	3052.06	-1564.48	26.1	3.7	0	0	0.499376	0.044338	0.249688	0.2949	6.74058	1.15787	19.7503	-0.19903	0.024969	0.415736	1.7603	1.20444	14.9541	-4.54347	0	0	0	0	0	0	0	0	0	1	0	0	0	0
19073	IOWA	Greene County	25.3	29.1	3.8	8.07791	0.03596	2.90179	-0.254841	15.5559	1.73477	9.9	0.9	0.771754	-0.056919	2279.66	372.459	25.5	0.8	0.096469	0.119724	0.482346	-0.375556	0.482346	-0.04996	8.23814	-2.02306	21.6766	-0.083211	0.135057	-0.071826	1.30234	0.984524	14.4154	-3.34993	0	0	0	0	0	0	0	0	0	1	0	0	0	0
19075	IOWA	Grundy County	23.3	31.2	7.9	4.63549	1.84799	2.35428	-0.952749	8.04439	3.0465	5.8	1.9	0.727626	-0.160867	1115.53	1117.17	24.8	-1.4	0.080847	-0.080847	0.323389	0.004916	0.080847	0.001275	4.06459	0.299535	19.2902	-0.532969	0.048508	-0.023849	0.614439	0.166425	13.479	-4.40745	0	0	0	0	0	0	0	0	0	1	0	0	0	0
19077	IOWA	Guthrie County	24.4	30.3	5.9	8.03474	-0.066991	2.47815	-0.004088	5.14814	12.8554	7.7	2.8	0.440412	-0.258568	1449.66	1301.97	22.8	3.1	0.088082	-0.088082	0.264247	0.012405	0.616577	0.029597	6.06246	1.2995	20.5584	-1.63168	0.20259	0.033088	1.57668	0.462846	14.5812	-4.84157	0	0	0	0	0	0	0	0	0	1	0	0	0	0
19079	IOWA	Hamilton County	25.6	31.6	6	6.25	2.62691	1.72414	0.911923	18.9415	0.390907	7.8	1.6	0.851685	-0.164396	923.227	418.593	25.2	-1.6	0	0.065625	0.486677	-0.224917	0.425843	-0.228966	6.38619	0.319878	17.9949	-0.232113	0.054751	-0.016178	0.997688	1.38097	12.6645	-3.62036	0	0	0	0	0	0	0	0	0	1	0	0	0	0
19081	IOWA	Hancock County	25.1	28.6	3.5	6.03028	2.75241	1.77172	2.10168	21.473	-3.46805	8	2.1	0.082645	0.012947	1398.02	181.047	22.8	1	0.082645	0.098416	0.413223	-0.051238	0.330579	0.031544	5.88235	-0.503452	17.8017	0.462744	0	0.149925	3.10744	0.755336	14.2133	-2.97225	0	0	0	0	0	0	0	0	0	1	0	0	0	0
19083	IOWA	Hardin County	24.3	33.4	9.1	7.95827	3.78719	2.79107	0.64225	15.5774	1.12234	9.2	1.3	0.850521	-0.027513	1589.84	1771.48	25.2	4.4	0.053158	0.005172	0.265788	0.084245	0.42526	-0.308602	6.93438	0.373391	20.7314	-0.080642	0.56347	0.425893	2.06251	1.40312	14.3163	-4.6457	0	0	0	0	0	0	0	0	0	1	0	0	0	0
19085	IOWA	Harrison County	25.9	30.9	5	7.14146	4.14865	2.78766	0.536919	14.1046	1.34159	8.1	1.2	0.638325	0.134261	1571.62	1764.53	23.4	3.8	0	0	0.191498	0.069768	0.446828	0.140333	5.5788	3.10529	17.6561	-0.349127	0.159581	-0.094688	0.49151	0.773902	14.99	-4.39597	0	0	0	0	0	0	0	0	0	1	0	0	0	0
19087	IOWA	Henry County	25.2	30.1	4.9	8.76115	4.58035	2.84223	0.698916	14.071	-1.19724	8.4	0.7	1.08183	-0.048067	2205.25	5770.14	25.6	-1.4	0.098348	0.052187	0.344217	-0.094073	0.688434	-0.136475	8.30653	4.32758	14.7522	0.403728	1.4998	-0.77762	1.61782	0.389351	13.8574	-2.2928	0	0	0	0	0	0	0	0	0	1	0	0	0	0
19089	IOWA	Howard County	24.6	28.3	3.7	9.32334	2.10743	2.19637	1.41298	14.4827	-5.71617	8.6	3.5	1.20822	-0.186378	2016.61	268.273	24	-2	0	0.21254	0.503423	-0.079156	0.302054	-0.089514	5.90004	2.10601	20.0161	-0.243766	0.060411	0.055525	0.151027	0.808079	20.6923	-7.10286	0	0	0	0	0	0	0	0	0	1	0	0	0	0
19091	IOWA	Humboldt County	24.7	30.6	5.9	8.28338	3.46122	2.17819	-0.294079	12.7851	1.55116	7.2	3.3	0.770639	-0.080758	4170.7	876.375	24.9	-0.2	0.09633	0.009233	0.19266	0.12377	0.481649	0.15173	5.628	2.71432	20.9999	-0.222299	0	0	1.35825	1.10935	13.6621	-2.58434	0	0	0	0	0	0	0	0	0	1	0	0	0	0
19093	IOWA	Ida County	24.8	27.3	2.5	8.80062	0.333004	2.48813	0.262533	5.78068	-2.29904	9	2	0.2552	0.161718	3011.99	329.133	24	0.2	0	0	0.510399	-0.217116	0.510399	-0.066744	5.33088	3.31409	21.6409	-0.137563	0.421079	-0.421079	0.433839	0.742462	15.0308	-5.15637	0	0	0	0	0	0	0	0	0	1	0	0	0	0
19095	IOWA	Iowa County	25.7	28.7	3	4.97626	2.99984	1.60459	0.80815	17.4346	4.84173	4.4	3.5	0.574309	0.125692	559.377	621.368	24.9	4.2	0	0.063247	0.255249	-0.001659	0.638121	-0.068897	5.49146	2.15701	17.0889	0.057574	0.102099	0.11886	0.708315	0.743705	12.9863	-4.51028	0	0	0	0	0	0	0	0	0	1	0	0	0	0
19097	IOWA	Jackson County	24.2	31.2	7	10.2693	1.03352	2.53471	0.082102	10.4736	16.5453	9.7	1.3	0.886874	-0.241567	935.554	103.155	25.4	-1.9	0.049271	0.001419	0.394166	-0.140603	0.246354	0.159161	6.77241	2.0728	17.294	0.683028	0.08376	-0.068679	0.517343	0.292027	18.5054	-5.29734	0	0	0	0	0	0	0	0	0	1	0	0	0	0
19099	IOWA	Jasper County	25.7	35.1	9.4	6.46584	4.82735	2.02767	1.25438	14.0982	8.32903	5.9	3.2	0.537447	0.011019	1855.19	275.176	22.9	0.6	0	0.110324	0.214979	-0.021901	0.45683	0.287854	6.48517	3.57976	16.0267	-0.187724	0.671808	0.45369	1.32481	0.158558	13.1905	-2.89461	0	0	0	0	0	0	0	0	0	1	0	0	0	0
19101	IOWA	Jefferson County	23.9	29	5.1	10.9162	5.76055	2.82442	2.41278	22.1808	0.570388	11.4	1.8	1.17422	0.084852	1459.06	358.315	22.4	-0.3	0.123602	0.070297	0.123602	0.07009	0.494407	0.216555	9.24292	0.298977	13.6827	0.611297	1.35344	-0.443527	1.13096	1.37937	11.9159	-3.91081	0	0	0	0	0	0	0	0	0	1	0	0	0	0
19103	IOWA	Johnson County	22.2	23.6	1.4	14.9778	3.99349	2.87722	0.212431	40.1204	7.05449	9	-0.3	13.4047	0.316862	10336.6	3719.51	17.6	1.7	0.126119	-0.05742	0.225213	-0.048688	0.648614	-0.06085	7.58421	0.774899	7.54284	0.541577	2.71967	0.838868	2.63499	0.598455	6.3364	-1.61968	0	0	0	0	0	0	0	0	0	1	0	0	0	0
19105	IOWA	Jones County	24.1	30	5.9	8.59219	1.25037	2.49875	0.537959	10.5661	4.22314	8	1.8	0.445082	0.144338	1097.23	973.091	24	0.7	0	0.098213	0.346175	-0.05176	0.296721	0.047023	6.31579	0.788248	15.8251	0.37914	1.6468	-0.011644	1.29074	-0.480524	14.6704	-3.48869	0	0	0	0	0	0	0	0	0	1	0	0	0	0
19107	IOWA	Keokuk County	26.3	33.5	7.2	10.0823	-0.360877	2.43044	1.12412	9.16652	0.129853	9.9	1	0.350877	0.190726	533.07	67.658	24.3	0	0.087719	0.00696	0.263158	0.11595	0	0.284037	5.64363	0.977377	20.2456	-1.36959	0.254386	-0.189039	0.578947	0.186549	16.0167	-4.19591	0	0	0	0	0	0	0	0	0	1	0	0	0	0
19109	IOWA	Kossuth County	24.3	28.9	4.6	10.1648	-1.50935	2.41474	-0.649324	15.5598	3.77987	8.4	1	0.524384	-0.03289	1048.07	682.361	24.1	8.2	0.058265	0.007724	0.349589	0.111559	0.640914	-0.047011	5.19942	0.030379	20.0839	1.20684	0.186448	0.00071	0.8798	0.423847	14.4177	-4.30632	0	0	0	0	0	0	0	0	0	1	0	0	0	0
19111	IOWA	Lee County	25	30.6	5.6	9.70311	3.44901	3.56343	0.841398	23.4409	7.39766	10.3	0.4	1.39283	-5.5e-05	2396.64	687.81	24.5	2.1	0.02628	0.114776	0.183959	0.04109	0.473037	0.034763	8.50092	4.32668	16.5116	0.381485	2.28634	0.866959	2.05771	0.642726	16.4124	-1.77221	0	0	0	0	0	0	0	0	0	1	0	0	0	0
19113	IOWA	Linn County	23.8	28.1	4.3	6.50293	3.64764	2.56207	0.845577	29.9987	3.54957	6.7	1.5	2.21178	0.016085	2429.1	1561.08	21.1	2.3	0.099113	0.020375	0.187792	-0.034256	0.652057	0.103107	8.60618	3.06639	12.2498	0.374917	2.32497	0.90549	1.48773	0.720068	9.41677	-2.52687	0	0	0	0	0	0	0	0	0	1	0	0	0	0
19115	IOWA	Louisa County	24.1	33.8	9.7	9.34034	2.9664	2.83203	1.39473	9.06471	-7.17073	11.7	1	0.164163	0.00365	0	0	22.9	4	0	0	0.328326	0.027037	0.328326	0.116316	7.07463	3.9095	13.9292	0.585638	0.155955	-0.155955	12.657	3.47067	20.3373	-1.095	0	0	0	0	0	0	0	0	0	1	0	0	0	0
19117	IOWA	Lucas County	24.7	31.3	6.6	13.6808	0.070297	3.10373	3.00641	8.30818	14.1163	9.4	2.8	0.424538	0.001413	1287.09	929.059	24.3	4	0	0.217889	0.424538	-0.316361	0.636807	-0.309974	6.73453	-1.15568	19.2528	-1.41009	0.159202	-0.106067	0.509446	0.043158	20.8807	-5.98209	0	0	0	0	0	0	0	0	0	1	0	0	0	0
19119	IOWA	Lyon County	23.8	26.5	2.7	7.03822	-1.28704	1.62976	-0.107336	10.6681	1.82522	7.7	2.7	0.255037	0.004374	1880.64	-926.678	23.9	2.7	0	0.089509	0.680099	-0.054807	0.425062	-0.067024	3.56156	-0.163804	18.6942	-1.32682	0.229533	0.009956	0.272039	0.792357	21.2893	-6.43223	0	0	0	0	0	0	0	0	0	1	0	0	0	0
19121	IOWA	Madison County	25.1	28.5	3.4	6.74487	0.502387	2.92074	-0.41049	9.0566	13.7017	7.2	2.4	0.213995	-0.007248	2759.11	1289.4	24.9	-4.3	0	0.064897	0.142664	-0.012473	0.285327	0.104056	5.79563	0.819512	15.2008	-1.13144	0.085598	0.20287	0.592054	0.987963	12.4163	-6.69042	0	0	0	0	0	0	0	0	0	1	0	0	0	0
19123	IOWA	Mahaska County	24.7	28	3.3	9.84112	1.54183	2.8983	0.887789	19.3299	2.55054	7.6	3.1	0.761137	-0.094123	3146.5	1113.17	24.8	4.6	0.134318	0.002045	0.358182	-0.176862	0.582046	-0.127501	8.22518	-0.057553	16.3421	-1.07095	0.282069	0.754412	1.30289	0.177152	17.3814	-5.50967	0	0	0	0	0	0	0	0	0	1	0	0	0	0
19125	IOWA	Marion County	23.6	31.5	7.9	7.63492	0.126757	2.29968	0.774609	18.7883	-0.127342	5.4	3.1	0.935979	-0.198279	3696.03	1308.88	23.2	0.5	0.031199	-0.000601	0.280794	-0.035582	0.655185	-0.043228	6.94072	0.167173	15.974	-0.010796	0.648945	-0.201779	0.708224	0.501577	16.0172	-6.31719	0	0	0	0	0	0	0	0	0	1	0	0	0	0
19127	IOWA	Marshall County	27.9	31.6	3.7	10.2427	2.36464	2.87702	1.00629	27.3638	-3.91727	11.8	-0.6	1.70436	-0.130535	4321.61	1152.66	23.7	0.5	0.076315	0.000101	0.178067	0.051207	0.55964	0.000741	9.29524	1.47118	16.6111	-0.040385	0.709725	0.571834	8.85503	5.24724	17.7127	-4.02565	0	0	0	0	0	0	0	0	0	1	0	0	0	0
19129	IOWA	Mills County	24.6	25.7	1.1	8.2509	2.74816	3.38952	-1.04291	19.0053	15.7326	6.6	2.3	0.687427	-0.095494	0	0	22.5	1	0.137485	0.062488	0.206228	-0.006141	0.274971	-0.074997	6.84211	0.26228	12.6005	0.082164	0.226851	-0.040829	1.1755	0.884027	16.8081	-3.23669	0	0	0	0	0	0	0	0	0	1	0	0	0	0
19131	IOWA	Mitchell County	25	26	1	10.7056	-3.55452	1.96173	0.406321	11.8707	13.7199	8.8	1.9	0.36785	-0.090829	5021.43	544.93	22.6	4.3	0	0.278267	0.275887	0.187663	0.643737	-0.272714	5.11288	-0.482612	21.5284	-0.722114	0.07357	0.278608	0.064374	0.686321	15.5601	-4.28703	0	0	0	0	0	0	0	0	0	1	0	0	0	0
19133	IOWA	Monona County	24.4	27.2	2.8	9.40921	3.27146	2.28322	1.37417	13.5182	-0.042255	10.5	1.5	1.19761	0.05111	5985.33	-121.982	24.2	5.5	0	0.225175	0.698603	-0.474616	0.698603	-0.023079	5.35456	3.07689	23.9222	-0.39726	0.03992	-0.028953	0.359281	0.682614	18.3117	-6.20896	0	0	0	0	0	0	0	0	0	1	0	0	0	0
19135	IOWA	Monroe County	25.5	32.5	7	9.02698	5.03594	2.24108	2.20374	4.50059	15.3639	9.1	2.9	0.249501	0.266106	4451.72	-1439.64	22.9	11.5	0	0.132468	0.374251	-0.110017	0.623752	0.038587	7.99097	-0.266448	19.6357	-0.599995	0.224551	0.379758	0.374251	-0.164057	17.7778	-4.84105	0	0	0	0	0	0	0	0	0	1	0	0	0	0
19137	IOWA	Montgomery County	25.6	30.5	4.9	9.06952	5.00287	3.11145	0.24348	7.68754	13.9209	9.9	1.2	1.01946	0.019721	3522.13	769.992	27	-2.6	0.084955	0.007672	0.254864	0.023449	0.764591	0.254305	9.82252	-0.075808	20.2022	-0.645299	0.025486	0.211567	1.33379	1.13704	18.1684	-6.82764	0	0	0	0	0	0	0	0	0	1	0	0	0	0
19139	IOWA	Muscatine County	25.3	31.6	6.3	8.87239	3.15143	2.68017	2.618	21.7949	5.23041	11.5	-0.9	0.934759	0.1039	1401.51	945.922	25.3	-1.5	0.047936	0.04523	0.26365	0.039626	0.575236	0.100219	8.23571	3.09374	12.8709	-0.507545	0.69268	0.284987	11.9433	1.99607	19.6934	-4.84058	0	0	0	0	0	0	0	0	0	1	0	0	0	0
19141	IOWA	O'Brien County	24.6	30.1	5.5	7.26496	1.43038	1.89868	0.510639	4.41504	11.026	6.5	4.4	0.662164	0.028257	2241.29	1971.05	25.8	-1.6	0.066216	0.220975	0.463515	0.037962	0.72838	0.204991	3.08657	1.23105	21.1892	0.528859	0.28473	-0.057167	1.67528	1.32572	19.3336	-7.63988	0	0	0	0	0	0	0	0	0	1	0	0	0	0
19143	IOWA	Osceola County	26.3	30.9	4.6	7.02726	2.31781	2.14833	0.277443	18.34	-12.8911	9.5	2.8	2.42753	0.014714	2417.96	791.256	25.6	-1.8	0.142796	-0.142796	0.428388	-0.114418	0.285592	0.029667	4.16881	0.024928	19.0775	-0.622404	0.399829	-0.399829	1.94202	1.46531	18.9369	-5.27349	0	0	0	0	0	0	0	0	0	1	0	0	0	0
19145	IOWA	Page County	25.4	32.6	7.2	12.4857	-1.10264	3.58642	-0.267109	18.9238	-11.7108	8.9	1.6	1.35485	0.099529	3482.92	8394.66	24.8	3.5	0.117813	0.078779	0.294533	-0.033437	0.824694	-0.234916	8.52197	3.71171	19.7161	0.329647	1.34307	1.38091	1.36664	0.98272	14.5431	-2.1112	0	0	0	0	0	0	0	0	0	1	0	0	0	0
19147	IOWA	Palo Alto County	24.4	28.5	4.1	10.5548	1.53925	1.31661	2.14933	13.6458	5.93117	9.5	1.8	0.689859	-0.503136	2361.19	-8.61208	27.3	-2.3	0.098551	-0.098551	0.492756	-0.169981	0.689859	0.064533	6.25698	-2.7062	21.4152	-0.054218	0	0	1.26146	-0.166294	16.3329	-3.76336	0	0	0	0	0	0	0	0	0	1	0	0	0	0
19149	IOWA	Plymouth County	24.2	30.3	6.1	5.99361	-0.966951	1.33348	0.514161	7.55989	18.5124	6.5	2	0.724375	0.007235	1569.84	359.128	25	3.7	0.241458	-0.076237	0.201215	0.046616	0.764618	-0.14504	5.8326	0.381844	15.9363	-0.36309	0.217313	-0.024342	1.09461	1.52897	12.636	-3.82721	0	0	0	0	0	0	0	0	0	1	0	0	0	0
19151	IOWA	Pocahontas County	24.4	29.6	5.2	9.09735	-0.173715	1.95295	1.22726	6.29695	13.4015	8.3	2	0.34634	0.150482	2922.77	1245.7	24.6	-0.1	0.115447	-0.115447	0.577234	-0.036881	0.577234	-0.304977	5.83197	-0.295142	21.7271	0.678514	0.023089	0.122144	0.71577	1.3175	13.3622	-4.14314	0	0	0	0	0	0	0	0	0	1	0	0	0	0
19153	IOWA	Polk County	24	27.5	3.5	7.93604	1.47081	3.46239	0.054325	33.9436	3.81916	9.1	0.3	2.51735	-0.044714	4538.6	-196.692	20.6	3.3	0.101441	0.04759	0.181526	-0.020194	0.808861	-0.070688	9.36902	1.10012	11.1118	-0.028012	4.60437	0.402739	4.36571	2.07787	11.6661	-2.79681	0	0	0	0	0	0	0	0	0	1	0	0	0	0
19155	IOWA	Pottawattamie County	26.6	29.9	3.3	8.40238	2.93124	2.81777	1.47249	24.8213	2.27248	10.1	1	1.33403	-0.057972	1481.68	266.178	25.6	1.1	0.068412	0.020256	0.205236	-0.038372	0.661315	0.01478	10.2911	-0.118845	13.7679	0.039322	0.716045	0.312663	3.23703	1.07529	15.963	-4.68665	0	0	0	0	0	0	0	0	0	1	0	0	0	0
19157	IOWA	Poweshiek County	24.8	30.5	5.7	9.83493	-0.330472	3.37735	0.384717	22.8964	12.1095	7.5	1.9	1.38188	-0.24577	2805	-179.807	23.4	1.4	0.053149	0.055411	0.318894	0.007107	0.531491	0.174149	8.08328	1.47495	17.5764	0.577013	0.393303	0.161534	1.18522	0.581636	13.2638	-5.79546	0	0	0	0	0	0	0	0	0	1	0	0	0	0
19159	IOWA	Ringgold County	25	29.4	4.4	14.2642	-1.98531	2.33891	-0.223812	9.22585	-2.27841	12.7	1.2	0.914244	0.417735	2802.34	2156.17	23.6	2.4	0.182849	-0.182849	0.548546	-0.144819	0.365698	0.038833	6.33159	3.21748	24.1178	-1.04387	0.091424	-0.091424	0.329128	0.184503	17.1912	-7.69136	0	0	0	0	0	0	0	0	0	1	0	0	0	0
19161	IOWA	Sac County	24.9	29.1	4.2	9.91986	1.26534	1.97028	-0.153403	5.7181	4.1699	10.2	0.7	0.693902	0.038407	1693.82	669.68	24	0.9	0.086738	0.012676	0.260213	0.235607	0.346951	-0.048711	5.94275	0.356711	22.6906	0.158778	0.286235	-0.286235	0.815335	1.01766	15.8445	-4.17893	0	0	0	0	0	0	0	0	0	1	0	0	0	0
19163	IOWA	Scott County	23.2	27.2	4	10.4996	1.46751	3.57078	-0.009242	34.3645	0.199308	9.8	0.2	2.40754	0.039935	1274.78	-16.6428	20.8	0	0.07563	0.050383	0.195377	-0.015346	0.737389	0.018687	10.478	1.35409	11.8549	0.587233	5.94575	0.423811	3.95921	0.85201	13.6849	-4.04233	0	0	0	0	0	0	0	0	0	1	0	0	0	0
19165	IOWA	Shelby County	25.9	32.1	6.2	6.01463	1.5802	1.7399	1.06858	13.6065	-8.7053	7.7	1.3	0.607303	-0.04788	1715.1	4606.48	21.3	2.8	0	0	0.455477	-0.208168	0.607303	0.061761	5.37289	0.147336	20.4509	0.436293	0.129052	-0.129052	0.698398	0.406529	13.4085	-4.06382	0	0	0	0	0	0	0	0	0	1	0	0	0	0
19167	IOWA	Sioux County	22.6	26.3	3.7	6.43858	-0.063411	1.302	0.232406	12.0369	-3.71322	8	2	0.886385	0.179775	3924.4	1493.48	22.9	0.4	0.09497	-0.032943	0.316566	-0.006712	0.854728	-0.07939	3.64783	0.397418	15.0242	-0.125094	0.291241	0.410372	2.102	3.29886	19.6401	-6.71785	0	0	0	0	0	0	0	0	0	1	0	0	0	0
19169	IOWA	Story County	21.9	26	4.1	14.0616	5.96127	3.06991	0.214939	42.3562	3.702	7.9	-0.2	2.06299	0.176147	2001.81	-33.4477	20.3	0.8	0.050012	0.064649	0.200048	-0.06209	0.762681	-0.051786	6.48734	-0.415542	9.72981	0.59102	1.84419	0.248287	1.65164	0.456166	6.46531	-1.64312	0	0	0	0	0	0	0	0	0	1	0	0	0	0
19171	IOWA	Tama County	24.5	25.7	1.2	10.532	-0.608988	2.5238	0.296304	18.149	4.01114	10.3	0.5	0.331437	-0.221766	0	0	24.1	4.5	0	0.115095	0.331437	-0.101816	0.276197	0.184181	6.0036	4.36619	18.7151	-0.344894	0.110479	0.297245	3.18179	2.34513	15.7606	-4.04846	0	0	0	0	0	0	0	0	0	1	0	0	0	0
19173	IOWA	Taylor County	24.5	30.2	5.7	12.1047	-0.752102	2.41379	-0.378515	6.24111	1.84684	13.9	-1	0	0	0	0	24.7	-1.2	0	0	0.431158	-0.114664	0.574878	0.055639	5.67708	-0.90226	22.1184	-1.04289	0	0.233136	3.60736	1.11754	16.7016	-3.76964	0	0	0	0	0	0	0	0	0	1	0	0	0	0
19175	IOWA	Union County	24.8	30.2	5.4	11.4001	4.13235	2.54315	0.023329	8.30367	9.27962	9.1	1.4	0.974896	-0.0964	1883.5	1590.17	22.7	4.9	0.162483	0.000903	0.243724	0.000619	0.731172	-0.241016	8.09061	2.1917	18.6855	-0.012113	0.073117	0.051096	0.723048	1.10703	12.6828	-2.72405	0	0	0	0	0	0	0	0	0	1	0	0	0	0
19177	IOWA	Van Buren County	25.3	32.3	7	12.6805	1.96338	2.33737	2.07945	6.0763	10.8152	11.1	2.9	0.384172	-0.130208	1328.21	846.939	23.3	1	0.128057	-0.128057	0.640287	0.14172	0.640287	-0.379836	5.46875	1.36383	18.9141	0.545598	0.140863	0.081011	0.243309	0.043822	17.2867	-1.57085	0	0	0	0	0	0	0	0	0	1	0	0	0	0
19179	IOWA	Wapello County	25.6	29.1	3.5	13.2242	1.64892	4.13928	0.996361	22.979	0.788525	11.2	-0.1	2.10812	-0.491711	3729.27	-94.9302	24.5	1	0.055477	0.029427	0.194169	0.031993	0.665724	0.183317	10.3786	-0.394082	17.8026	-1.11335	0.965299	-0.184666	2.42989	4.38727	18.4992	-2.74666	0	0	0	0	0	0	0	0	0	1	0	0	0	0
19181	IOWA	Warren County	24.9	35	10.1	5.06846	1.51569	2.56261	0.075848	22.6542	4.69873	7	1	0.245875	0.159188	0	0	21.1	5.4	0.09835	0.034173	0.147525	-0.014615	0.442576	-0.022918	7.70323	0.684832	11.8241	1.13747	0.233582	0.185046	1.13349	0.445986	9.97438	-3.7584	0	0	0	0	0	0	0	0	0	1	0	0	0	0
19183	IOWA	Washington County	23.5	30.6	7.1	7.57418	5.76204	1.84602	1.61705	7.73607	18.2041	9.7	1.6	0.774069	0.089217	1792.36	448.189	23.1	-0.2	0.048379	0.092744	0.241896	-0.05337	0.580552	-0.251264	5.93116	3.75429	17.8471	-0.888914	0.338655	0.115203	2.6657	1.65541	17.505	-5.51521	0	0	0	0	0	0	0	0	0	1	0	0	0	0
19185	IOWA	Wayne County	24.9	33.5	8.6	13.9848	-1.04573	2.35911	0.966354	7.03554	6.16434	12.7	-0.3	0.445765	0.022998	3826	-293.217	26.8	-1.7	0.148588	0.169731	0.445765	0.031382	0.297177	0.021142	6.19147	1.17472	23.6107	-0.779287	0.356612	-0.356612	0.63893	-0.63893	16.0525	-1.29842	0	0	0	0	0	0	0	0	0	1	0	0	0	0
19187	IOWA	Webster County	26.8	30	3.2	9.987	3.70589	2.67936	2.28936	22.5138	-3.89292	10.1	1.5	1.78949	-0.184524	3422.24	-601.063	25.7	4.7	0.049708	0.13284	0.173978	0.008397	0.646204	0.057912	9.70186	2.97615	17.3754	-0.936707	2.7911	1.19246	1.95849	1.1904	15.7577	-4.87418	0	0	0	0	0	0	0	0	0	1	0	0	0	0
19189	IOWA	Winnebago County	24.8	26.1	1.3	8.38099	1.94693	2.00214	1.14273	7.52736	-1.14673	8.1	0.9	0.255907	-0.246309	0	0	21.4	1.2	0	0.094322	0.34121	-0.057663	0.597117	-0.125508	6.31678	0.99948	18.9201	0.138535	0.136484	0.389589	2.27757	0.472772	12.738	-2.11698	0	0	0	0	0	0	0	0	0	1	0	0	0	0
19191	IOWA	Winneshiek County	24.8	24.5	-0.3	7.97071	0.030366	3.20983	-0.635252	10.5329	14.2202	6.7	3.9	1.31394	0.202072	2037.68	742.755	24.1	-2.5	0.093853	0.051574	0.281558	0.008951	0.422337	-0.131484	4.42157	0.219698	15.7532	1.04995	0.680432	-0.059164	0.797748	0.271411	15.9359	-6.80652	0	0	0	0	0	0	0	0	0	1	0	0	0	0
19193	IOWA	Woodbury County	24.4	30.5	6.1	10.3025	4.17658	2.8611	1.34001	29.1343	-2.13807	12.8	0.7	2.4452	-0.299711	4034.68	-276.981	24	5.1	0.096268	0.010704	0.29843	-0.07492	0.750888	0.143784	10.3642	1.9118	13.3687	-0.540977	1.94846	0.390286	8.98851	2.47035	18.5563	-4.23148	0	0	0	0	0	0	0	0	0	1	0	0	0	0
19195	IOWA	Worth County	25.2	28.7	3.5	8.34299	0.489944	2.56082	0.079337	3.80535	7.42554	7.2	2.3	0.252876	-0.388651	0	0	25.9	-1.7	0	0	0.252876	0.012052	0.632191	-0.234366	5.45213	1.46583	19.383	-1.14151	0.252876	0.193318	1.06208	0.958916	14.0066	-4.05688	0	0	0	0	0	0	0	0	0	1	0	0	0	0
19197	IOWA	Wright County	24.7	30	5.3	7.04648	6.20682	2.3727	-0.015345	8.8007	5.48553	9.4	1.6	0.83717	0.032931	2482	6810.35	23.3	4.7	0.069764	0.008877	0.418585	-0.025994	0.767406	-0.216919	5.9799	2.91622	21.1037	-0.473253	0.118599	-0.118599	4.56258	4.06538	15.6041	-3.21729	0	0	0	0	0	0	0	0	0	1	0	0	0	0
20001	KANSAS	Allen County	25.5	34.5	9	14.8703	-1.76141	2.75734	0.635803	13.572	-1.25523	12.7	2.3	0.417101	0.012613	1645.12	-194.471	23.8	2.5	0.069517	0.006224	0.417101	-0.114111	1.32082	-0.790638	9.73542	-0.718144	17.9701	-0.160662	2.30796	-0.591926	1.82134	0.640794	16.864	-5.33825	0	0	0	0	0	0	0	0	0	0	0	0	0	1
20003	KANSAS	Anderson County	25.2	32.1	6.9	12.7649	2.29054	2.26768	0.001706	7.44764	-0.889971	14.4	1.7	0.863132	0.022625	1890.75	2728.49	24.6	1.2	0	0	0.246609	0.133879	0.369914	0.011184	5.14738	0.069277	20.185	-1.10901	0.27127	-0.27127	1.27004	-1.27004	18.1169	-6.84634	0	0	0	0	0	0	0	0	0	0	0	0	0	1
20005	KANSAS	Atchison County	27.1	33.4	6.3	13.2751	-0.876319	4.02402	0.577587	16.4213	-12.7134	10.6	3.6	1.25194	0.196504	2167.52	165.893	26.8	2.7	0	0.121869	0.29808	0.006433	0.655777	-0.046429	10.0513	0.079571	16.299	-1.10078	5.79468	0.501996	2.30118	-0.078823	15.3253	-4.10844	0	0	0	0	0	0	0	0	0	0	0	0	0	1
20007	KANSAS	Barber County	24.2	34.5	10.3	10.0879	1.94549	1.24491	-0.62937	14.5088	-10.893	13.4	3.4	0.376861	0.24272	2023.93	4512.56	24.9	7.5	0.18843	0.029292	0.565291	0.521184	0.942152	-0.288984	4.35348	3.68224	21.4811	-0.755564	0.376861	0.047407	1.56397	1.02406	14.2074	-5.83179	0	0	0	0	0	0	0	0	0	0	0	0	0	1
20009	KANSAS	Barton County	24.4	34.5	10.1	12.9098	0.26234	3.48597	0.309813	17.0056	-3.53789	13.5	4.6	1.70183	-0.354406	6084.2	542.214	24.7	1.8	0.070909	0.038324	0.212728	-0.031246	0.638185	-0.128426	8.48173	1.74241	17.8763	-0.529767	1.07428	-0.072614	8.30704	3.44533	17.7388	-3.37548	0	0	0	0	0	0	0	0	0	0	0	0	0	1
20011	KANSAS	Bourbon County	24.1	34.8	10.7	13.549	0.605072	2.48865	-0.449773	12.1154	0.726312	13.4	2.1	1.88569	-0.241107	5426.56	-1395.44	25.1	1	0	0.067186	0.325119	-0.123497	2.27583	-1.4696	8.24468	0.001718	18.2392	-0.928097	2.63996	0.000478	0.949347	0.640307	15.7852	-2.88726	0	0	0	0	0	0	0	0	0	0	0	0	0	1
20013	KANSAS	Brown County	25.7	36.7	11	12.9109	3.21878	3.67638	-0.665105	8.37933	-3.18006	13.4	2.3	1.49198	0.134209	3452.72	-743.309	26.1	2.9	0.093249	-0.093249	0.186498	0.115482	0.652742	0.052406	9.14305	0.4065	19.7874	-1.72796	1.837	-0.420966	2.0608	1.18013	15.4096	-3.55301	0	0	0	0	0	0	0	0	0	0	0	0	0	1
20015	KANSAS	Butler County	25.3	32.5	7.2	7.31341	1.05957	2.35008	1.41562	21.4914	3.02582	9.9	2.6	0.941461	0.438883	885.68	580.525	23.5	0	0.067247	0.010775	0.168118	-0.027134	0.790155	-0.119161	7.23887	0.130192	12.4727	0.205839	1.35503	0.184457	1.91655	0.930236	12.6704	-4.25716	0	0	0	0	0	0	0	0	0	0	0	0	0	1
20017	KANSAS	Chase County	25.9	31.8	5.9	8.57143	3.00346	1.78794	0.771635	0	0	13.3	5.5	0	0	0	0	24.5	-2	0	0	0.330033	0.027256	0	0	6.71463	-1.31262	18.7459	-0.620875	0.561056	-0.352723	1.61716	1.40367	12.8784	-2.94365	0	0	0	0	0	0	0	0	0	0	0	0	0	1
20019	KANSAS	Chautauqua County	26.1	29.5	3.4	12.2108	-0.607689	2.48643	-0.77594	0	0	15	5.4	0.688231	-0.722369	966.047	208.809	27.6	-2.9	0	0	0.22941	0.036979	0.458821	-0.191798	4.99195	3.57416	24.4322	0.214942	0	1.43753	1.37646	-0.148025	18.9666	-6.92627	0	0	0	0	0	0	0	0	0	0	0	0	0	1
20021	KANSAS	Cherokee County	26.7	35.7	9	14.3347	2.30879	3.41925	-0.310624	10.6394	8.00571	14	2.1	0.353904	0.242743	407.963	24.58	27.4	-1.9	0.044238	0.003236	0.398142	-0.256708	0.575094	-0.147825	8.72877	2.39159	15.1604	0.458327	0.729927	-0.17111	1.03075	0.382732	19.6545	-4.52922	0	0	0	0	0	0	0	0	0	0	0	0	0	1
20023	KANSAS	Cheyenne County	24.9	32.8	7.9	9.44247	2.40964	1.70771	-1.27889	0	0	18.4	0.3	1.26382	0.079843	3084.36	4161.58	25	-4.6	0.315956	-0.315956	0.947867	0.530911	0.631912	-0.631912	7.23404	-1.62429	26.6351	-0.271763	0	0	2.46446	-0.333722	14.4883	-1.31258	0	0	0	0	0	0	0	0	0	0	0	0	0	1
20025	KANSAS	Clark County	25.8	32.4	6.6	12.655	-0.832089	1.61031	-0.316406	0	0	12.9	3.5	1.25523	0.565249	5138.08	10686.1	25.6	2.2	0	0	0.41841	0.542141	0.83682	-0.356282	4.23977	1.49379	21.6318	1.85625	0.502092	-0.502092	3.59833	0.621083	12.561	-5.22633	0	0	0	0	0	0	0	0	0	0	0	0	0	1
20027	KANSAS	Clay County	25.9	30.9	5	10.1475	-3.06976	2.23512	-0.726286	3.8508	-0.278244	11	3.7	0.906824	0.218144	3128.43	2118.51	27.2	-0.3	0	0	0.113353	0.001408	0.566765	-0.222096	5.66483	1.50421	20.7776	-0.978479	0.226706	0.789226	1.04285	0.608042	12.9937	-2.37025	0	0	0	0	0	0	0	0	0	0	0	0	0	1
20029	KANSAS	Cloud County	25.5	31.3	5.8	10.7597	3.67471	2.64709	0.03415	12.0903	-3.97263	11.3	3.7	2.04519	-0.349147	1839.99	743.123	24.7	-1.8	0	0.215913	0.29217	0.030499	0.77912	-0.131381	6.84075	-0.304547	23.2372	-1.20244	0.19478	-0.173428	0.759642	0.670912	14.4739	-3.42536	0	0	0	0	0	0	0	0	0	0	0	0	0	1
20031	KANSAS	Coffey County	25.7	34.9	9.2	6.60757	6.39568	3.0192	-1.23295	5.95581	13.2436	10.9	2.3	0.676819	-0.097894	974.168	1476.14	22.4	1.1	0.225606	-0.225606	0.225606	0.130723	0.564016	0.265761	6.01594	1.37755	16.2888	-0.318521	0.248167	0.271191	1.3762	0.760251	13.0647	-4.10076	0	0	0	0	0	0	0	0	0	0	0	0	0	1
20033	KANSAS	Comanche County	24.7	29.3	4.6	10.1877	0.222974	0.126984	0.469833	0	0	12.9	2.9	0.508388	0.01533	2056.43	3605.19	25.2	3.6	0	0	1.01678	0.045311	0.508388	-0.508388	4.5045	4.17318	25.7245	-4.26499	0	0	1.27097	1.48579	8.68056	-2.31828	0	0	0	0	0	0	0	0	0	0	0	0	0	1
20035	KANSAS	Cowley County	25.7	32.9	7.2	12.931	1.78252	4.96593	-1.24947	18.172	-2.49261	12.5	3.3	1.07465	-0.07665	2910.42	-342.161	28.6	-0.2	0	0.029732	0.11022	0.068052	0.771541	-0.2661	8.13461	3.42823	15.8717	-1.46266	2.33391	0.508549	3.35069	2.76001	14.5636	-1.83859	0	0	0	0	0	0	0	0	0	0	0	0	0	1
20037	KANSAS	Crawford County	25.7	34.8	9.1	15.9539	4.04346	3.0889	1.00314	21.4098	3.92163	13.6	3.6	1.17672	0.044713	2695.86	668.311	24.7	3	0.078448	0.050189	0.287642	-0.133345	0.627582	-0.113033	9.66011	-1.58058	15.4542	-0.946829	1.52189	1.09352	2.55478	0.765469	15.4563	-4.24209	0	0	0	0	0	0	0	0	0	0	0	0	0	1
20039	KANSAS	Decatur County	25.3	32	6.7	11.6034	4.22767	0.612613	0.144058	29.0314	-24.0957	16.4	3.2	1.44009	0.489184	4338.42	-2386.63	25.7	0.4	0.288018	-0.288018	0.288018	0.061078	0	0.350263	4.90296	3.04911	26.2673	1.48053	0.374424	-0.205847	0.979263	0.301924	13.5942	-2.08089	0	0	0	0	0	0	0	0	0	0	0	0	0	1
20041	KANSAS	Dickinson County	27.9	31.3	3.4	7.5396	0.79596	2.12326	0.286542	3.01919	11.6067	10.1	3.8	0.775434	0.053987	1805.62	1078.23	26.6	-0.7	0	0	0.465261	-0.254876	0.568652	0.009839	6.73785	0.409038	18.5949	-0.572148	0.289495	0.385041	2.21774	1.23399	13.644	-3.53126	0	0	0	0	0	0	0	0	0	0	0	0	0	1
20043	KANSAS	Doniphan County	25.1	35.6	10.5	11.888	1.31723	4.52989	-0.68435	8.74526	-1.67738	10.6	5.6	0.606134	0.144752	0	0	27.6	0	0.121227	-0.121227	0.606134	0.179824	0.242454	-0.111289	7.80891	2.53418	16.0626	-0.258104	1.67293	1.24999	0.703116	0.978209	19.8223	-5.09082	0	0	0	0	0	0	0	0	0	0	0	0	0	1
20045	KANSAS	Douglas County	21.5	26.5	5	15.8544	4.79952	3.2708	1.26392	33.4411	2.87107	12.1	2.2	2.08079	0.276831	1249.3	728.589	21	-1.4	0.08003	-0.011292	0.190072	-0.017595	0.730278	0.060216	9.41127	0.829821	7.96002	1.02489	4.11456	-0.3071	3.1472	0.728855	7.64031	-3.06723	0	0	0	0	0	0	0	0	0	0	0	0	0	1
20047	KANSAS	Edwards County	24.9	34.6	9.7	10.3723	5.7686	1.62422	0.14606	5.5602	-3.89584	16	2.5	0.579878	0.022433	2066.11	1087.52	24.9	1.8	0.289939	-0.289939	0.289939	0.033656	0.289939	-0.289939	4.39791	3.65795	21.2815	-2.74401	0.289939	-0.001293	10.0899	3.73308	18.7973	-0.858199	0	0	0	0	0	0	0	0	0	0	0	0	0	1
20049	KANSAS	Elk County	25.3	32.3	7	13.767	6.56796	2.45023	1.35544	0	0	19.8	2.3	0	0.331565	0	0	23.8	2.7	0	0	1.22662	-1.24262	0.613309	0.053136	5.89496	0.823962	25.575	-1.90124	0	0	2.42257	0.462046	20.0085	-6.06137	0	0	0	0	0	0	0	0	0	0	0	0	0	1
20051	KANSAS	Ellis County	22.7	31.1	8.4	12.9051	1.28027	2.89516	0.510023	23.6928	9.60123	9.9	4	2.69022	-0.042252	8465.7	2418.88	23.6	0.7	0.218126	-0.073925	0.327189	-0.147558	0.836151	0.173258	8.96199	-3.13512	14.3345	-0.138131	0.349002	0.210372	2.0722	1.17436	12.8333	-4.05492	0	0	0	0	0	0	0	0	0	0	0	0	0	1
20053	KANSAS	Ellsworth County	25.1	35.5	10.4	7.20309	1.56668	1.98885	-0.097773	2.76817	0.960885	11.1	5.8	0.766284	0.010386	1350.04	1338.13	22.8	1.4	0	0	0.45977	-0.45977	0.45977	-0.136093	5.31401	-1.57397	20.1992	-1.59831	3.50958	-0.292034	3.84674	0.731454	15.1717	-6.84761	0	0	0	0	0	0	0	0	0	0	0	0	0	1
20055	KANSAS	Finney County	23.8	32.8	9	14.2286	0.065991	3.39847	0.362315	15.2784	1.68302	19.3	4.3	1.03645	-0.027453	1544.18	1436.6	25.7	0.1	0.049355	0.093251	0.123387	0.043227	0.444192	0.078696	9.38986	1.64917	6.70237	0.719223	0.863707	0.299651	43.3161	0.774391	32.6005	-5.2423	0	0	0	0	0	0	0	0	0	0	0	0	0	1
20057	KANSAS	Ford County	25.8	32.8	7	12.3978	4.34803	3.33007	-0.609129	23.5525	0.28387	17.7	4.1	1.38641	-0.04677	889.087	-107.906	22.5	6.1	0.123236	-0.004514	0.184854	-0.006112	0.492945	-0.107096	8.73076	4.49689	10.9865	-0.892109	1.05367	0.325746	37.7442	8.87277	30.131	0.113373	0	0	0	0	0	0	0	0	0	0	0	0	0	1
20059	KANSAS	Franklin County	25.8	33.5	7.7	7.68689	0.289356	2.37169	1.49169	8.94139	0.014592	11.3	1.5	0.645578	0.09947	1558.59	1978.5	27.9	-0.8	0.080697	-0.042877	0.161394	-0.047499	0.484183	0.120937	9.21882	0.587307	13.8638	-1.02296	1.08538	-0.179056	2.32408	0.726187	14.6893	-5.78362	0	0	0	0	0	0	0	0	0	0	0	0	0	1
20061	KANSAS	Geary County	24.4	29.3	4.9	12.0832	-0.561538	3.60295	-0.334122	19.3996	7.22747	17.8	-2.2	0.930332	0.154587	12315.6	4837.95	25.2	4.7	0.071564	-0.008574	0.143128	-0.018544	0.71564	-0.117234	11.159	0.997736	9.45719	0.676031	20.7929	-3.695	8.58768	0.360264	13.9863	-4.56071	0	0	0	0	0	0	0	0	0	0	0	0	0	1
20063	KANSAS	Gove County	24	31.1	7.1	10.3185	-2.80496	1.1745	-0.412229	1.59475	14.0669	15.4	4.2	1.62973	0.252618	8249.67	-4289.3	25.3	2.4	0	0	1.62973	-0.42058	0.977836	0.231842	3.66552	-1.64652	22.8162	2.38583	0.391134	-0.391134	0.847458	0.883978	15.5189	-4.78317	0	0	0	0	0	0	0	0	0	0	0	0	0	1
20065	KANSAS	Graham County	24.4	32.2	7.8	11.5066	-0.321842	1.62568	-0.786125	8.28587	9.39335	13.5	4.4	1.01833	-0.301268	4206.72	10992	26.4	-2.8	0	0	0.339443	0.068329	0.678887	-0.268209	6.72963	-1.65419	23.5234	-1.42677	2.78343	1.03574	0.814664	0.432413	16.3765	-9.52272	0	0	0	0	0	0	0	0	0	0	0	0	0	1
20067	KANSAS	Grant County	26.6	33.4	6.8	10.0551	0.595396	3.10603	-1.45003	1.43409	13.7352	17.4	4.5	0.632191	-0.246074	2222.66	-547.668	24.4	-4.3	0	0	0.379315	-0.108809	0.505753	0.038243	7.27358	0.677776	9.44494	2.12208	0.113794	-0.113794	34.897	5.14894	28.4593	-7.98485	0	0	0	0	0	0	0	0	0	0	0	0	0	1
20069	KANSAS	Gray County	25	29.5	4.5	9.08144	2.22737	2.19133	-0.106532	10.8235	1.83467	15.3	7.1	0.169377	-0.163911	0	0	22.8	3	0.169377	-0.169377	0	0.333056	0.338753	-0.172225	5.34591	0.939802	12.4322	-0.095801	0.101626	-0.101626	9.95935	5.35076	26.3857	0.453957	0	0	0	0	0	0	0	0	0	0	0	0	0	1
20071	KANSAS	Greeley County	25	34.1	9.1	11.5768	-7.82578	1.56115	-0.750608	0	0	15.9	3.8	0.65189	0.253835	4606.26	6613.52	24.4	4.2	0	0	0.65189	0.161022	0	0.810373	4.73815	-4.73815	18.0574	2.56816	0.195567	0.227087	11.3429	-4.32683	16.2767	-9.07382	0	0	0	0	0	0	0	0	0	0	0	0	0	1
20073	KANSAS	Greenwood County	26.1	34.3	8.2	12.51	0.901413	2.52335	2.50518	8.97371	4.03584	14.2	3.3	0.651636	0.044587	1428.39	1007.52	25.8	4.7	0	0	0.651636	0.096992	1.17294	-0.872914	5.45791	0.628187	22.69	-1.46599	0.039098	0.03324	2.28072	0.280039	19.0904	-9.01017	0	0	0	0	0	0	0	0	0	0	0	0	0	1
20075	KANSAS	Hamilton County	25.2	31.7	6.5	15.6631	-2.92243	1.19522	0.551955	0	0	18.2	6.4	0.374532	0.414614	2186.14	227.718	23.2	2.7	0	0	0.374532	0.00473	0.749064	-0.749064	8.39161	8.59192	18.2022	-2.71638	0.149813	-0.149813	21.0861	5.6657	23.3353	-2.44919	0	0	0	0	0	0	0	0	0	0	0	0	0	1
20077	KANSAS	Harper County	25.1	28.5	3.4	11.5536	-0.951827	2.27449	-0.35763	15.7935	-11.9198	11.6	6.2	1.52999	-0.74323	3525.86	8217.5	29	2.6	0	0	0.764994	-0.239614	0.764994	-0.059153	6.52294	2.63477	23.1334	-1.71471	0.550796	0.036018	0.719094	1.45557	16.2483	-3.36337	0	0	0	0	0	0	0	0	0	0	0	0	0	1
20079	KANSAS	Harvey County	23.8	29.2	5.4	6.41332	1.78067	2.45198	1.1264	12.4741	1.9972	10.8	3.4	2.64687	-0.090899	1642.95	698.844	21.7	2	0.030424	0.027975	0.152119	0.081515	0.608476	0.092315	7.29016	0.971919	17.0069	-0.050913	1.31127	0.249611	7.99842	1.83273	14.7335	-5.15502	0	0	0	0	0	0	0	0	0	0	0	0	0	1
20081	KANSAS	Haskell County	25.3	30.4	5.1	11.6143	2.71409	1.90351	2.78073	0	0	18.1	4.6	0.46436	0.012871	720.687	5141.54	22.8	4.4	0	0	0.23218	0.017445	0.46436	-0.46436	5.0906	4.45215	10.6339	-0.418665	0.092872	0.574949	23.7985	2.12288	25.1896	-1.11711	0	0	0	0	0	0	0	0	0	0	0	0	0	1
20083	KANSAS	Hodgeman County	24.5	32.9	8.4	11.5234	-3.13435	0.890019	1.1584	0	0	12.8	2	0.959233	0.510204	1885.37	5515.65	24.7	2.3	0	0	0.479616	0.044813	0.479616	0.045043	3.67776	2.31226	19.0408	1.82658	0.479616	-0.479616	2.8777	-0.68382	13.0814	-4.16978	0	0	0	0	0	0	0	0	0	0	0	0	0	1
20085	KANSAS	Jackson County	25.6	31.5	5.9	8.80549	1.15115	2.30163	0.20627	5.85819	12.3887	10.9	2.7	0.632061	0.425073	2349.13	-65.829	24.8	1.5	0	0	0.316031	-0.092176	0.553054	-0.105693	6.6083	4.42287	14.9087	-0.522413	0.647863	0.550998	1.38263	1.50962	12.2873	-3.60837	0	0	0	0	0	0	0	0	0	0	0	0	0	1
20087	KANSAS	Jefferson County	25.5	37.5	12	6.71884	0.193446	2.26884	0.710731	14.613	-6.43741	8.7	3.2	0.48844	0.166653	172.474	16.6449	29.1	-6.3	0.054271	-0.054271	0.325627	-0.050725	0.379898	-0.105278	5.75348	0.605625	12.8134	1.43577	0.298491	0.076917	0.88462	0.883607	11.1239	-1.92532	0	0	0	0	0	0	0	0	0	0	0	0	0	1
20089	KANSAS	Jewell County	24.7	34.2	9.5	11.6466	-0.736342	1.39928	0.333296	8.83804	2.16501	15.7	2.8	0.263783	-0.584795	1280.14	274.509	25.2	-0.5	0	0	0.527565	0.121752	0.527565	-0.527565	4.54545	1.49481	25.9826	0.663079	0.052757	-0.052757	0.870483	0.042903	12.4017	-4.00953	0	0	0	0	0	0	0	0	0	0	0	0	0	1
20091	KANSAS	Johnson County	18.7	23.6	4.9	3.43635	1.78383	1.70182	1.53811	31.5755	3.48234	7.5	2.3	4.76628	0.433305	1397.15	678.55	17.2	0.3	0.152964	0.029445	0.161832	-0.018692	0.673929	0.033596	6.4753	1.14615	9.98501	0.421607	2.40132	1.34877	3.96222	1.85087	5.09281	-0.543186	0	0	0	0	0	0	0	0	0	0	0	0	0	1
20093	KANSAS	Kearny County	24.3	31.2	6.9	11.7055	4.58816	1.87005	-0.12917	0	0	17.6	4.9	0.662105	0.016655	2628.78	-2041.22	23.7	1.3	0	0	0.441404	-0.203397	0.441404	-0.201538	5.95745	5.687	11.3661	-0.977772	0.684176	-0.326778	26.5725	3.04389	24.1898	2.69755	0	0	0	0	0	0	0	0	0	0	0	0	0	1
20095	KANSAS	Kingman County	25.6	31	5.4	10.6141	1.15531	0.875075	1.5608	3.13343	6.85599	11.1	3.6	0.576502	-0.108946	2371.61	1690.78	24.2	5.5	0	0.396249	0.345901	-0.213659	0.576502	-0.04817	6.79852	2.16053	19.6011	1.00492	0.426611	-0.221193	1.66033	0.573594	15.3038	-4.93439	0	0	0	0	0	0	0	0	0	0	0	0	0	1
20097	KANSAS	Kiowa County	24.6	31.2	6.6	10.7537	-3.03857	2.10004	0.176913	0	0	13.4	3.7	1.22026	-0.209704	2343.2	2025.66	24.1	0.3	0	0	0.305064	-0.307314	0.305064	0.125599	4.99457	-3.40338	21.263	-0.061151	0	0	1.8914	2.11465	14.8181	-4.05232	0	0	0	0	0	0	0	0	0	0	0	0	0	1
20099	KANSAS	Labette County	25.3	32.2	6.9	12.6531	3.49369	2.25099	1.04285	8.3533	17.8194	13.2	1.8	1.53273	0.110203	2539.96	1006.82	27.7	3.8	0.043792	0.00213	0.218962	0.055627	0.656886	-0.381354	8.71952	4.24071	17.4557	-1.33665	4.46245	-0.056799	2.51369	0.923086	17.0121	-5.11008	0	0	0	0	0	0	0	0	0	0	0	0	0	1
20101	KANSAS	Lane County	26.2	34.3	8.1	8.1758	9.03831	1.24555	0.540163	0	0	13.7	4.5	0.928074	-0.941957	2660.79	3349.45	24.9	-0.1	0	0	0.928074	-0.358348	0	0	3.67412	-0.033864	20.5568	2.68217	0.046404	-0.046404	1.34571	1.12268	11.5359	1.0992	0	0	0	0	0	0	0	0	0	0	0	0	0	1
20103	KANSAS	Leavenworth County	23.9	31.2	7.3	6.65066	1.16992	1.93975	1.80334	30.0892	7.12089	9.4	2.7	0.917151	0.15269	1003.35	-158.388	24.5	0.3	0.058232	-0.005059	0.145579	-0.065335	0.465854	-0.000596	8.23074	2.14488	9.90959	0.353792	10.0188	-1.11042	3.8069	-0.045203	13.4868	-4.84652	0	0	0	0	0	0	0	0	0	0	0	0	0	1
20105	KANSAS	Lincoln County	24.6	28.3	3.7	9.71904	0.217672	1.57233	0.584838	0	0	11.2	7.6	0	-0.286615	1908.33	-73.6103	25.1	-0.9	0	0.320205	1.11794	-0.798989	0.558971	-0.558971	5.86538	3.35617	23.4489	-2.8579	0.223589	-0.223589	0.838457	1.19294	15.0314	-5.53073	0	0	0	0	0	0	0	0	0	0	0	0	0	1
20107	KANSAS	Linn County	25.5	34.8	9.3	11.0416	-2.01593	3.39276	-0.154642	12.9258	7.46911	12.4	3.7	0.208986	0.105849	0	0	25.5	3.3	0	0	0.626959	-0.303694	0.522466	-0.201095	5.01074	1.29711	18.349	-1.00483	0.856844	-0.752612	0.658307	0.759245	19.0578	-5.98356	0	0	0	0	0	0	0	0	0	0	0	0	0	1
20109	KANSAS	Logan County	24.5	32.4	7.9	7.33668	7.98069	2.4863	-0.829107	0	0	12.1	4.5	0.328299	0.78444	3839.79	2096.22	25.5	3.9	0.328299	0.456322	0.656599	-0.263857	0.656599	-0.656599	2.8436	2.39267	20.8142	0.692822	0.26264	1.32767	1.34603	0.206415	13.2653	-1.7043	0	0	0	0	0	0	0	0	0	0	0	0	0	1
20111	KANSAS	Lyon County	23.4	30.5	7.1	14.5335	7.91918	4.15137	0.478531	29.8278	6.55581	14.8	4.9	1.44706	0.106219	996.466	739.85	22.9	1.8	0.083484	0.03556	0.194796	0.013693	0.807013	-0.182031	9.2054	3.11268	11.5458	0.876708	1.90622	-0.002053	16.886	2.28351	18.1526	-0.905719	0	0	0	0	0	0	0	0	0	0	0	0	0	1
20113	KANSAS	McPherson County	25.1	31.2	6.1	6.64541	1.95002	2.79875	-1.3945	10.0485	4.12553	6.5	6.1	1.08276	0.042243	4429.21	-1708.16	23.9	0.2	0.033836	0.035449	0.236855	0.005781	0.575218	-0.124861	5.17888	1.61795	17.2599	0.035818	0.991406	-0.363473	1.60046	1.10793	14.0528	-2.18745	0	0	0	0	0	0	0	0	0	0	0	0	0	1
20115	KANSAS	Marion County	25	31.4	6.4	8.2958	2.6571	1.78623	0.185431	8.63595	8.87799	11.5	4.4	0.823292	0.124753	1914.68	3435.76	22.7	5.1	0	0	0.598758	-0.09729	0.598758	-0.181465	4.99045	-0.224546	21.1361	0.042058	0.553851	0.206015	1.67652	0.733806	15.6111	-4.6608	0	0	0	0	0	0	0	0	0	0	0	0	0	1
20117	KANSAS	Marshall County	26.7	34.5	7.8	9.17748	-0.388498	2.19003	-1.13459	5.6966	4.98531	10.8	4	0.820793	-0.269271	2435.93	809.99	26.1	-0.8	0.091199	0.007586	0.455996	0.13542	0.547196	0.045514	4.19696	0.05107	22.0793	-0.444445	0.109439	0.637269	0.857273	0.400341	14.9464	-5.24204	0	0	0	0	0	0	0	0	0	0	0	0	0	1
20119	KANSAS	Meade County	24.3	30.9	6.6	9.34455	3.17522	1.78363	0.989965	16.8701	-12.892	15.3	6.2	0.863744	0.022958	414.597	3560.17	26.4	-2.4	0	0	0.863744	-0.411603	0.215936	0.010976	4.03481	3.54969	17.7931	-0.758433	0.215936	0.414979	10.6241	3.4814	19.6877	-5.10065	0	0	0	0	0	0	0	0	0	0	0	0	0	1
20121	KANSAS	Miami County	25.8	29.5	3.7	5.53988	1.73279	1.72212	1.55461	31.1675	-13.4912	8.2	4.4	1.19925	-0.121223	1395.12	-236.782	22	3.2	0.035272	0.093889	0.211633	-0.081313	0.423265	0.190251	6.72194	0.6172	11.8973	-0.62922	1.29096	0.236358	1.38267	0.783765	12.4973	-5.27001	0	0	0	0	0	0	0	0	0	0	0	0	0	1
20123	KANSAS	Mitchell County	22.8	28	5.2	9.52091	-0.353843	2.69385	-1.54621	2.84763	4.50469	10.2	4	1.15407	-0.239737	2302.08	161.661	23	1.4	0	0.157629	0.577034	-0.1059	0.865551	0.080224	6.45161	-2.69471	21.2637	-0.186125	0.778996	-0.589393	0.778996	0.516627	11.8622	-4.34377	0	0	0	0	0	0	0	0	0	0	0	0	0	1
20125	KANSAS	Montgomery County	27	30.9	3.9	12.5634	3.01882	2.8778	1.69078	14.7529	16.0436	13.1	2.3	1.37923	-0.190323	2437.82	307.436	27.7	2.6	0.055169	0.061605	0.220677	-0.074996	0.855125	-0.212864	8.87209	1.87487	18.2666	-0.449648	5.75141	-0.381242	3.01225	0.426875	18.7505	-5.87013	0	0	0	0	0	0	0	0	0	0	0	0	0	1
20127	KANSAS	Morris County	25.7	33.6	7.9	8.97627	2.38736	1.85881	-0.283684	5.33399	2.73516	12.1	4.6	1.14679	0.495548	2202.82	302.211	26.6	-1.9	0.163827	0.003007	0.491481	-0.15709	0.491481	0.175853	6.30229	1.23945	20.9535	0.250013	0.475098	-0.475098	2.86697	0.803829	15.2699	-5.27462	0	0	0	0	0	0	0	0	0	0	0	0	0	1
20129	KANSAS	Morton County	25.4	33.1	7.7	10.5033	-2.43716	2.48351	-0.45391	0	0	16.4	2.5	1.71625	0.154989	6350.97	619.644	23.4	6.4	0	0	1.14417	-0.819501	0.286041	0.043883	6.03175	-1.99448	13.7872	2.29289	0.343249	-0.343249	14.159	2.88972	18.1062	-5.08643	0	0	0	0	0	0	0	0	0	0	0	0	0	1
20131	KANSAS	Nemaha County	24.1	28.2	4.1	9.10516	-1.03697	1.17764	0.524654	10.4503	-2.52644	9.8	3.5	0.279929	0.307517	5617.43	260.411	26.7	-1.2	0	0	0.559858	0.240981	0.466548	-0.265906	3.8807	0.967097	21.9931	-1.22812	0.522534	-0.463234	0.410563	0.785326	16.2688	-2.99396	0	0	0	0	0	0	0	0	0	0	0	0	0	1
20133	KANSAS	Neosho County	25.3	36.3	11	12.9705	2.39327	3.13209	1.87616	12.5441	15.5109	12.2	3.1	1.05901	0.016045	1302.58	444.771	29.4	0.6	0.058834	0.128129	0.353003	0.082138	0.823675	-0.512071	6.97919	-0.615343	17.2795	-0.446733	0.782491	1.14285	2.58869	0.927683	16.5482	-1.58953	0	0	0	0	0	0	0	0	0	0	0	0	0	1
20135	KANSAS	Ness County	24.4	29.1	4.7	8.73181	1.01651	1.11873	0.143365	6.75391	1.27837	12.8	3.4	0.289519	-0.287272	2469.89	3705.76	25.9	-1.1	0	0	0.289519	0.41477	0.579039	0.126429	3.80267	0.265124	24.2328	1.74213	0	0	1.36074	3.79355	15.5725	-3.94893	0	0	0	0	0	0	0	0	0	0	0	0	0	1
20137	KANSAS	Norton County	24.6	30.4	5.8	10.4541	-2.15628	2.18978	-1.28908	0	0	12.9	5	1.17588	0.043365	4582.06	3843.34	24.8	0	0.167983	-0.167983	0.67193	-0.109643	0.839913	-0.089444	7.14286	0.016496	19.5196	-1.22778	3.67882	0.738338	2.58693	0.528905	15.1508	-3.95782	0	0	0	0	0	0	0	0	0	0	0	0	0	1
20139	KANSAS	Osage County	26.4	35.3	8.9	8.35366	2.88876	2.31377	1.95675	4.30963	4.13558	10	3	0.598372	0.068028	0	0	28	-0.8	0.059837	-0.059837	0.359023	-0.171749	0.538535	-0.228053	6.96349	1.67799	15.7851	-0.61968	0.251316	0.371166	1.2147	0.719882	14.4643	-5.71988	0	0	0	0	0	0	0	0	0	0	0	0	0	1
20141	KANSAS	Osborne County	24.4	32.9	8.5	10.383	3.24972	2.29657	-0.99626	0	0	11.9	5.8	0	-0.243072	1225.97	556.531	28.1	-2.9	0	0	0.673854	0.102986	0.673854	-0.414047	3.99674	2.83294	25.8086	-0.76358	0	0.1287	0.561545	0.107695	15.1525	-4.02934	0	0	0	0	0	0	0	0	0	0	0	0	0	1
20143	KANSAS	Ottawa County	25.8	32	6.2	8.56096	-0.388213	2.94239	-0.679855	18.7213	-12.1492	10.2	3.8	2.7584	0.184531	521.012	1425.69	25.8	5.5	0	0	0.162259	0.005815	0.324517	-0.157125	8.29493	-2.09972	17.6213	-0.461723	0.324517	0.276986	0.713938	1.72549	13.8363	-3.98507	0	0	0	0	0	0	0	0	0	0	0	0	0	1
20145	KANSAS	Pawnee County	24.4	34	9.6	11.7691	0.197795	7.67774	-5.38241	15.5402	4.97544	12.1	5.1	2.7651	-0.323753	0	3734.44	23.9	4.8	0	0	0.138255	0.183726	0.829531	-0.184994	8.77384	1.31843	18.6645	-2.60252	4.29974	0.876991	4.07853	1.52047	15.2	-3.0735	0	0	0	0	0	0	0	0	0	0	0	0	0	1
20147	KANSAS	Phillips County	25.3	34.3	9	9.96746	0.406556	1.34014	0.179972	4.19101	6.82952	12.5	3.6	0.999833	-0.691172	1708.88	2732.29	23.9	0.7	0	0	0.333278	0.235377	0.666556	0.281851	4.21965	0.802318	21.8797	0.113182	0.333278	-0.033034	0.733211	-0.30161	15.6385	-5.3157	0	0	0	0	0	0	0	0	0	0	0	0	0	1
20149	KANSAS	Pottawatomie County	24	30.8	6.8	9.74916	-2.82043	2.13237	-0.950352	9.23213	0.861062	10.3	1.8	1.09836	-0.04503	4435.17	1392.59	25.5	-1.3	0.054918	0.045112	0.439343	-0.137619	0.494261	-0.044126	5.66567	-0.094839	13.4439	-0.742133	0.653523	-0.106878	1.82327	1.16265	10.7858	-3.5601	0	0	0	0	0	0	0	0	0	0	0	0	0	1
20151	KANSAS	Pratt County	24	32	8	9.40439	2.3976	3.04063	-1.13188	4.24969	6.52608	12.3	2.1	1.45123	-0.097519	9358.56	298.869	24.7	4.5	0	0.214961	0.207318	0.329697	0.932933	0.034393	8.43145	2.16407	19.2702	-0.259684	0.756712	0.959889	3.7421	0.831952	13.7471	-3.04715	0	0	0	0	0	0	0	0	0	0	0	0	0	1
20153	KANSAS	Rawlins County	24.6	33.3	8.7	12.543	1.32827	1.17057	-0.321912	0	0	11.5	8	0.674309	0.106904	2421.11	4008.37	23.3	3.1	0	0	0.337154	0.48679	0.337154	-0.337154	4.27252	5.23905	25.9609	0.340262	0.337154	-0.337154	1.58463	-0.47219	15.3346	-4.43232	0	0	0	0	0	0	0	0	0	0	0	0	0	1
20155	KANSAS	Reno County	24.9	33.1	8.2	10.9229	1.27256	2.87145	-0.339276	23.757	9.01688	12	3.8	2.16083	0.031915	1502.55	600.516	23.4	-1.2	0.108041	-0.044907	0.169779	0.035147	0.833462	-0.012716	8.67517	2.82362	16.2664	0.389721	2.79055	-0.050655	5.4885	1.09232	17.2578	-4.64606	0	0	0	0	0	0	0	0	0	0	0	0	0	1
20157	KANSAS	Republic County	23.8	32.7	8.9	9.0893	0.557406	1.48936	1.69443	4.69114	13.9371	12.6	4.2	0.856898	0.100434	1682.43	693.227	24.5	2	0.17138	0.036607	0.342759	0.071205	0.342759	0.281201	4.23123	0.171708	26.2211	1.16616	0.531277	-0.51096	0.736932	-0.655665	11.3722	-4.66688	0	0	0	0	0	0	0	0	0	0	0	0	0	1
20159	KANSAS	Rice County	26.6	37.4	10.8	10.6801	1.63881	3.62156	-0.101307	1.77841	11.6587	13.9	3.4	0.557569	-0.183327	774.928	-144.313	25.8	-2	0.092928	-0.092928	0.278784	0.117327	0.650497	0.044016	6.49668	4.80317	18.1489	-0.772984	0.696961	0.327467	5.73367	2.23521	16.6244	-3.21089	0	0	0	0	0	0	0	0	0	0	0	0	0	1
20161	KANSAS	Riley County	21.7	26.5	4.8	20.564	5.43806	4.33545	-1.76971	37.1755	5.24309	14	-1.3	1.76631	0.317689	1262.72	491.378	21.8	-2.2	0.095476	-0.039407	0.143214	-0.058562	0.668332	0.004493	8.58525	0.355404	7.49169	0.044251	6.47328	-0.149572	4.7563	0.345129	6.15846	-0.752335	0	0	0	0	0	0	0	0	0	0	0	0	0	1
20163	KANSAS	Rooks County	24	30.3	6.3	9.75565	3.72416	2.54505	0.72372	4.4981	-2.47919	12.1	5.2	0.879507	-0.150139	439.226	2243.1	25.9	-0.1	0	0	0.351803	0.248756	1.05541	-0.252841	6.35838	1.48348	21.4952	-0.310209	0.914688	-0.388475	1.37203	0.089672	12.8941	-4.13255	0	0	0	0	0	0	0	0	0	0	0	0	0	1
20165	KANSAS	Rush County	26.4	29	2.6	9.73707	3.39839	1.58506	1.22755	3.95341	3.00551	10.7	4.8	0.563222	0.363873	369.473	1365.15	24.6	1.1	0	0	0.563222	-0.565931	0.563222	-0.245054	5.28415	0.518961	25.5139	-1.31787	0	0.280987	0.844832	-0.157976	17.1729	-2.27564	0	0	0	0	0	0	0	0	0	0	0	0	0	1
20167	KANSAS	Russell County	25.9	32.5	6.6	11.9788	3.00843	2.49917	-1.52865	9.51651	2.26126	11.4	6	0.678426	0.481246	2066.35	992.887	24.8	2.5	0	0	0.814111	-0.361172	0.542741	0.063687	8.36983	1.42674	24.2877	-1.53522	0	0.52356	0.936228	0.574617	16.9265	-4.70756	0	0	0	0	0	0	0	0	0	0	0	0	0	1
20169	KANSAS	Saline County	24.1	34.2	10.1	8.79551	3.19304	2.35	0.76685	27.7887	4.93977	11.4	3.2	2.50014	0.186319	2804.62	-230.054	24.6	-0.3	0.037316	0.091446	0.149262	-0.00197	0.727653	0.173679	8.85486	2.01424	13.8217	0.524806	2.94979	0.227218	5.96489	1.8297	12.9988	-1.1513	0	0	0	0	0	0	0	0	0	0	0	0	0	1
20171	KANSAS	Scott County	25.5	29.1	3.6	5.0925	0.694935	1.60673	-0.836232	0	0	12.8	4.3	0.78125	0.021041	6165.43	-3052.94	26	-2.8	0.390625	0.047971	0.390625	0.046132	0.78125	0.095943	8.85201	-6.03993	16.4062	-0.43373	0.195313	-0.195313	5.99609	3.75058	15.4621	-8.66255	0	0	0	0	0	0	0	0	0	0	0	0	0	1
20173	KANSAS	Sedgwick County	24	29.3	5.3	9.54073	3.5941	3.29237	1.46499	38.464	-0.313061	13	2.4	2.73589	0.076257	1769.47	539.628	24.7	-1.6	0.070661	0.014903	0.141321	-0.004616	0.77285	0.042039	10.2745	2.01747	11.3733	0.028575	8.8392	-0.258472	7.95285	2.48972	14.9148	-3.32687	0	0	0	0	0	0	0	0	0	0	0	0	0	1
20175	KANSAS	Seward County	24.8	35.8	11	16.8967	0.441906	3.12089	1.98622	22.6919	-12.4889	19.5	5.5	1.51044	-0.08535	1461.17	859.739	24.7	4.9	0.044425	-0.000971	0.088849	0.04165	0.666371	-0.058019	10.9392	4.82775	8.38294	-0.249772	3.72279	-0.777717	42.2834	9.0147	36.2648	-4.86092	0	0	0	0	0	0	0	0	0	0	0	0	0	1
20177	KANSAS	Shawnee County	26.5	32.8	6.3	9.58757	4.27584	2.69403	1.77593	40.3675	-2.96212	11.1	3	3.18477	0.013658	4950.15	925.331	24.4	-1	0.105963	-0.020859	0.24136	-0.042511	0.824155	-0.035525	10.4592	3.39783	13.7463	0.210947	8.4311	0.052891	7.14778	1.85392	11.8764	-1.90901	0	0	0	0	0	0	0	0	0	0	0	0	0	1
20179	KANSAS	Sheridan County	24	29.9	5.9	15.7096	-1.15949	0.413034	0.195795	5.88925	-4.10904	12.8	4.2	1.06648	-0.343455	2415.57	1079.98	24.8	0.9	0.355492	-0.355492	0.710985	-0.305142	0	0.410678	3.1941	3.51397	20.2275	1.57669	0	0.809061	0.355492	1.62671	12.1785	-5.4187	0	0	0	0	0	0	0	0	0	0	0	0	0	1
20181	KANSAS	Sherman County	26.2	32.2	6	12.8999	0.849711	2.06456	0.718405	12.5288	-7.21169	17.6	-1	0.739645	-0.446088	4416.27	2867.75	26	0.9	0.147929	0.022719	0.147929	0.022412	0.739645	0.454894	6.32699	2.82633	16.9675	3.28614	0.369822	-0.031699	8.93491	0.312764	13.3827	-4.71318	0	0	0	0	0	0	0	0	0	0	0	0	0	1
20183	KANSAS	Smith County	24.3	31.7	7.4	10.6667	-1.94112	1.29485	0.124906	0.376296	4.89952	11.1	5.9	1.10229	0.343158	2037.04	4794.85	22.9	8	0	0	0.881834	-0.086575	0.440917	-0.174464	5.98802	2.23982	27.5794	0.464445	0.198413	0.030828	0.485009	0.53384	15.3984	-3.42498	0	0	0	0	0	0	0	0	0	0	0	0	0	1
20185	KANSAS	Stafford County	23.9	33.6	9.7	11.766	3.97394	2.14616	0.574932	9.59211	-2.8478	15.6	5.5	0.208812	0.235822	3262.48	7866.06	23.6	7.5	0	0	0.417624	0.039653	0	0.230309	7.10974	0.069317	21.0065	2.46385	0.375861	0.126422	5.34558	3.1704	17.1174	-2.70358	0	0	0	0	0	0	0	0	0	0	0	0	0	1
20187	KANSAS	Stanton County	24.5	31.2	6.7	14.8827	-6.22586	1.87393	-0.83163	0	0	19	6.5	1.24688	0.078304	1169.99	3088.37	25	0.6	0	0	0	0.474608	0.831255	-0.356647	4.98442	0.090764	13.2585	2.40133	0.332502	0.17865	23.3998	11.0797	22.0027	5.39822	0	0	0	0	0	0	0	0	0	0	0	0	0	1
20189	KANSAS	Stevens County	24.3	29.9	5.6	10.3276	2.06289	2.37203	-0.311297	7.15193	2.89064	17.2	3.6	0.732198	-0.370821	2416.44	-192.142	25.6	0.8	0	0	0.18305	0.01145	0.366099	0.41378	5.22743	0.614964	13.3992	-0.124207	0	0.408163	22.0026	6.21901	19.5315	3.69198	0	0	0	0	0	0	0	0	0	0	0	0	0	1
20191	KANSAS	Sumner County	28.4	34	5.6	9.54292	1.58858	3.15114	0.667904	11.5838	5.82005	11.1	2.4	0.578124	0.057167	1376.74	93.2824	25.7	1.6	0.038542	-0.038542	0.269791	0.028244	0.423957	0.172092	6.60774	-0.377591	15.4436	-0.923904	0.682186	-0.062187	3.3377	0.336213	13.6658	-4.42035	0	0	0	0	0	0	0	0	0	0	0	0	0	1
20193	KANSAS	Thomas County	23.9	31.4	7.5	9.74034	3.55761	3.935	-1.15393	9.50621	2.67651	10.8	3.2	0.977995	0.049612	1380.68	229.962	25.2	-4.4	0.122249	0.013935	0.244499	0.163934	1.34474	-0.25527	5.17082	2.19821	14.6822	1.19386	0.122249	0.80767	1.54034	1.39766	7.272	5.93302	0	0	0	0	0	0	0	0	0	0	0	0	0	1
20195	KANSAS	Trego County	24.9	33.1	8.2	12.2621	-4.06652	1.0594	-0.361537	0	0	10.6	6	1.20518	0.414892	2156.07	7090.45	24	4.7	0.301296	-0.301296	0.602591	-0.607533	1.80777	-0.780376	2.7957	1.47396	24.2543	2.29708	0.120518	-0.120518	0.331425	0.787598	15.7131	-5.29157	0	0	0	0	0	0	0	0	0	0	0	0	0	1
20197	KANSAS	Wabaunsee County	24.6	31.7	7.1	7.29429	1.0329	1.81991	1.22437	13.2971	-2.55453	9.5	3.5	0.290487	-0.30432	0	0	25.5	-0.6	0	0.146071	0.290487	-0.144923	0.290487	-0.144416	5.93047	-1.07463	15.6282	0.171352	0.33406	0.342013	1.20552	1.70453	10.0584	-3.89253	0	0	0	0	0	0	0	0	0	0	0	0	0	1
20199	KANSAS	Wallace County	25.6	32	6.4	16.1027	-0.899258	0.981132	0.439085	0	0	16.8	5.6	0	0.025035	0	0	22.9	4.7	0	0	0.571755	0.135515	0	0	3.08008	-3.08008	18.0675	3.70829	0.285878	-0.285878	5.94625	0.405009	15.9753	1.10251	0	0	0	0	0	0	0	0	0	0	0	0	0	1
20201	KANSAS	Washington County	25	33.3	8.3	10.0669	1.85421	1.37624	-0.208755	4.31923	5.18739	11.8	6	0.462749	0.027491	934.598	44.2714	23.6	-1.1	0	0	1.07975	-0.025802	0.616998	-0.265072	4.14302	-1.50483	25.0039	-1.09044	0.1234	-0.1234	0.709548	0.321203	18.7664	-5.85452	0	0	0	0	0	0	0	0	0	0	0	0	0	1
20203	KANSAS	Wichita County	26.3	31.9	5.6	14.8045	-3.24645	1.8858	-0.623178	0	0	18.2	3.9	0.395101	0.499935	6282.1	3926.44	26.1	2.6	0	0	0.395101	0.077018	0.395101	0.079058	7.12366	-2.43868	16.1991	-0.535373	0	0.137804	18.5697	8.57771	22.2769	3.78368	0	0	0	0	0	0	0	0	0	0	0	0	0	1
20205	KANSAS	Wilson County	25.1	34.9	9.8	11.3098	3.0007	2.59967	0.997822	4.87887	3.11158	14.2	2	0.87108	0.341992	2293.36	605.481	28	-2.7	0.096787	-0.096787	0.387147	-0.177095	0.87108	-0.237768	6.60344	2.11468	19.9284	-0.37935	0.367789	-0.367789	0.793651	1.52327	18.9084	-3.4178	0	0	0	0	0	0	0	0	0	0	0	0	0	1
20207	KANSAS	Woodson County	24.5	31.4	6.9	13.2081	7.56723	1.95823	2.01988	6.42979	8.18714	14	4.4	0.263992	0.018679	0	0	26	5.1	0	0	0.791975	-0.179952	0.263992	0.04465	8.94539	3.97535	24.8416	-1.57532	0.501584	-0.501584	1.13516	0.75616	16.6104	-5.14863	0	0	0	0	0	0	0	0	0	0	0	0	0	1
20209	KANSAS	Wyandotte County	28	37.9	9.9	16.5367	3.66213	5.20366	2.41693	29.9174	5.996	17.9	3.3	3.17959	0.740272	3112.47	-165.438	35.3	-2.8	0.019002	0.051927	0.202683	-0.067306	0.538377	0.087087	16.0462	1.33517	11.6644	-1.01031	28.178	-2.28713	15.9499	6.03928	26.003	-5.50034	0	0	0	0	0	0	0	0	0	0	0	0	0	1
21001	KENTUCKY	Adair County	29.6	36.5	6.9	23.9811	-2.76468	6.4764	-1.41638	8.0967	7.33786	21.3	1.5	1.21782	-0.068191	1452.27	-119.686	33.2	4.3	0	0.055466	0.405938	-0.238577	0.463929	0.035266	7.47018	-0.531955	14.5906	0.164342	2.89376	0.821549	0.597309	-0.261589	39.9468	-9.98938	0	0	0	0	0	0	0	0	0	0	0	0	0	0
21003	KENTUCKY	Allen County	30.2	33.5	3.3	17.3435	0.426051	2.92662	2.52215	3.58205	12.0144	12.5	4.8	0.337079	0.149966	0	1080.96	32.9	-4.3	0.05618	-0.003498	0.280899	-0.070015	0.449438	-0.080668	8.47425	2.26374	13.7079	-0.036925	0.814607	-0.03265	0.668539	0.496416	35.4977	-9.16909	0	0	0	0	0	0	0	0	0	0	0	0	0	0
21005	KENTUCKY	Anderson County	25.6	35.3	9.7	7.47284	1.74255	2.72419	1.78832	3.24618	16.9643	9.4	4.9	0.732562	-0.1582	0	0	32	2.4	0.104652	-0.012867	0.209304	-0.116722	0.366281	0.230323	7.5665	3.16241	10.6065	1.25321	2.33373	0.289123	0.502329	0.648131	19.5714	-5.78244	0	0	0	0	0	0	0	0	0	0	0	0	0	0
21007	KENTUCKY	Ballard County	27.3	32.4	5.1	13.5631	0.386689	2.52686	1.24988	8.95046	-3.21834	11.7	4.9	0.362056	-0.120051	0	0	32.2	0.2	0	0	0.362056	-0.116378	0.120685	0.001849	6.39772	-0.242085	16.0874	0.292039	3.14989	0.29712	0.531016	0.239061	23.6559	-6.41989	0	0	0	0	0	0	0	0	0	0	0	0	0	0
21009	KENTUCKY	Barren County	25.8	29.2	3.4	15.6042	4.37489	3.35584	1.07108	17.7003	-2.08859	13.5	3.6	1.81421	-0.091699	2176.01	332.114	35.9	-5.5	0.026293	0.045568	0.315515	-0.027366	0.972839	-0.038641	7.94828	3.05077	14.8844	0.457535	4.09118	-0.093919	1.12534	0.286035	30.5425	-7.82982	0	0	0	0	0	0	0	0	0	0	0	0	0	0
21011	KENTUCKY	Bath County	30	33	3	21.9099	4.50569	3.58001	0.876203	6.2165	0.158355	16.5	2.7	0.721696	-0.180635	0	0	37.4	-2.8	0	0	0.541272	0.063333	0.541272	-0.196979	7.80958	10.6468	14.5332	-0.745104	1.47948	-0.487841	1.0645	-0.754076	40.9744	-10.9744	0	0	0	0	0	0	0	0	0	0	0	0	0	0
21013	KENTUCKY	Bell County	27.5	35.9	8.4	31.0719	1.69014	4.72584	-1.12664	9.95114	12.4243	19.7	0.6	2.02928	-0.277726	3838.39	-118.629	40.6	-8.3	0.066534	0.002499	0.632069	-0.18376	0.898204	-0.035301	12.1392	1.56691	13.3965	1.02617	2.47838	0.769827	0.459082	0.455227	43.354	-7.34767	0	0	0	0	0	0	0	0	0	0	0	0	0	0
21015	KENTUCKY	Boone County	24.5	30.8	6.3	5.61527	0.971913	2.26914	1.68084	23.9008	10.499	9.3	2.4	1.34898	0.082984	1120.9	60.7432	25.5	2.8	0.093033	0.025035	0.255841	-0.075755	0.814039	0.037736	7.80946	2.28473	8.05084	1.01914	1.60482	0.879316	1.75832	1.30796	14.9023	-5.48008	0	0	0	0	0	0	0	0	0	0	0	0	0	0
21017	KENTUCKY	Bourbon County	28.5	35	6.5	13.9908	5.62443	2.43155	0.862886	17.6123	-1.55467	13.5	5.3	1.23967	-0.169672	1517.25	-603.382	32.6	2.7	0.051653	-0.051653	0.36157	-0.158748	0.568182	0.242807	11.2323	3.48249	13.3884	0.837724	6.63223	0.02325	2.71694	1.85393	24.5793	-6.87061	0	0	0	0	0	0	0	0	0	0	0	0	0	0
21019	KENTUCKY	Boyd County	29.2	35.9	6.7	15.4517	3.16623	4.4809	-0.806762	23.0517	-0.547183	13.2	3.2	3.41695	0.525071	6531.6	12053.5	33.6	-1	0.120598	-0.03817	0.341695	-0.115636	0.964785	0.044962	9.5395	3.05812	15.5833	-0.171018	2.15469	1.06708	1.11553	-0.219686	22.0221	-4.7461	0	0	0	0	0	0	0	0	0	0	0	0	0	0
21021	KENTUCKY	Boyle County	26.3	31.3	5	11.921	6.16295	2.51998	2.42975	17.1531	-1.62551	11.3	5.6	3.21334	0.425318	3387.95	987.406	32.1	-2.2	0.108315	-0.005796	0.50547	-0.231978	0.685995	0.065808	10.0054	1.21002	14.1568	0.483199	9.23927	-0.783157	1.68971	0.368113	23.3519	-6.84118	0	0	0	0	0	0	0	0	0	0	0	0	0	0
21023	KENTUCKY	Bracken County	27.7	33.3	5.6	10.8332	8.30257	3.12744	0.579028	4.73896	12.31	12.1	5.2	0.603938	-0.244379	0	0	37	-6.7	0	0	0.48315	-0.252133	0.120788	0.110346	7.51174	2.34802	13.492	0.072665	0.809276	0.246653	0.084551	0.634873	30.3846	-3.08384	0	0	0	0	0	0	0	0	0	0	0	0	0	0
21025	KENTUCKY	Breathitt County	31.6	39.6	8	33.2183	-2.08753	4.37346	-0.256559	10.3219	5.11174	20.5	-1	1.18012	-0.250652	2164.84	670.012	33	0.7	0	0	0.310559	0.009714	0.559006	-0.045363	9.46837	2.19289	11.6025	1.02459	0.204969	1.04815	0.447205	0.15378	42.4709	-3.67503	0	0	0	0	0	0	0	0	0	0	0	0	0	0
21027	KENTUCKY	Breckinridge County	26.1	33.4	7.3	15.8225	3.82314	3.47413	2.83981	3.70946	10.9043	14.3	5.1	0.375375	0.101897	2025.36	-181.055	35.4	-4.1	0.10725	-0.10725	0.536251	-0.273018	0.268125	-0.110703	7.06542	-0.187815	14.2428	-0.489338	2.56864	-0.107602	0.745388	0.283105	31.0775	-8.54839	0	0	0	0	0	0	0	0	0	0	0	0	0	0
21029	KENTUCKY	Bullitt County	27.5	33.8	6.3	7.90369	1.57977	2.16386	2.90555	21.3621	5.7318	8.7	6	0.277614	0.076086	0	0	29.5	4.2	0.065321	0.027207	0.195963	-0.102173	0.489908	0.065258	7.41466	1.18867	7.8124	1.88323	0.413156	0.3879	0.625449	0.439451	23.9601	-7.36512	0	0	0	0	0	0	0	0	0	0	0	0	0	0
21031	KENTUCKY	Butler County	28.3	33.2	4.9	16.0459	1.5223	2.9666	2.2305	12.2682	7.26774	14.3	5.4	0.230592	-0.002042	0	0	33.5	-2.9	0	0	0.922367	-0.545194	0.461184	-0.011037	6.58956	0.808127	12.9208	0.462989	0.438125	-0.363145	1.35281	1.43643	39.3097	-10.8822	0	0	0	0	0	0	0	0	0	0	0	0	0	0
21033	KENTUCKY	Caldwell County	25.7	35	9.3	15.8771	-0.160696	3.13149	0.681872	17.674	-8.36979	12.8	4.4	0.689127	0.153358	5535.45	-2968.07	30.6	1.1	0.07657	0.00113	0.459418	0.006042	0.459418	0.162183	6.90464	0.969605	17.9786	0.021751	4.5559	-0.523764	0.796325	0.02258	26.9077	-6.73449	0	0	0	0	0	0	0	0	0	0	0	0	0	0
21035	KENTUCKY	Calloway County	22.3	29.4	7.1	16.6329	2.92142	5.93872	-0.297489	25.0411	8.35197	12.8	6.4	1.63853	-0.014029	4815.11	-1935.05	27.2	-3.2	0.087778	-0.005243	0.234076	-0.124069	0.643708	0.099112	6.54886	0.061679	14.8843	-0.157339	3.65158	0.502601	1.02993	0.726644	22.0901	-7.21174	0	0	0	0	0	0	0	0	0	0	0	0	0	0
21037	KENTUCKY	Campbell County	26.1	27.9	1.8	9.32857	1.04134	2.55495	1.43293	35.9953	-4.4629	8.3	4.9	1.82811	0.096767	955.584	207.554	28.8	-2.6	0.112846	-0.011063	0.225693	-0.022016	0.575517	0.10304	10.5204	-0.821281	12.6016	0.160554	1.6374	0.332681	0.884716	0.550565	19.1592	-5.61087	0	0	0	0	0	0	0	0	0	0	0	0	0	0
21039	KENTUCKY	Carlisle County	27.5	32.6	5.1	13.1144	3.91269	3.4799	1.70071	19.4013	-2.7211	14.8	4.4	0.186881	0.002549	0	0	35.2	-5.7	0	0	0.373762	-0.182416	0.560643	-0.560643	8.83838	-2.18893	18.3143	-0.024228	1.00916	-0.605699	0.48589	0.68606	26.6396	-4.40517	0	0	0	0	0	0	0	0	0	0	0	0	0	0
21041	KENTUCKY	Carroll County	25.9	31.9	6	14.887	1.4791	4.17455	3.39973	11.7111	-9.28432	14.6	3.2	0.689316	-0.398375	3832.5	-151.118	35.3	-1	0.196947	-0.103516	0.590842	-0.216708	0.886263	0.234918	10.6437	2.97306	12.8016	-0.529366	2.02856	-0.642832	1.35894	3.26331	31.8834	-8.92437	0	0	0	0	0	0	0	0	0	0	0	0	0	0
21043	KENTUCKY	Carter County	27.5	34.5	7	22.3003	-2.00224	4.41463	-0.187119	9.1587	-3.72374	16.9	1.7	0.26033	0.074694	0	0	34.9	7.8	0.03719	0.037518	0.334709	0.038555	0.743799	-0.034075	7.01416	-1.04976	12.4884	0.044759	0.18595	0.539382	0.423965	0.047316	35.633	-10.0269	0	0	0	0	0	0	0	0	0	0	0	0	0	0
21045	KENTUCKY	Casey County	26.8	36.5	9.7	25.5458	2.18772	3.22714	0.289622	9.48774	2.23637	20	3.5	0.453162	-0.073483	0	650.926	36.1	-0.6	0.129475	-0.068862	0.5179	-0.031855	0.388425	-0.145971	6.93694	-3.53421	15.2263	-0.004867	0.36253	-0.252141	2.0716	1.01315	42.5501	-6.9423	0	0	0	0	0	0	0	0	0	0	0	0	0	0
21047	KENTUCKY	Christian County	28.1	31.3	3.2	14.9922	4.28695	3.31461	2.91412	27.5982	-2.48206	19.3	-1.3	1.35612	-0.026821	7152.02	-624.219	33.6	-0.4	0.055352	-0.018286	0.262921	-0.052343	0.581194	-0.025213	12.1289	5.86753	9.6921	0.249371	23.3225	-1.71523	4.59974	0.641013	22.7667	-5.17947	0	0	0	0	0	0	0	0	0	0	0	0	0	0
21049	KENTUCKY	Clark County	27.8	28.8	1	10.642	5.80999	2.94106	1.88748	27.1478	-3.70748	12.4	3.7	1.44823	0.040985	1652.06	331.843	39.7	-10.2	0.120685	-0.065374	0.362056	-0.112295	0.844798	-0.042785	9.04317	2.08684	12.3823	0.652814	5.11405	-0.274838	0.612479	1.10957	24.9515	-6.22073	0	0	0	0	0	0	0	0	0	0	0	0	0	0
21051	KENTUCKY	Clay County	28.7	32.4	3.7	39.706	-8.23304	4.03735	5.43623	11.4024	-0.23216	22.3	-0.2	0.447956	0.097242	1663.34	682.448	36.7	-1.2	0	0	0.366509	-0.240339	0.447956	-0.067068	8.19113	-0.259679	10.3233	1.24357	4.67503	-0.572809	1.21355	-0.511636	50.5565	-9.99231	0	0	0	0	0	0	0	0	0	0	0	0	0	0
21053	KENTUCKY	Clinton County	26.6	32.8	6.2	25.7574	3.96223	3.39711	1.33208	10.9007	-7.41309	20.6	0.4	0.415196	0.217071	1851.67	564.298	31.2	4.9	0	0.106349	0.518995	-0.200218	0.830392	-0.298647	8.34228	2.08117	15.0405	1.26789	0.186838	1.10512	1.56737	0.116421	46.4968	-6.68442	0	0	0	0	0	0	0	0	0	0	0	0	0	0
21055	KENTUCKY	Crittenden County	26.4	33	6.6	19.0836	-3.16166	3.73982	0.854595	21.8547	-5.94502	14.9	6.1	0.639386	0.002938	10492.5	-9023.06	33.3	4.5	0.106564	-0.106564	0.213129	0.006864	0.639386	-0.090539	8.00582	0.876699	16.2511	1.07436	0.682012	-0.133044	0.394288	0.396226	33.0495	-8.42923	0	0	0	0	0	0	0	0	0	0	0	0	0	0
21057	KENTUCKY	Cumberland County	28.1	33.7	5.6	23.8109	1.04275	3.48878	0.55362	11.2994	3.23178	19.4	1.6	0.419757	0.020189	3217.57	583.07	33.6	-1.5	0	0	0.419757	-0.120579	0.419757	-0.121516	8.26002	-0.779469	17.8257	1.09998	3.63789	-0.359201	0.22387	0.873905	44.0265	-11.3223	0	0	0	0	0	0	0	0	0	0	0	0	0	0
21059	KENTUCKY	Daviess County	25.5	30.5	5	12.3341	2.21737	3.70444	0.404161	31.7413	-1.69724	10.7	3.9	2.16287	0.029026	2905.43	1139.34	30.5	-2.7	0.098312	-0.003967	0.196625	-0.018283	0.73188	0.04385	9.62984	2.81407	13.8598	0.539724	3.95762	0.63403	0.941613	0.70989	19.2753	-5.83591	0	0	0	0	0	0	0	0	0	0	0	0	0	0
21061	KENTUCKY	Edmonson County	26	33.5	7.5	18.3672	1.74509	3.7153	1.48244	8.94588	7.37574	14.4	7.1	0.343525	-0.08792	0	0	35.8	-7.7	0	0	0.429406	-0.177486	0.343525	-0.175824	7.08167	0.050664	14.4452	0.453042	0.72999	2.04197	0.352113	-0.268368	38.3217	-14.3317	0	0	0	0	0	0	0	0	0	0	0	0	0	0
21063	KENTUCKY	Elliott County	27.2	37.6	10.4	25.9132	7.35235	4.83625	1.75859	9.48561	-3.81301	18.3	3.1	0.296384	0.094339	0	0	32	5.5	0	0	0.592768	-0.479788	0.296384	0.033903	7.29547	0.665022	13.3669	6.03966	0	3.19624	0	0.820166	47.4446	-12.764	0	0	0	0	0	0	0	0	0	0	0	0	0	0
21065	KENTUCKY	Estill County	26.6	34.6	8	26.4325	1.46299	3.61316	1.23982	5.2147	2.52626	15.4	4.1	0.391978	0.138491	2981.71	513.991	34.1	2.7	0.06533	-0.06533	0.522637	-0.253371	0.522637	-0.051542	11.1586	-0.194901	13.4775	0.17842	0.032665	0.007658	0.359313	0.037193	41.4957	-10.7712	0	0	0	0	0	0	0	0	0	0	0	0	0	0
21067	KENTUCKY	Fayette County	25.8	30.7	4.9	12.8706	4.09571	3.74129	-0.051256	37.3693	-1.7847	13.1	2.9	6.67532	0.714232	5689.56	1101.3	25.1	-0.4	0.149705	-0.008074	0.295572	-0.105964	0.905908	-0.035889	11.9674	0.206248	9.97958	0.526547	13.3307	0.090905	3.33075	2.56345	14.2028	-2.18944	0	0	0	0	0	0	0	0	0	0	0	0	0	0
21069	KENTUCKY	Fleming County	25.4	34.7	9.3	18.6499	2.6156	3.96086	1.04876	12.5257	1.93704	15.8	4.6	0.797564	0.053538	2217.15	731.832	35	-0.4	0.072506	0.063855	0.290023	0.188578	0.217517	-0.012977	8.40273	-0.584408	13.3846	0.029562	1.80539	-1.05902	0.775812	0.874421	33.5263	-7.60378	0	0	0	0	0	0	0	0	0	0	0	0	0	0
21071	KENTUCKY	Floyd County	30.1	36.8	6.7	30.264	-3.07405	4.15111	0.524352	8.99731	10.1999	18.3	1.8	1.5551	0.051908	3632.74	366.929	39.4	0.5	0.023562	-0.023562	0.400556	0.052339	0.518367	0.006706	8.89985	-1.8602	12.1958	0.476711	1.27707	0.193206	0.824674	-0.045453	38.6782	-7.5345	0	0	0	0	0	0	0	0	0	0	0	0	0	0
21073	KENTUCKY	Franklin County	25.6	33	7.4	10.6786	2.47864	4.08313	0.094013	25.3578	-5.56721	10.7	4.8	1.65664	0.10347	1196.62	597.512	31.3	-0.2	0.146791	-0.024262	0.188731	-0.045145	0.880743	-0.084305	10.9968	1.91752	12.2675	0.866932	9.31281	0.768149	1.1177	0.988488	21.2239	-6.65423	0	0	0	0	0	0	0	0	0	0	0	0	0	0
21075	KENTUCKY	Fulton County	26.8	32.8	6	23.1139	4.76708	4.43122	3.96464	5.62761	7.8422	16.7	2.3	2.06398	0.139707	2634.8	6157.48	33.9	2.1	0.257998	-0.257998	0.515996	-0.079413	0.773994	-0.186967	16.7614	0.670254	17.4278	0.467585	23.4004	1.66464	0.451496	0.415806	30.4833	-7.55333	0	0	0	0	0	0	0	0	0	0	0	0	0	0
21077	KENTUCKY	Gallatin County	28.2	32.8	4.6	13.3807	12.4646	2.21995	4.75009	0	0	13.7	4.8	0.25413	0.118968	0	0	35.2	1.9	0	0	0.25413	-0.009835	0.381194	-0.01543	8.54225	-1.95001	10.3177	0.794823	1.19441	0.23946	0.457433	2.0642	32.0352	-5.683	0	0	0	0	0	0	0	0	0	0	0	0	0	0
21079	KENTUCKY	Garrard County	25.7	33.3	7.6	14.6526	2.58858	3.18488	3.32236	11.6376	9.01812	13.6	6.2	0.743645	-0.163794	990.265	-990.265	36.2	-1.1	0	0	0.338021	-0.277898	0.202812	0.148373	8.3181	0.691756	13.1017	0.37506	3.2112	-0.673908	1.57518	0.861095	30.6301	-9.70801	0	0	0	0	0	0	0	0	0	0	0	0	0	0
21081	KENTUCKY	Grant County	25.8	37.6	11.8	11.0561	4.97454	3.66829	1.26531	12.1068	-2.30246	12.7	4.4	0.402073	0.177369	945.541	1852.89	32.8	3.9	0	0.117454	0.312723	-0.193037	1.02752	-0.440252	9.30196	2.20361	9.52913	0.252441	0.138492	0.858001	0.656719	0.889837	27.581	-7.45869	0	0	0	0	0	0	0	0	0	0	0	0	0	0
21083	KENTUCKY	Graves County	26.1	33.8	7.7	16.374	3.48616	3.19887	2.13979	16.014	0.951444	14.6	4.1	1.10727	-0.036888	1834.88	437.375	31.8	-0.9	0.054013	-0.00099	0.243059	-0.083628	0.351086	0.126127	8.90669	-1.82509	16.231	-0.040535	4.1023	-0.109338	2.34147	2.79767	26.6124	-5.09623	0	0	0	0	0	0	0	0	0	0	0	0	0	0
21085	KENTUCKY	Grayson County	28.5	30.9	2.4	18.0912	4.22791	3.22906	1.96206	8.94549	-3.80488	15	4.1	0.873072	0.246149	1809.84	990.716	37.1	-4.3	0	0.039092	0.457323	-0.182488	0.540473	-0.071375	8.18429	1.57581	13.9692	0.861022	0.8606	-0.627582	0.839812	-0.456716	37.202	-9.34303	0	0	0	0	0	0	0	0	0	0	0	0	0	0
21087	KENTUCKY	Green County	27.3	32	4.7	18.4462	-1.85774	2.81216	1.71002	9.04625	-1.28688	16.7	5.1	0.781386	-0.167252	2388.44	-33.0112	41.1	-4.9	0	0	0.260462	-0.086001	0.434103	-0.086579	5.96928	2.16783	16.9387	0.068157	1.97951	0.608868	0.408057	1.10328	38.5695	-12.9247	0	0	0	0	0	0	0	0	0	0	0	0	0	0
21089	KENTUCKY	Greenup County	29.9	35.3	5.4	14.1202	1.44448	3.87658	-0.040474	14.4611	7.43152	12.6	2.9	0.86742	0.11757	0	0	33.9	-2.3	0.135534	-0.109232	0.189748	-0.03224	0.596351	-0.149218	6.90583	0.461784	14.616	2.85072	0.626169	-0.125063	0.758993	-0.028657	24.8786	-5.33516	0	0	0	0	0	0	0	0	0	0	0	0	0	0
21091	KENTUCKY	Hancock County	26.4	34.5	8.1	13.5701	2.36692	3.21774	0.429902	4.8291	7.02738	8.3	5.7	0.238322	-0.004436	0	0	31.7	-0.9	0	0	0.357483	-0.35621	0.476644	-0.129221	8.34022	-1.35662	10.9032	1.42091	1.25119	-0.460586	1.13203	0.065505	22.8119	-8.03656	0	0	0	0	0	0	0	0	0	0	0	0	0	0
21093	KENTUCKY	Hardin County	26	30.9	4.9	10.0372	2.50285	3.40665	0.067417	17.2082	3.02686	13.4	1.5	2.0494	0.006641	4398.21	2916.24	30.6	-0.9	0.063712	0.016473	0.201754	-0.02108	0.637119	0.11461	10.4117	1.08363	9.65235	1.85581	11.4384	-0.653898	3.18347	0.708982	17.6891	-4.42527	0	0	0	0	0	0	0	0	0	0	0	0	0	0
21095	KENTUCKY	Harlan County	30.9	32.3	1.4	32.4922	-2.40333	5.24675	-1.2849	13.3721	-2.13897	20.2	-0.2	1.53605	-0.030919	2627.07	-283.543	41.2	-6.3	0	0.032304	0.481899	-0.194128	0.602373	-0.085511	8.83508	0.361544	13.9088	-0.092226	2.15348	0.71435	0.722848	0.102985	41.2867	-9.13621	0	0	0	0	0	0	0	0	0	0	0	0	0	0
21097	KENTUCKY	Harrison County	27.6	30	2.4	11.9762	6.17251	2.27548	1.53697	6.86621	6.74129	12.2	4.4	1.16777	0.024734	2484.01	246.385	31.7	1.9	0.055608	0.050809	0.27804	-0.01135	0.556081	0.135629	7.68775	3.49462	13.3793	0.451575	2.12423	0.525386	1.46805	0.339728	25.8473	-6.23452	0	0	0	0	0	0	0	0	0	0	0	0	0	0
21099	KENTUCKY	Hart County	27.7	34	6.3	22.4188	1.9523	3.66932	1.42494	4.45206	11.3701	19.1	2.6	0.57323	-0.015623	964.001	194.518	34.4	1.2	0	0.05436	0.515907	-0.241549	0.171969	0.099829	8.17975	3.64332	13.8034	-0.051195	5.7323	0.320848	0.899971	-0.314888	41.825	-8.11795	0	0	0	0	0	0	0	0	0	0	0	0	0	0
21101	KENTUCKY	Henderson County	24.5	33.5	9	12.2571	1.72717	3.4726	0.204202	32.1253	-0.446846	11.7	3.5	1.67302	0.144057	2853.78	2528.65	32.3	-5.4	0.089228	-0.023288	0.245377	-0.047628	0.780745	-0.033426	10.9428	1.17536	13.2191	0.556997	7.13154	0.172869	0.912356	0.525556	21.7323	-5.33332	0	0	0	0	0	0	0	0	0	0	0	0	0	0
21103	KENTUCKY	Henry County	28.1	35.1	7	13.6824	3.71534	2.41151	1.12422	6.81067	-1.57657	13.1	4	0.664011	-0.019923	0	0	34.6	-2.2	0	0	0.531208	-0.405374	0.332005	-0.082939	8.08127	4.45194	12.1912	0.509182	3.84462	-0.682142	1.40106	2.10228	26.6148	-5.52816	0	0	0	0	0	0	0	0	0	0	0	0	0	0
21105	KENTUCKY	Hickman County	28.5	33.7	5.2	17.4092	-3.89859	3.56389	4.33606	0	0	14.9	4.7	0.380084	0.018885	0	0	37.6	-5.4	0.190042	-0.190042	0.190042	0.42788	0.190042	0.016101	11.3256	1.66622	18.6811	0.412939	10.1482	-0.459019	0.513113	0.461902	35.5919	-11.036	0	0	0	0	0	0	0	0	0	0	0	0	0	0
21107	KENTUCKY	Hopkins County	29.6	35.4	5.8	16.5341	1.21738	4.04593	0.436757	20.1007	6.34077	14.2	3.6	2.90204	0.637659	7414.67	-2690.33	37.5	-4	0.06449	0.000492	0.386939	-0.14919	0.601905	-0.060392	8.9307	1.90472	14.68	0.473327	6.2942	-0.584119	0.808272	0.364026	28.6709	-6.77301	0	0	0	0	0	0	0	0	0	0	0	0	0	0
21109	KENTUCKY	Jackson County	29	33.4	4.4	30.151	-0.701179	4.31627	2.56114	2.35014	16.2862	19.4	1.2	0.296406	-0.147905	0	0	38.1	-2.1	0	0	0.296406	-0.145032	0.148203	0.078332	8.81758	1.42595	11.9303	1.45871	0	0	0.407558	0.219354	47.0909	-10.3833	0	0	0	0	0	0	0	0	0	0	0	0	0	0
21111	KENTUCKY	Jefferson County	26.5	33.6	7.1	12.3579	2.21372	3.27356	1.91843	42.3975	-2.7196	11	3.3	4.46797	0.453964	2275.32	727.393	26.7	1.7	0.095155	0.008781	0.209053	-0.003812	0.804494	0.0464	13.667	0.840561	13.4859	-0.161217	18.6392	0.908096	1.65815	1.52651	18.1501	-4.95483	0	0	0	0	0	0	0	0	0	0	0	0	0	0
21113	KENTUCKY	Jessamine County	27.7	30.4	2.7	10.4707	3.45174	2.86604	1.98396	17.3426	1.17247	12.4	4.7	1.69053	0.850877	0	0	29.4	1.3	0.281755	-0.176689	0.230527	-0.103477	0.589124	-0.063793	8.60767	1.72353	9.49771	0.991634	3.29397	0.304192	0.824774	0.852467	20.9205	-5.52696	0	0	0	0	0	0	0	0	0	0	0	0	0	0
21115	KENTUCKY	Johnson County	28.4	38.2	9.8	26.5632	-4.86613	4.06622	0.321656	9.55595	4.24763	16.3	2.6	1.57816	-0.408172	1994.97	367.914	37.6	-3.1	0	0.041969	0.383877	-0.25968	0.810407	-0.096931	7.92497	-0.505222	12.6509	0.320546	0.298571	-0.063642	0.362551	-0.106646	36.2377	-6.08365	0	0	0	0	0	0	0	0	0	0	0	0	0	0
21117	KENTUCKY	Kenton County	22.7	30.2	7.5	9.01586	1.89188	2.42063	1.74758	35.4619	1.94928	9.6	3.9	2.6673	0.137679	2510.25	1615.22	25.6	1.5	0.132045	0.000256	0.257487	-0.093314	0.501769	-0.048166	10.0945	2.25496	11.0336	-0.219637	3.78506	0.680444	1.01278	0.943752	17.8661	-5.11899	0	0	0	0	0	0	0	0	0	0	0	0	0	0
21119	KENTUCKY	Knott County	28.2	33.7	5.5	31.0636	-5.89441	6.8327	-0.65986	2.56416	5.45216	17.3	1.7	0.453283	0.121366	0	0	39.1	-2.7	0.05666	-0.05666	0.396623	-0.163871	0.113321	0.061851	7.5005	3.15734	11.4057	1.21273	0.912233	-0.295846	0.753584	0.136106	41.2969	-9.99243	0	0	0	0	0	0	0	0	0	0	0	0	0	0
21121	KENTUCKY	Knox County	27.5	35.6	8.1	34.8321	1.97132	4.07056	1.17194	9.26904	5.27469	21.1	-0.4	0.566127	-0.167524	1257.43	-622.338	34.1	1.5	0	0	0.471772	-0.226443	0.723384	-0.050807	9.85471	3.98743	12.6655	0.466331	0.968706	0.754365	0.355402	0.581924	45.9095	-8.7148	0	0	0	0	0	0	0	0	0	0	0	0	0	0
21123	KENTUCKY	Larue County	26.8	33	6.2	15.4326	-1.8488	2.84674	0.502325	6.08656	1.85984	13.1	4.8	0.29911	-0.083864	0	0	29	2	0.149555	-0.003174	0.29911	-0.005768	0.373888	0.138445	8.80227	-2.40896	15.0752	0.360448	3.27526	0.524729	0.889853	0.590374	28.9675	-6.06658	0	0	0	0	0	0	0	0	0	0	0	0	0	0
21125	KENTUCKY	Laurel County	27	37	10	21.2526	-2.12198	3.02695	1.97035	12.3774	5.16729	15.8	3.9	1.38481	0.056766	3590.91	-1722.49	35	0.7	0.03794	-0.003307	0.360429	-0.099301	0.663948	0.011389	8.72527	-0.717468	11.3668	0.914226	0.616523	0.384828	0.407854	0.353243	36.1448	-9.74736	0	0	0	0	0	0	0	0	0	0	0	0	0	0
21127	KENTUCKY	Lawrence County	29.7	36.1	6.4	30.691	-0.342986	5.35817	0.052236	8.0119	-1.00604	15.6	3.9	1.02768	-0.279265	1880.15	1071.99	36	-0.2	0.06423	-0.06423	0.385381	-0.083241	0.642302	-0.219928	7.06013	1.93754	12.345	1.1205	0.051384	-0.008539	0.115614	0.692318	41.8292	-11.6332	0	0	0	0	0	0	0	0	0	0	0	0	0	0
21129	KENTUCKY	Lee County	28	33.4	5.4	30.4245	2.31251	3.71186	1.34146	4.94329	12.0184	21.1	0.4	0.505306	0.157333	0	0	33.3	2.2	0	0	0.126326	0.00998	0.631632	-0.222857	9.28172	-0.449072	14.3507	0.823682	3.57504	-2.36324	0.265285	0.448327	49.0615	-12.8204	0	0	0	0	0	0	0	0	0	0	0	0	0	0
21131	KENTUCKY	Leslie County	28.8	36.2	7.4	32.6501	-9.12116	4.06863	0.523422	8.19824	0.659357	18.2	1.3	0.887025	0.023932	3956.78	-2931.76	39.9	-2.4	0	0	0.564471	-0.21815	0.241916	0.018886	9.14716	-1.09563	11.4507	1.81811	0.137086	-0.034293	0.628982	-0.174981	47.5286	-7.99543	0	0	0	0	0	0	0	0	0	0	0	0	0	0
21133	KENTUCKY	Letcher County	30.1	38.9	8.8	27.0992	0.778279	4.76333	-0.788332	7.40746	9.09634	15.8	3.2	1.70115	-0.649268	7284.61	-5114.8	38.6	-2.5	0	0	0.435178	-0.140018	0.593425	0.210536	7.66037	1.20057	12.5094	1.4651	0.569688	-0.118088	0.411441	0.148877	41.518	-12.7065	0	0	0	0	0	0	0	0	0	0	0	0	0	0
21135	KENTUCKY	Lewis County	27.3	35	7.7	28.4919	-3.38438	5.93753	3.03263	7.98671	25.2764	18.4	2.5	0.354811	-0.004868	0	0	37	-2.1	0	0	0.567698	-0.130112	0.212887	0.005263	6.89825	1.39596	12.4965	0.834473	0.290945	0.323217	0.383196	-0.130306	42.567	-10.9814	0	0	0	0	0	0	0	0	0	0	0	0	0	0
21137	KENTUCKY	Lincoln County	26.9	40.1	13.2	21.1441	-2.40289	2.90137	1.30468	7.53473	1.00418	15.8	4.2	0.428064	0.262912	553.23	1008.5	33.5	4.3	0.042806	-0.00308	0.342451	0.016592	0.299645	0.057895	7.38275	2.41931	13.1373	0.53715	2.23877	0.086158	1.10868	0.406708	35.3821	-5.43639	0	0	0	0	0	0	0	0	0	0	0	0	0	0
21139	KENTUCKY	Livingston County	27.2	33.8	6.6	10.3219	-0.113337	2.82493	0.019681	9.05367	11.5714	12.6	3.9	0.611995	0.318485	1402.18	134.71	31.4	3.2	0	0	0.407997	0.009172	0.203998	0.212755	5.57491	0.106521	14.9735	1.4174	0.0204	0.749712	0.203998	0.430823	25.6897	-4.66251	0	0	0	0	0	0	0	0	0	0	0	0	0	0
21141	KENTUCKY	Logan County	28.2	34.1	5.9	15.5386	1.39353	2.64939	2.44719	8.82094	-0.002063	13.4	4.6	0.790276	-0.124789	1880.18	-356.141	32.5	1	0	0.0368	0.301057	-0.079941	0.451586	0.026812	9.61463	0.412901	13.8637	0.625949	7.85384	-2.66153	0.963384	3.37094	31.4693	-6.22452	0	0	0	0	0	0	0	0	0	0	0	0	0	0
21143	KENTUCKY	Lyon County	27.1	34.3	7.2	12.7415	2.93476	2.36277	0.975558	4.10757	13.4466	11.6	10.9	2.35148	-0.012144	0	0	30.6	-0.8	0.123762	-0.123762	0.371287	-0.249438	0.866337	-0.383886	6.27413	2.45011	16.8564	2.6751	6.64604	0.525132	0.730198	0.014547	32.0291	-13.3306	0	0	0	0	0	0	0	0	0	0	0	0	0	0
21145	KENTUCKY	McCracken County	25.7	30.1	4.4	15.1154	0.671794	3.586	0.612837	34.3527	0.211096	12.3	2.3	3.58702	0.349559	6005.22	-1360.59	27.1	1.3	0.106847	0.044944	0.335806	-0.154036	0.97689	0.176722	11.2662	-0.162806	15.9493	0.216064	10.958	-1.00238	0.950942	0.438566	19.7322	-4.54018	0	0	0	0	0	0	0	0	0	0	0	0	0	0
21147	KENTUCKY	McCreary County	28.8	32.3	3.5	32.1932	5.11359	5.36416	2.63887	5.2882	5.1589	23.9	-1.5	0.29274	0.255017	0	0	35.8	5	0	0	0.29274	0.044193	0.234192	0.271568	11.7561	-4.3163	10.4918	1.04729	0.796253	2.65998	0.907494	0.284879	47.366	-13.2842	0	0	0	0	0	0	0	0	0	0	0	0	0	0
21149	KENTUCKY	McLean County	28.4	31.3	2.9	15.9502	1.77598	3.5852	0.198167	3.14602	7.13826	12.8	4.8	0.402495	0.003064	0	0	33.4	0.6	0	0	0.402495	-0.08865	0.201248	0.423297	8.03848	8.36401	14.4496	0.782611	0.42262	-0.216222	1.53954	-0.012197	29.1673	-7.51374	0	0	0	0	0	0	0	0	0	0	0	0	0	0
21151	KENTUCKY	Madison County	26.7	30.2	3.5	16.7536	2.89521	3.22824	1.78265	21.5799	6.23255	13.1	5	1.53798	0.033291	1913.77	133.537	31.1	-0.8	0.05644	0.07568	0.225759	-0.092259	0.804267	-0.107637	10.0148	0.570881	9.77678	0.630921	4.24991	-1.22904	0.901625	0.502461	24.7549	-7.79928	0	0	0	0	0	0	0	0	0	0	0	0	0	0
21153	KENTUCKY	Magoffin County	30.2	32.1	1.9	36.6405	-2.44932	5.5425	-1.47626	7.75068	5.75778	20.5	-1.8	0.375038	-0.225821	0	0	41.3	-0.2	0	0	0.225023	-0.07337	0.60006	-0.220294	8.29042	0.309915	10.5236	1.38629	0	0.07615	0.270027	0.004113	49.9168	-14.8036	0	0	0	0	0	0	0	0	0	0	0	0	0	0
21155	KENTUCKY	Marion County	26.8	33.8	7	18.6378	2.43544	3.45267	0.067802	18.1302	-4.19672	12.9	5.9	1.04327	-0.096939	2176.31	85.0543	33.6	1.1	0	0.051319	0.329453	-0.12425	0.549089	0.118057	11.7204	-0.318228	12.9365	-0.985369	9.14781	0.371541	1.15309	0.748707	29.4937	-6.56831	0	0	0	0	0	0	0	0	0	0	0	0	0	0
21157	KENTUCKY	Marshall County	25.9	37.1	11.2	9.47404	2.90956	2.39292	1.61635	5.48197	5.71802	10.9	4.3	0.73029	0.111546	648.199	264.592	26.9	-1.1	0.099585	-0.003431	0.33195	-0.043533	0.53112	0.109905	5.63614	1.32254	17.5303	1.01516	0.179253	0.364592	0.793361	0.352254	23.0896	-4.83022	0	0	0	0	0	0	0	0	0	0	0	0	0	0
21159	KENTUCKY	Martin County	30.2	38.6	8.4	36.9868	2.23369	4.77841	0.478361	8.95007	-5.19944	19.1	0.8	0.397519	-0.112699	0	0	40.8	-2.7	0	0.076511	0.238512	-0.00932	0.636031	-0.023942	10.1401	-3.40318	9.74718	0.673875	0.087454	3.70954	0.270313	0.436454	45.9604	-7.02438	0	0	0	0	0	0	0	0	0	0	0	0	0	0
21161	KENTUCKY	Mason County	26	31.5	5.5	16.7904	3.2071	3.32626	2.06191	13.0193	5.70964	14	2.9	2.02381	0.402201	2177.92	-170.464	35.2	-5.4	0.059524	-0.00198	0.535714	-0.075809	0.77381	0.089351	7.84314	3.67828	15.3988	-0.230532	6.26786	0.399198	1.375	-0.111462	26.6532	-5.1418	0	0	0	0	0	0	0	0	0	0	0	0	0	0
21163	KENTUCKY	Meade County	26.4	35.6	9.2	11.3376	3.02147	4.30008	1.31865	11.9541	-4.59211	13.8	2.1	0.303617	0.074537	0	0	29.3	2.5	0.037952	-0.000218	0.189761	-0.037578	0.265665	0.073945	8.19167	-0.001838	8.15211	1.33375	3.84455	0.397097	2.06839	0.594115	22.0507	-6.27922	0	0	0	0	0	0	0	0	0	0	0	0	0	0
21165	KENTUCKY	Menifee County	27.4	35.9	8.5	29.5849	-10.6275	4.05589	-1.80621	2.07978	26.5936	18.9	3.2	0.152532	0.149544	0	0	37.1	-5.5	0	0	0.457596	-0.151538	0.152532	-0.000856	7.31707	-1.73425	11.6687	1.29676	1.03722	-0.379225	0.838926	-0.225796	42.4401	-16.0345	0	0	0	0	0	0	0	0	0	0	0	0	0	0
21167	KENTUCKY	Mercer County	27.9	33.8	5.9	12.9243	-0.868458	2.27957	3.10355	13.3999	-1.61806	12.8	3.7	0.81664	-0.062495	1630.11	-25.6654	36.7	-2.9	0.096075	-0.096075	0.288226	-0.014379	0.528414	-0.026589	7.3019	0.433798	14.5746	0.296083	3.81419	0.506229	1.47476	0.54512	24.2195	-7.67454	0	0	0	0	0	0	0	0	0	0	0	0	0	0
21169	KENTUCKY	Metcalfe County	26.6	35.3	8.7	23.6312	-4.24925	3.75191	-0.831295	7.37036	-4.54145	18.6	1.2	0.199263	-0.004525	0	0	33.7	0	0	0	0.398525	-0.200454	0.099631	0.19849	7.82698	1.37674	14.9846	0.912625	1.11587	0.258325	0.567899	0.816184	42.027	-11.4298	0	0	0	0	0	0	0	0	0	0	0	0	0	0
21171	KENTUCKY	Monroe County	27.1	35.5	8.4	23.3624	4.17702	5.7845	-2.65748	4.64248	4.58728	18.3	3.6	0.595441	0.003958	2143.93	2234.1	33.4	-1	0	0.172876	0.510378	-0.078927	0.850629	-0.159126	8.76471	4.30384	15.2348	0.327458	2.8326	0.403455	1.7523	1.33783	42.1986	-16.8335	0	0	0	0	0	0	0	0	0	0	0	0	0	0
21173	KENTUCKY	Montgomery County	29.3	31.7	2.4	15.1786	5.71661	3.61562	-0.92853	11.223	-0.41037	13.7	3.7	1.33014	-0.500412	2296.71	207.454	35.7	-4.1	0.088676	0.066153	0.44338	-0.13159	0.620732	0.114704	10.4591	-0.038091	12.7516	0.263964	3.67119	0.035024	0.873459	0.620981	29.4885	-3.61342	0	0	0	0	0	0	0	0	0	0	0	0	0	0
21175	KENTUCKY	Morgan County	28.8	35.1	6.3	27.2216	-4.28533	3.57556	-1.24638	11.2168	12.8038	18.1	4.1	0.645254	0.001029	13374.5	-11288.9	38.7	-4.2	0	0.070962	0.430169	-0.074773	0.430169	0.066567	6.7872	4.05657	11.7723	0.64674	4.05076	-0.15749	0.55922	-0.277609	43.6434	-10.1487	0	0	0	0	0	0	0	0	0	0	0	0	0	0
21177	KENTUCKY	Muhlenberg County	28.9	31.8	2.9	19.6826	0.944497	3.86014	0.433535	7.35024	3.29076	14.9	3	0.785201	0.003983	1877.13	507.15	37.9	-6	0.062816	0.03311	0.439712	-0.216479	0.565344	0.138115	7.59257	-0.718719	15.3271	0.425961	4.86196	-0.706184	0.584189	0.365521	34.2452	-10.4598	0	0	0	0	0	0	0	0	0	0	0	0	0	0
21179	KENTUCKY	Nelson County	27.9	30	2.1	12.1969	-0.177987	2.43721	2.05226	14.3162	-1.20891	10.4	4.8	0.960589	-0.120909	1685.91	673.469	31.3	-2.8	0.133415	0.004358	0.293513	-0.177145	0.480295	0.070796	10.7645	0.381899	10.5772	0.619766	5.37129	-0.435297	0.757798	0.555319	21.0048	-5.54567	0	0	0	0	0	0	0	0	0	0	0	0	0	0
21181	KENTUCKY	Nicholas County	27.4	33.6	6.2	13.1634	12.5419	5.84969	-2.64677	20.2919	-16.7172	12.5	8.5	0.880669	0.006465	2232.5	480.406	34.6	0.3	0	0	0.440335	-0.00579	0.440335	-0.440335	5.80153	3.54427	15.4557	-0.327875	1.21826	0.053233	1.02745	-0.044931	37.1225	-11.7654	0	0	0	0	0	0	0	0	0	0	0	0	0	0
21183	KENTUCKY	Ohio County	28.8	32.6	3.8	17.2764	0.916175	2.99555	2.1225	9.38598	7.37121	14.1	3.4	0.74184	-0.01253	1060.79	320.394	35.8	-0.5	0	0.042492	0.305463	-0.177962	0.392739	0.117162	6.51549	1.95555	14.4484	0.212402	0.933845	-0.125266	0.689475	1.14898	33.038	-8.57869	0	0	0	0	0	0	0	0	0	0	0	0	0	0
21185	KENTUCKY	Oldham County	23.4	29.2	5.8	4.06169	1.33372	1.62276	1.28642	29.5949	-0.396214	7.9	2	1.51587	0.254073	759.453	104.697	26.9	0.6	0.064966	-0.03054	0.108277	-0.02036	0.476417	-0.028875	5.99462	0.389448	6.96436	1.4191	3.70306	1.27434	1.34913	1.05326	13.5118	-4.57847	0	0	0	0	0	0	0	0	0	0	0	0	0	0
21187	KENTUCKY	Owen County	26.4	33.8	7.4	15.4682	-4.14491	3.1406	-0.186585	3.98724	7.1175	14.5	3.6	0.568882	-0.108038	2234	-488.892	36.1	0.2	0.094814	-0.094814	0.474068	-0.209238	0.284441	0.154926	5.92519	4.95856	14.004	-1.13103	0.919693	0.806735	0.805916	1.04446	32.0617	-11.2522	0	0	0	0	0	0	0	0	0	0	0	0	0	0
21189	KENTUCKY	Owsley County	26	32.7	6.7	45.3801	-4.20109	3.47259	-1.38702	2.20639	3.23505	25.2	-5.9	0.617538	-0.424448	0	0	35.1	-1.5	0	0	0.411692	-0.194772	0	0.216497	12.429	-7.14302	15.2944	6.58602	0	0	0.370523	-0.155377	50.7711	-11.8722	0	0	0	0	0	0	0	0	0	0	0	0	0	0
21191	KENTUCKY	Pendleton County	26.9	35.9	9	11.4207	7.86122	3.19571	2.09764	17.4821	-1.55204	10.7	6.2	0.486449	-0.002784	0	0	35	-3.4	0	0.067173	0.277971	-0.141745	0.208478	-0.00696	8.04424	1.60214	10.3683	1.18276	0.347464	-0.153497	0.840862	0.316252	27.1886	-6.391	0	0	0	0	0	0	0	0	0	0	0	0	0	0
21193	KENTUCKY	Perry County	28.1	38.8	10.7	29.1054	-1.86715	5.07078	-0.429882	14.7829	-1.34667	17.6	1	2.82409	0.158414	4201.19	-723.827	37.7	1.5	0.034025	-0.034025	0.476353	-0.13481	0.98673	-0.163007	9.05278	2.80793	11.2521	0.987448	1.33038	0.138639	0.377679	0.452937	41.6514	-11.1858	0	0	0	0	0	0	0	0	0	0	0	0	0	0
21195	KENTUCKY	Pike County	31	36.9	5.9	23.4157	-1.04051	4.00528	-0.000489	12.7957	2.99131	15	3.3	1.99313	-0.00191	2627.76	2499.91	41.7	-3.6	0.029097	0.016742	0.407356	-0.072664	0.596485	0.075825	9.11091	-0.898577	12.3589	0.883596	0.420449	-0.130479	0.581937	0.199456	38.2359	-10.4997	0	0	0	0	0	0	0	0	0	0	0	0	0	0
21197	KENTUCKY	Powell County	26.8	35.4	8.6	23.4638	2.03421	3.0706	1.34929	11.3167	-5.3082	16.2	3.5	0.377729	-0.084067	0	0	33.5	6.9	0	0	0.151092	0.070539	0.679912	0.057225	10	3.33333	10.5613	5.34862	0.483493	1.29736	0.400393	-0.003013	43.8539	-13.0722	0	0	0	0	0	0	0	0	0	0	0	0	0	0
21199	KENTUCKY	Pulaski County	25.3	30.5	5.2	19.0913	0.8208	2.78361	1.8693	9.35657	6.81749	15	4.6	2.02786	0.327479	1679.83	264.211	29.3	3	0.071153	-0.005421	0.49807	-0.201223	0.604799	0.036089	8.88835	-0.340445	15.0417	1.52568	1.32344	-0.013735	0.382447	0.883883	34.4132	-9.44072	0	0	0	0	0	0	0	0	0	0	0	0	0	0
21201	KENTUCKY	Robertson County	26.3	32	5.7	22.2374	2.55967	3.13024	3.73303	0	0	13.4	7.7	0.441306	0.010182	0	0	34	-0.1	0	0	0	0.447027	0	0.447027	7.37705	1.3186	16.902	-4.14464	0.088261	-0.088261	0.70609	-0.70609	39.1443	-10.2521	0	0	0	0	0	0	0	0	0	0	0	0	0	0
21203	KENTUCKY	Rockcastle County	29.3	36.5	7.2	23.1125	8.63854	3.66171	1.77546	12.5417	12.7509	16.3	3.2	0.66337	0.180195	1057.65	743.072	39.1	-1.8	0.120613	-0.120613	0.422144	-0.239	0.422144	0.001995	9.42014	-3.01809	13.2855	1.53939	0.084429	0.567745	0.506573	0.224103	42.317	-8.79724	0	0	0	0	0	0	0	0	0	0	0	0	0	0
21205	KENTUCKY	Rowan County	26.9	35.4	8.5	21.2569	6.17655	4.73809	-1.4379	11.9871	3.47814	15.5	4.9	2.80619	-0.178946	14664	-4107.51	30.4	0.2	0.045261	0.085904	0.316828	-0.011122	0.905223	-0.074513	8.01288	4.39793	10.4463	1.47443	1.57961	-0.852309	1.17679	0.220168	29.1048	-6.83665	0	0	0	0	0	0	0	0	0	0	0	0	0	0
21207	KENTUCKY	Russell County	26.9	33.8	6.9	24.2816	-1.2716	3.48687	1.36835	2.59582	2.32976	17.2	3.5	0.55164	0.197815	868.403	1675.71	34.3	-1.6	0	0.057547	0.55164	-0.321011	0.674226	-0.041206	6.34691	4.11463	16.5124	0.040399	0.386148	0.793277	0.796813	0.639516	38.1831	-11.4287	0	0	0	0	0	0	0	0	0	0	0	0	0	0
21209	KENTUCKY	Scott County	26.6	32.5	5.9	8.76764	3.07771	2.60523	1.76693	17.1046	10.5289	12.6	0.6	1.30063	0.326942	1380.66	-262.99	29.1	2.6	0.120988	-0.077359	0.21173	-0.100464	0.604942	0.049494	8.73797	-0.921352	8.96827	-0.126082	4.96355	0.046477	1.44279	0.903623	19.4829	-6.58676	0	0	0	0	0	0	0	0	0	0	0	0	0	0
21211	KENTUCKY	Shelby County	30.1	34.3	4.2	9.92459	2.09102	2.63849	0.418374	26.3085	12.8302	12.4	4.6	1.07988	0.365387	1193.9	-43.4101	30.2	-2.2	0.059993	-0.012463	0.26997	-0.078149	0.689924	-0.095789	7.96896	2.32436	10.6308	0.125084	8.63605	-0.553614	4.5715	4.18799	20.8907	-4.35569	0	0	0	0	0	0	0	0	0	0	0	0	0	0
21213	KENTUCKY	Simpson County	26.1	32.3	6.2	11.5543	2.99525	2.11132	2.37285	10.5111	0.29085	12	4.6	0.792441	-0.015573	822.981	212.664	32.9	2.5	0.060957	-0.002199	0.365742	-0.071775	0.914355	0.260802	8.80138	4.17312	13.2521	0.276559	10.6126	-0.56615	0.249924	-0.044054	26.3858	-6.35261	0	0	0	0	0	0	0	0	0	0	0	0	0	0
21215	KENTUCKY	Spencer County	26.5	36.2	9.7	8.75226	1.96594	2.82733	4.00742	15.1826	8.31085	10.2	4	0.339963	0.511822	0	0	35.6	-5.8	0	0.056379	0.339963	-0.220714	0.339963	0.111072	4.92958	4.40698	9.0515	-0.127101	0.781914	2.12106	0.798912	0.290452	24.622	-4.67118	0	0	0	0	0	0	0	0	0	0	0	0	0	0
21217	KENTUCKY	Taylor County	25.8	33.2	7.4	17.485	3.34525	4.31599	1.47511	15.2444	3.3087	14.5	3.9	1.17765	-0.04428	2051.86	1573.62	34	-7.3	0.087233	0.117517	0.348934	-0.021486	0.741484	0.077517	9.76616	4.87114	15.3138	1.21109	5.34305	-0.497176	1.24308	0.126048	31.9609	-5.61721	0	0	0	0	0	0	0	0	0	0	0	0	0	0
21219	KENTUCKY	Todd County	29.8	32.3	2.5	17.1559	0.780666	2.7793	2.22505	10.7475	0.079978	16.8	4.8	0.334141	0.080473	0	0	39	-3.1	0	0	0.751817	-0.427129	0.417676	-0.009613	9.62048	-1.14196	13.9671	-0.63154	8.4287	0.173805	1.9046	0.835578	36.53	-9.96971	0	0	0	0	0	0	0	0	0	0	0	0	0	0
21221	KENTUCKY	Trigg County	27	34.2	7.2	12.3305	3.10012	2.79	1.75588	11.3858	2.18482	12.2	5.3	0.39692	0.202648	1283.96	1076.03	30.4	3	0.079384	-0.004139	0.39692	-0.094811	0.39692	0.280281	6.67727	0.409942	16.8135	1.1443	9.59752	-1.21569	1.29396	-0.205606	27.8521	-8.46153	0	0	0	0	0	0	0	0	0	0	0	0	0	0
21223	KENTUCKY	Trimble County	27.8	33.6	5.8	13.572	4.66631	3.34843	1.93266	8.16938	-4.63844	13.6	3.1	0.246154	0.220219	0	0	33.5	0.6	0	0	0.123077	-0.010692	0.246154	-0.134522	6.02775	-0.824431	11.4215	0.246995	0.233846	0.079704	1.39077	0.277764	29.3258	-7.57737	0	0	0	0	0	0	0	0	0	0	0	0	0	0
21225	KENTUCKY	Union County	28.1	35.8	7.7	17.7212	2.91728	8.06361	-4.17709	15.4343	3.44572	13.3	3.2	0.511607	0.077382	1288.99	87.2429	34	-0.8	0.191853	-0.05843	0.575558	-0.176619	0.767411	-0.100299	8.93951	2.5932	12.8477	0.993143	12.7518	1.53768	1.41332	-0.060893	23.0995	-6.3907	0	0	0	0	0	0	0	0	0	0	0	0	0	0
21227	KENTUCKY	Warren County	24.4	29.2	4.8	15.4335	2.4488	3.91047	0.093384	29.0891	-3.61595	12.8	4.2	2.6264	0.120523	1455.04	304.269	27.1	1.6	0.075658	-0.011242	0.324247	-0.111547	0.821426	-0.10365	9.99747	0.779481	10.4278	0.41111	8.46934	0.220157	2.32918	1.70933	19.7079	-4.42345	0	0	0	0	0	0	0	0	0	0	0	0	0	0
21229	KENTUCKY	Washington County	28	31.6	3.6	13.5206	4.40934	2.76074	2.5856	2.12395	7.32655	12.6	5.9	0.458043	0.253496	0	0	36.6	-7.2	0	0.088834	0.366435	0.0777	0.183217	0.527452	7.63889	0.542054	14.804	0.171845	7.04471	0.364006	1.14511	1.21301	31.159	-8.92194	0	0	0	0	0	0	0	0	0	0	0	0	0	0
21231	KENTUCKY	Wayne County	26.6	33.3	6.7	29.3616	-5.28918	4.09429	0.832913	7.16654	14.3639	19.3	1.8	0.752899	-0.153272	1634.59	34.86	35.7	4.9	0.050193	0.046202	0.451739	-0.112956	0.501932	0.221029	7.42515	2.9594	13.4016	1.16463	1.42047	0.261184	1.63128	1.09047	42.2413	-11.9091	0	0	0	0	0	0	0	0	0	0	0	0	0	0
21233	KENTUCKY	Webster County	30.2	36.9	6.7	15.4136	1.56253	2.70899	0.724297	11.9736	-3.96518	14	5	0.212465	0.217429	0	0	32.3	1.5	0	0	0.424929	0.085585	0.566572	0.017114	6.79873	1.68503	14.9009	0.508797	5.08499	-0.196708	2.08923	2.63273	29.0747	-3.84777	0	0	0	0	0	0	0	0	0	0	0	0	0	0
21235	KENTUCKY	Whitley County	30.1	33.1	3	26.3618	2.68275	3.39337	1.103	13.0756	7.45185	19.1	0.3	2.31423	-0.344769	2084.87	227.487	35.3	-1.2	0.139412	-0.087883	0.418235	-0.107839	1.05953	-0.312356	9.91099	-0.118207	12.8621	1.16668	0.493517	0.073699	0.766764	0.087981	38.6516	-8.32075	0	0	0	0	0	0	0	0	0	0	0	0	0	0
21237	KENTUCKY	Wolfe County	27.2	31.8	4.6	35.9122	5.95292	4.15067	-2.49382	12.0388	-9.37766	21.3	-2.7	0.283086	0.276995	0	0	40	-6.9	0	0	0.424628	-0.000238	0.283086	-0.001356	8.83219	5.86788	12.6539	1.80935	0.084926	-0.084926	0.254777	-0.254777	46.3575	-2.79529	0	0	0	0	0	0	0	0	0	0	0	0	0	0
21239	KENTUCKY	Woodford County	26.9	31.5	4.6	7.27201	3.38487	1.88574	2.30613	15.4981	0.298472	10.9	3.3	1.93899	0.509996	0	784.168	27.2	0	0.086177	-0.086177	0.215443	-0.054807	0.775595	-0.37537	6.74308	1.57503	10.4059	1.25573	5.22234	-0.043022	2.36987	3.34862	17.3807	-5.17741	0	0	0	0	0	0	0	0	0	0	0	0	0	0
22001	LOUISIANA	Acadia Parish	28.7	32.5	3.8	24.5385	-3.1349	3.78224	0.322819	15.3736	5.54917	16.4	4	0.917416	-0.030532	1035.76	90.4958	35.9	-4.3	0.118924	-0.002442	0.424729	-0.02568	0.373762	0.108807	12.0147	2.4227	12.2866	0.132911	18.5726	-0.099341	0.59632	0.603022	35.3021	-4.52577	0	0	0	0	0	0	0	0	0	0	0	0	0	0
22003	LOUISIANA	Allen Parish	29	38.4	9.4	19.9123	-1.36777	3.17133	-0.064875	10.7901	11.1672	18.7	5.7	0.707547	-0.129752	1295.6	1232.96	34.3	-0.6	0.039308	-0.000301	0.393082	-0.237515	0.43239	-0.081321	11.3361	2.11576	11.702	0.633431	23.6242	0.365131	4.83491	0.077348	36.7604	-10.556	0	0	0	0	0	0	0	0	0	0	0	0	0	0
22005	LOUISIANA	Ascension Parish	25.1	31.8	6.7	12.947	-2.31927	3.5587	-0.337106	28.9537	1.58411	14.2	1.3	0.691662	0.303453	581.296	2256.64	31.1	-2.6	0.078301	0.045718	0.339306	-0.10724	0.482859	0.14678	10.1371	-1.60567	7.62917	0.592545	19.7359	1.0469	2.53174	1.48873	20.4051	-6.70209	0	0	0	0	0	0	0	0	0	0	0	0	0	0
22007	LOUISIANA	Assumption Parish	29	32.8	3.8	21.834	-1.92321	5.16641	-0.995633	17.4499	-9.57509	15.7	4.6	0.470327	0.001791	0	1053.82	32.2	-2.3	0.042757	0.044679	0.470327	-0.251939	0.342056	-0.123467	12.2768	0.28699	10.9501	1.45749	31.3409	-0.008743	1.2314	0.817673	40.6495	-10.1313	0	0	0	0	0	0	0	0	0	0	0	0	0	0
22009	LOUISIANA	Avoyelles Parish	28.6	36.9	8.3	25.9484	-1.17321	3.91417	0.725293	14.4605	-4.54174	19.1	2.8	0.675008	0.157392	1047.76	427.352	34.4	1.7	0.024107	-0.024107	0.409826	-0.056986	0.482148	0.035365	12.4094	5.29969	13.8087	-0.417399	29.4954	0.617881	0.790723	0.413525	40.2428	-9.39623	0	0	0	0	0	0	0	0	0	0	0	0	0	0
22011	LOUISIANA	Beauregard Parish	26	32.6	6.6	15.5856	-2.47319	3.96806	0.267027	15.2403	-0.26943	15	4.9	0.757897	0.013029	1025.31	285.27	31	-0.8	0.090948	-0.062714	0.242527	-0.129307	0.424422	0.055546	7.59925	1.14386	11.805	0.77108	11.9232	1.02898	1.6795	0.896014	25.0048	-7.72764	0	0	0	0	0	0	0	0	0	0	0	0	0	0
22013	LOUISIANA	Bienville Parish	30.7	39.1	8.4	26.0787	-0.962038	4.9209	-0.87775	7.43324	6.73059	18.1	2	0.380904	-0.060397	0	175.31	36.6	-7.6	0	0	0.31742	-0.182118	0.63484	0.044093	13.9962	0.711136	17.6739	0.038877	43.95	-2.84006	0.736414	0.644243	28.1459	-8.239	0	0	0	0	0	0	0	0	0	0	0	0	0	0
22015	LOUISIANA	Bossier Parish	24.8	31	6.2	13.7375	0.385567	3.42602	1.29791	34.5533	-4.74439	14.7	2.6	1.71905	-0.184675	1273.15	204.512	26.6	-0.2	0.071203	0.036428	0.193266	-0.02228	0.732377	0.074856	11.9602	-0.051322	10.4862	1.10297	20.5798	0.59071	3.15838	1.58859	16.9979	-4.3017	0	0	0	0	0	0	0	0	0	0	0	0	0	0
22017	LOUISIANA	Caddo Parish	26.9	32.1	5.2	21.1088	0.020242	5.56057	0.025435	36.7106	2.26143	17.6	1.5	5.29424	0.863304	4704.81	1441.13	28.1	2.3	0.107074	-0.00456	0.198286	-0.048574	0.638481	0.087005	16.9043	1.86173	13.6623	-0.12588	44.401	1.8296	1.39514	0.816238	21.3344	-5.14723	0	0	0	0	0	0	0	0	0	0	0	0	0	0
22019	LOUISIANA	Calcasieu Parish	26.5	34.5	8	15.4337	1.0396	4.24489	0.637573	27.4168	1.70111	15.1	2.7	2.05363	0.128906	2458.48	-92.9277	33.3	-3.9	0.05992	0.03072	0.228787	-0.036921	0.675466	0.049659	12.1343	-0.057638	11.9024	0.604596	23.5307	0.510309	1.72462	0.351949	22.9612	-4.55082	0	0	0	0	0	0	0	0	0	0	0	0	0	0
22021	LOUISIANA	Caldwell Parish	27.8	37.5	9.7	21.2462	-1.36035	3.78003	0.383089	5.98191	0.393761	17.9	6.1	1.04167	-0.09262	1823.58	772.574	31.1	0.4	0	0.095795	0.284091	0.386982	0.094697	0.384276	9.50516	-1.44793	13.8068	-0.431818	17.9545	-0.685315	1.50568	0.186626	34.5854	-12.7654	0	0	0	0	0	0	0	0	0	0	0	0	0	0
22023	LOUISIANA	Cameron Parish	25.5	32.1	6.6	12.3494	-4.23135	2.64866	-2.10257	4.25597	13.9897	14.4	8.8	0.20018	-0.074654	1051.55	-1051.55	28.7	-3.7	0.10009	-0.10009	0.700631	-0.096055	0.20018	-0.20018	7.39919	-2.59514	10.5195	1.92123	3.54319	-2.87107	2.07186	0.128979	31.8683	-14.52	0	0	0	0	0	0	0	0	0	0	0	0	0	0
22025	LOUISIANA	Catahoula Parish	27.7	34	6.3	28.1434	-2.29896	4.07203	2.35908	6.53853	3.90243	20.7	3.6	0.641026	-0.185867	0	0	34.2	-0.5	0	0	0.457875	-0.362987	0.457875	0.020136	12.2328	-0.691897	14.1575	0.395446	27.3443	0.437719	0.40293	0.681106	38.6153	-10.5449	0	0	0	0	0	0	0	0	0	0	0	0	0	0
22027	LOUISIANA	Claiborne Parish	30.2	34.2	4	26.516	0.626405	4.56079	2.8974	8.23572	16.8684	18.3	5.4	1.00884	-0.238425	989.971	117.809	35.7	-3	0	0	0.178031	0.007332	0.474749	-0.040452	14.3345	4.31105	17.3818	-0.895951	47.107	1.07521	0.848614	0.028095	34.2645	-10.1421	0	0	0	0	0	0	0	0	0	0	0	0	0	0
22029	LOUISIANA	Concordia Parish	28	33.1	5.1	29.1088	4.23186	4.94184	2.75672	21.2382	3.67259	21.3	1.2	0.74085	-0.132473	1589.07	335.842	35.5	-3.2	0.09878	0.006544	0.29634	-0.086205	0.64207	0.095199	14.3955	8.85859	14.8121	0.778845	37.5512	1.42868	1.39774	0.504364	35.4222	-6.74513	0	0	0	0	0	0	0	0	0	0	0	0	0	0
22031	LOUISIANA	De Soto Parish	30.4	36.6	6.2	25.0587	-3.46334	4.47348	0.254295	17.2318	3.4296	18.1	1.5	0.431474	0.220411	2356.08	-1311.16	35.5	-4.7	0.039225	-0.001348	0.1569	-0.043151	0.235349	0.105547	14.8823	-2.093	14.4661	-1.01699	41.1391	-2.66612	1.92987	0.218951	29.7307	-9.85928	0	0	0	0	0	0	0	0	0	0	0	0	0	0
22033	LOUISIANA	East Baton Rouge Parish	24.8	31.5	6.7	17.8687	1.66581	4.06923	0.845413	42.8736	0.186296	15.4	1.6	3.2554	0.423811	1522.37	1105.81	27.7	-1.8	0.101731	0.040918	0.35606	-0.068403	0.704853	0.144139	14.9685	0.602989	9.8987	0.708093	39.4945	4.23904	1.86604	0.937238	16.1058	-3.55976	0	0	0	0	0	0	0	0	0	0	0	0	0	0
22035	LOUISIANA	East Carroll Parish	31.9	36.2	4.3	40.4563	4.23547	6.86945	0.23058	23.0701	10.3484	31.2	-5.8	0.636875	-0.06653	735.272	315.06	34.9	-2.1	0	0	0.318438	0.051198	0.106146	0.264133	23.3086	3.9767	13.0241	-1.56614	67.116	6.04793	1.23129	-0.565835	42.0787	0.115985	0	0	0	0	0	0	0	0	0	0	0	0	0	0
22037	LOUISIANA	East Feliciana Parish	30.6	34.9	4.3	23.0082	-1.02445	5.75765	-0.143072	14.6781	6.31008	16.1	3.7	1.26405	-0.333217	2187.78	-563.805	29.3	-1.8	0.046816	0.000871	0.234082	-0.138653	0.234082	0.242789	14.1079	-1.88761	11.1283	1.06568	46.9897	-2.78003	0.608614	0.378401	29.2787	-7.20675	0	0	0	0	0	0	0	0	0	0	0	0	0	0
22039	LOUISIANA	Evangeline Parish	27.6	33	5.4	32.2291	-8.64639	3.33499	0.527686	21.073	5.86951	18	3.4	1.41107	-0.108471	2810.07	-464.254	36.4	-6.3	0	0.028305	0.846644	-0.309695	0.366879	-0.083834	13.4975	1.45025	12.773	-0.259659	28.2497	-0.010763	0.841	1.6104	44.54	-12.3007	0	0	0	0	0	0	0	0	0	0	0	0	0	0
22041	LOUISIANA	Franklin Parish	27.2	36.2	9	28.436	1.09281	4.13068	3.48053	17.8116	16.2578	22.4	1.7	0.32921	0.110531	1869.07	-812.007	35.2	0.8	0	0.050487	0.23515	0.067574	0.517331	-0.012459	11.1573	3.40759	15.6516	0.661661	31.275	0.511373	0.409161	-0.094098	38.5756	-6.96857	0	0	0	0	0	0	0	0	0	0	0	0	0	0
22043	LOUISIANA	Grant Parish	27.5	31.6	4.1	21.4834	-6.2819	3.79946	-1.30107	14.5695	2.67362	14.8	4.5	0.267408	-0.019749	0	0	30	2.1	0	0	0.374372	-0.275405	0	0.099187	10.992	2.28468	12.7554	0.18372	11.6216	0.14998	0.668521	0.756802	26.9021	-8.73044	0	0	0	0	0	0	0	0	0	0	0	0	0	0
22045	LOUISIANA	Iberia Parish	25.5	33.7	8.2	23.552	-2.95287	5.18616	-0.934819	21.9752	4.30077	17.4	2.9	1.37854	0.122213	1416.21	391.879	30.2	0.8	0.12284	-0.056263	0.395818	-0.089737	0.477711	0.054905	13.6028	0.947237	11.4446	0.447843	29.9825	1.64665	1.44951	0.700564	33.0945	-9.27647	0	0	0	0	0	0	0	0	0	0	0	0	0	0
22047	LOUISIANA	Iberville Parish	30.2	36.8	6.6	23.1109	-4.1836	3.55862	0.592613	7.50096	1.18174	17.2	2.5	0.840336	0.154611	725.33	-725.269	36	-3.4	0	0.030764	0.420168	-0.020293	0.360144	0.070559	15.3607	-2.07491	10.9934	0.67536	49.3337	0.432157	1.28751	-0.03281	34.3396	-7.39539	0	0	0	0	0	0	0	0	0	0	0	0	0	0
22049	LOUISIANA	Jackson Parish	25.8	30.6	4.8	19.8401	-5.22782	2.96011	1.43458	22.0834	-8.20399	13.7	5.4	0.324739	-0.064521	826.979	-70.6428	31.6	0.8	0.064948	0.067828	0.259791	-0.127285	0.584529	0.079349	10.3717	-0.501102	16.3733	0.230479	28.0055	-0.548636	0.279275	0.971469	26.3864	-5.74334	0	0	0	0	0	0	0	0	0	0	0	0	0	0
22051	LOUISIANA	Jefferson Parish	26.9	31.9	5	13.653	0.106875	3.56384	0.838718	32.1923	0.317244	15.9	4.5	4.65238	0.023248	4849.8	3677.36	29.7	-1.1	0.087822	0.01368	0.294204	-0.044304	0.647688	0.12147	12.221	-0.51621	11.9133	1.32926	22.6878	3.4093	7.07561	2.02616	20.734	-3.68155	0	0	0	0	0	0	0	0	0	0	0	0	0	0
22053	LOUISIANA	Jefferson Davis Parish	27	33.2	6.2	20.8741	-3.8804	4.25431	-0.313617	16.9518	3.02656	16.1	3.9	0.858915	0.090838	1287.83	543.468	33.4	-2.4	0.031812	0.064661	0.254493	0.066781	0.604422	0.038727	10.3436	1.19025	13.1828	0.425947	17.2006	-0.546247	1.27883	0.102324	30.6377	-6.49885	0	0	0	0	0	0	0	0	0	0	0	0	0	0
22055	LOUISIANA	Lafayette Parish	24.5	29.1	4.6	15.724	-0.18569	4.52995	-0.902044	27.9972	2.2023	15.2	2.4	3.16005	0.551744	2262.06	1041.08	26.6	-1.5	0.131232	-0.003242	0.3517	-0.05789	0.803137	0.069091	13.7289	1.26487	9.48752	0.89875	23.5828	1.68075	1.78475	0.808402	20.1665	-5.28661	0	0	0	0	0	0	0	0	0	0	0	0	0	0
22057	LOUISIANA	Lafourche Parish	28.7	35.7	7	16.531	-1.10112	3.40426	-1.12377	17.2287	4.69035	13.8	5.6	1.42263	0.254645	1613.67	308.888	36.5	-5.5	0.066686	0.018709	0.355658	-0.152845	0.544602	-0.021556	9.80713	0.441502	11.2421	0.816839	12.4492	1.02175	1.62714	0.553753	33.6691	-6.71645	0	0	0	0	0	0	0	0	0	0	0	0	0	0
22059	LOUISIANA	La Salle Parish	27.3	32.7	5.4	18.7453	-2.73263	2.76687	1.02589	6.34263	8.6321	13.7	7	0.840218	0.291182	1795.41	646.016	32.6	-1.6	0.070018	-0.070018	0.490127	-0.275908	0.560146	0.155982	7.95455	0.778149	14.5848	0.050576	12.3022	0.465282	0.805209	0.118	31.4676	-5.75644	0	0	0	0	0	0	0	0	0	0	0	0	0	0
22061	LOUISIANA	Lincoln Parish	29.6	34.4	4.8	26.482	2.25363	7.88919	-0.509929	28.2662	9.53269	16.5	4	1.64671	0.356679	1171.14	862.808	30.3	0.5	0.094098	0.021413	0.117622	-0.048313	0.611635	0.08143	14.0994	0.886156	11.3952	0.382528	39.4222	0.789437	0.936272	0.944525	19.602	-3.99629	0	0	0	0	0	0	0	0	0	0	0	0	0	0
22063	LOUISIANA	Livingston Parish	26.1	30.8	4.7	11.3667	0.645999	3.01236	-0.301759	14.6608	5.56166	13.7	5.1	0.250506	0.189186	0	0	30.5	-0.6	0.043566	0.045628	0.261398	-0.105309	0.348531	0.146093	7.52952	3.68854	8.65554	0.821946	4.11484	1.45884	0.958459	0.88398	22.7816	-6.49478	0	0	0	0	0	0	0	0	0	0	0	0	0	0
22065	LOUISIANA	Madison Parish	32.4	36.7	4.3	36.6517	-9.46574	6.08176	2.3233	28.0556	1.88953	27.1	-3.6	0.364219	0.202992	2010.71	-831.319	36.5	-2	0	0	0.218531	-0.043197	0.364219	0.16279	21.3719	-0.304248	11.3928	0.685258	60.861	-0.759233	2.0979	0.565372	36.6102	-8.90363	0	0	0	0	0	0	0	0	0	0	0	0	0	0
22067	LOUISIANA	Morehouse Parish	29.1	37.8	8.7	26.7923	1.45654	5.8292	-0.993537	20.829	0.575119	20.4	1.7	1.1605	-0.122077	1470.2	577.262	37.3	-1.7	0	0	0.128945	0.04797	0.483543	0.118802	15.4488	0.418559	15.4186	-0.054031	43.0418	1.8697	0.657619	-0.396849	33.4208	-7.59273	0	0	0	0	0	0	0	0	0	0	0	0	0	0
22069	LOUISIANA	Natchitoches Parish	28.4	35.7	7.3	26.5163	4.1192	5.39297	0.525299	26.5719	-2.79932	18.3	3	0.972364	0.456213	1007.16	383.152	31.2	1.9	0.102354	-0.051405	0.35824	-0.103339	0.486182	0.048782	15.7603	0.851939	12.216	0.271204	37.7329	1.15774	1.2436	0.483101	27.2909	-6.24208	0	0	0	0	0	0	0	0	0	0	0	0	0	0
22071	LOUISIANA	Orleans Parish	29.4	29.7	0.3	27.9422	-4.55175	5.45823	2.20628	33.3757	-2.05559	22.1	4.8	5.81628	1.19901	4535.6	-806.049	29.9	-1	0.055708	0.009109	0.569455	-0.17893	0.532317	0.163752	23.6099	-3.34271	11.7194	0.151486	66.6042	-4.04638	3.10147	1.24607	25.3127	-7.51024	0	0	0	0	0	0	0	0	0	0	0	0	0	0
22073	LOUISIANA	Ouachita Parish	27.1	31.8	4.7	20.6837	0.971161	5.18504	-0.426534	39.3125	0.836695	17.8	3	2.94058	0.1185	2879.85	191.184	33.4	-3.9	0.054329	0.064481	0.190153	-0.038319	0.658744	0.120124	15.8813	1.58885	11.8486	0.249427	33.5993	1.13689	1.05127	0.634446	21.3864	-5.00852	0	0	0	0	0	0	0	0	0	0	0	0	0	0
22075	LOUISIANA	Plaquemines Parish	27.6	34	6.4	18.0292	-7.44085	3.63315	-0.082852	25.6375	-13.1436	16.2	5.2	0.635348	0.151357	0	0	31.3	-0.4	0.074747	0.068506	0.261614	-0.070806	0.22424	0.444273	8.90352	4.44944	9.90769	0.64186	22.794	0.909342	1.80513	1.53629	31.323	-12.3467	0	0	0	0	0	0	0	0	0	0	0	0	0	0
22077	LOUISIANA	Pointe Coupee Parish	29.5	31.9	2.4	23.1306	-1.02523	4.00506	-0.172053	21.7234	16.0713	15.4	4.1	0.702895	0.085738	1443.66	-347	32	-2.2	0.043931	0.000618	0.702895	-0.07942	0.439309	0.095283	11.3256	-1.29657	13.7196	1.33904	37.8509	-0.181813	1.02798	0.396364	30.8705	-3.70319	0	0	0	0	0	0	0	0	0	0	0	0	0	0
22079	LOUISIANA	Rapides Parish	27.6	32.6	5	20.5442	-2.34298	3.99655	-0.131203	31.4097	-2.44368	16.7	2	2.92076	-0.057781	4674.37	2431.19	30.7	-0.2	0.063323	0.018805	0.332444	-0.197908	0.664888	-0.000397	13.8396	1.53954	13.0389	0.382898	30.6007	0.314781	1.05907	1.16377	25.3862	-7.55596	0	0	0	0	0	0	0	0	0	0	0	0	0	0
22081	LOUISIANA	Red River Parish	30.8	34.8	4	29.858	-5.22862	5.94504	0.027046	23.2135	7.33603	19.5	2.8	0.415714	-0.095889	2062.05	-1249.94	38.5	-6.1	0	0	0.519642	-0.520942	0.311785	0.132511	15.1227	-3.29198	14.4565	0.296206	41.1453	0.195061	0.737892	0.490582	32.6312	-5.85297	0	0	0	0	0	0	0	0	0	0	0	0	0	0
22083	LOUISIANA	Richland Parish	29	36.3	7.3	27.9217	-6.22206	3.5809	3.60363	24.2473	-0.272518	20.8	3.1	0.953243	-0.143268	1816.93	1867.76	30.2	-1.1	0	0	0.190649	0.004754	0.714933	-0.225265	12.9295	0.946979	15.1899	-0.764266	37.8438	0.133214	1.00567	-0.604006	38.1317	-11.099	0	0	0	0	0	0	0	0	0	0	0	0	0	0
22085	LOUISIANA	Sabine Parish	27.3	36.2	8.9	21.504	-1.40767	4.21082	-0.595442	20.2324	-0.367862	16.5	7.1	0.639413	-0.048585	529.52	528.968	33.3	-1.7	0	0	0.298393	-0.045123	0.383648	-0.0887	9.47289	0.700486	16.4969	-0.334524	16.2667	-0.062014	2.76653	0.720711	29.1526	-7.95732	0	0	0	0	0	0	0	0	0	0	0	0	0	0
22087	LOUISIANA	St. Bernard Parish	27.4	32.3	4.9	13.1087	5.43418	3.42035	1.83762	26.927	-1.37576	15.1	19.8	0.907347	-0.618561	915.304	-915.304	34.2	-2.6	0.074373	0.024016	0.32724	-0.082445	0.550358	-0.107608	9.94391	3.10101	13.6994	-2.64325	6.80212	6.07411	5.21501	2.38416	26.8747	-5.05476	0	0	0	0	0	0	0	0	0	0	0	0	0	0
22089	LOUISIANA	St. Charles Parish	28.4	32.2	3.8	11.3971	1.59412	3.36875	1.05351	30.7026	-6.71445	14.8	0.7	0.832085	0.140266	218.776	712.424	29.4	-0.6	0.104011	0.050995	0.312032	-0.13708	0.499251	0.004517	11.1743	1.72395	9.06557	0.771039	24.6796	1.9961	2.83741	0.957571	20.0298	-4.7125	0	0	0	0	0	0	0	0	0	0	0	0	0	0
22091	LOUISIANA	St. Helena Parish	29.3	36.4	7.1	26.8325	-7.63752	4.99174	-0.421493	3.64434	3.18341	22.7	-0.2	0.475059	-0.392651	612.732	612.114	32.9	0.9	0	0	0.380048	-0.285885	0.095012	0.189321	12.3016	-3.51634	12.4751	2.04184	52.2185	1.27981	1.31116	-0.692411	32.5166	-6.41973	0	0	0	0	0	0	0	0	0	0	0	0	0	0
22093	LOUISIANA	St. James Parish	27.8	35.7	7.9	20.6933	-7.45638	5.54917	-1.44094	17.1084	13.2031	16.6	-0.1	0.754148	0.324787	675.151	583.445	34.4	-1.8	0.047134	0.095356	0.518477	-0.186904	0.235671	0.239298	12.4551	-0.493676	11.2887	1.10212	49.5758	-0.387912	0.334653	0.781418	26.0592	-9.0571	0	0	0	0	0	0	0	0	0	0	0	0	0	0
22095	LOUISIANA	St. John the Baptist Parish	27.9	38.5	10.6	16.7247	-2.38434	4.23875	0.856823	29.3902	5.29794	18.3	-0.2	1.06867	0.068133	1355.52	-409.692	34.2	-2.3	0.046464	0.059725	0.255552	0.063647	0.394945	0.135999	14.1636	2.59396	8.05687	0.717998	44.4963	4.48344	2.93653	1.47318	23.1194	-6.17062	0	0	0	0	0	0	0	0	0	0	0	0	0	0
22097	LOUISIANA	St. Landry Parish	29.4	38.1	8.7	29.2755	0.284705	5.22854	-1.2746	21.7602	3.88486	17.7	3.5	1.56214	-0.001048	1691.32	130.149	33.3	-0.8	0.04561	0.008546	0.535918	-0.16759	0.4561	-0.022853	14.5713	2.81425	13.4994	0.402068	42.0376	-0.196845	0.746864	0.506117	37.9758	-10.4628	0	0	0	0	0	0	0	0	0	0	0	0	0	0
22099	LOUISIANA	St. Martin Parish	28.3	35.5	7.2	21.5499	-5.4222	5.01513	-1.07775	14.0425	6.27229	17.5	3.6	0.452833	0.021475	240.99	263.57	36.1	-6.4	0	0.057453	0.3705	-0.044395	0.494	-0.072681	14.1933	0.75246	10.1455	0.410777	32.1532	-1.28931	0.712183	0.470029	37.1138	-11.2837	0	0	0	0	0	0	0	0	0	0	0	0	0	0
22101	LOUISIANA	St. Mary Parish	31.7	37.9	6.2	23.6074	-2.07907	4.77311	-0.808678	20.3552	-3.80904	17.3	3.3	1.08411	-0.000563	916.785	1238.41	31.9	0.3	0.056075	0.002963	0.448598	-0.116107	0.635514	-0.005779	14.0789	3.22154	11.071	1.78402	30.9215	0.277487	2.70654	0.476388	34.0642	-3.1811	0	0	0	0	0	0	0	0	0	0	0	0	0	0
22103	LOUISIANA	St. Tammany Parish	22.3	27.2	4.9	9.71902	0.576537	2.46244	0.736782	23.7982	4.24098	13.8	3	3.1631	0.371178	1691.13	767.295	24.1	-0.1	0.115022	-0.002708	0.235272	-0.057047	0.590794	0.074447	8.35929	0.679491	9.9724	1.62236	9.51231	1.81907	2.65491	0.915296	16.1314	-4.62151	0	0	0	0	0	0	0	0	0	0	0	0	0	0
22105	LOUISIANA	Tangipahoa Parish	26.9	35.3	8.4	22.6922	-0.737068	5.05663	0.127975	18.9429	2.82563	18.8	1.2	1.16316	0.163677	2756.77	1346.04	30	1.4	0.049708	0.0851	0.308188	-0.079973	0.725733	-0.135951	13.2844	-0.360189	10.6096	0.270284	28.2578	0.228793	1.41667	0.791176	28.4815	-8.01933	0	0	0	0	0	0	0	0	0	0	0	0	0	0
22107	LOUISIANA	Tensas Parish	29.8	35.4	5.6	36.2639	-10.8399	5.55992	-0.368783	8.79086	12.6039	28.3	-0.7	0.302206	-0.314382	0	0	31.9	1.5	0	0	0.453309	-0.277989	0.302206	-0.123921	15.1387	-0.08226	15.5334	-0.821424	54.0042	4.15376	2.26655	-1.31794	36.7871	-10.0302	0	0	0	0	0	0	0	0	0	0	0	0	0	0
22109	LOUISIANA	Terrebonne Parish	30.3	38.9	8.6	19.0899	-2.16185	3.34228	-0.12198	23.4708	7.11909	15.6	4.7	1.60761	0.102745	2736.49	305.471	35.6	-3.1	0.124398	-0.02375	0.248797	-0.047599	0.583715	0.075076	10.1845	1.72013	9.60642	1.52614	17.5383	0.865471	1.60187	1.00533	32.9472	-7.30185	0	0	0	0	0	0	0	0	0	0	0	0	0	0
22111	LOUISIANA	Union Parish	28	35.7	7.7	18.5967	3.21813	3.97366	-1.06387	15.0191	6.25812	17.1	3.8	0.657808	-0.219041	1254.48	219.979	32.1	2.6	0	0.088558	0.438539	-0.084806	0.350831	0.047681	9.89114	2.82021	14.7788	1.19958	28.0402	-0.799064	1.81555	1.70241	28.3285	-9.27654	0	0	0	0	0	0	0	0	0	0	0	0	0	0
22113	LOUISIANA	Vermilion Parish	26.5	33.3	6.8	22.1114	-3.61872	3.93541	-1.51457	27.2038	-7.83908	16	5.8	0.873492	0.014285	1578.61	-246.231	32.3	-4.7	0.092925	0.013949	0.334529	-0.012922	0.390284	-0.034038	10.4197	2.30472	13.6005	-0.24543	14.0632	0.241241	1.27679	0.818086	34.3646	-9.06288	0	0	0	0	0	0	0	0	0	0	0	0	0	0
22115	LOUISIANA	Vernon Parish	26.1	36.4	10.3	15.2549	1.37631	3.98457	-0.663032	15.4354	-2.6843	18.2	1.3	0.875673	0.180854	5369.44	106.285	31.5	-2.6	0.038073	-0.016621	0.171327	-0.021194	0.361691	0.153153	9.45897	2.61305	7.9515	1.85577	16.0001	-2.55721	5.71472	2.69602	19.8609	-4.64733	0	0	0	0	0	0	0	0	0	0	0	0	0	0
22117	LOUISIANA	Washington Parish	29.2	34.3	5.1	24.6864	-0.197037	3.98149	2.16612	14.0602	1.86287	18.9	4.2	1.13828	0.154857	2799.12	387.731	37.7	-3	0.022766	0.021028	0.387015	-0.124572	0.478077	-0.040143	13.1836	2.3782	14.8249	-0.716022	31.5053	-0.549055	0.644265	0.658027	31.7772	-9.65146	0	0	0	0	0	0	0	0	0	0	0	0	0	0
22119	LOUISIANA	Webster Parish	28.6	35.7	7.1	20.2006	0.83266	4.50167	-0.151947	21.343	-0.27772	15.4	5.3	0.980134	0.322701	1958.5	-200.868	32.5	-1.7	0.023906	0.000759	0.33468	-0.113678	0.717171	0.022765	12.4259	3.24514	16.3348	0.369957	32.7006	0.293796	0.690875	0.681948	29.1617	-4.90113	0	0	0	0	0	0	0	0	0	0	0	0	0	0
22121	LOUISIANA	West Baton Rouge Parish	28.2	31.8	3.6	17.0095	-2.36721	3.46206	1.5913	19.9846	10.8363	15.8	2.2	0.231471	0.169869	0	0	31.3	-2	0.046294	0.1304	0.324059	-0.059574	0.55553	0.151246	13.5126	0.304976	9.82362	0.537891	35.4567	-0.524111	1.33327	0.933449	26.5902	-9.28642	0	0	0	0	0	0	0	0	0	0	0	0	0	0
22123	LOUISIANA	West Carroll Parish	26	31.5	5.5	23.3861	-1.34132	5.97248	-1.56781	8.04896	-3.87085	20.8	3.3	0.406042	-0.142792	423.502	426.325	33.9	-1.8	0.081208	-0.081208	0.324834	0.115692	0.406042	0.211841	8.433	1.80797	15.454	1.42973	19.2058	-3.19016	0.86893	3.671	40.4553	-9.43582	0	0	0	0	0	0	0	0	0	0	0	0	0	0
22125	LOUISIANA	West Feliciana Parish	29.5	32.3	2.8	19.8772	-9.64509	2.07933	0.786733	30.0964	-9.6508	14.2	9.4	0.8603	0.394289	624.247	356.789	31.5	-1.7	0	0	0.066177	0.199625	0.264708	0.000985	11.7517	3.1235	7.04785	1.53548	49.818	-2.77163	1.23089	-0.689065	46.7485	-13.2596	0	0	0	0	0	0	0	0	0	0	0	0	0	0
22127	LOUISIANA	Winn Parish	28.4	32.6	4.2	21.4719	4.50134	3.44619	1.16564	23.2381	-15.8317	17.7	6.8	0.769504	0.091281	2235.29	-65.4368	35.3	1.5	0	0.065227	0.295963	-0.036179	0.532734	-0.010915	9.94152	3.66545	14.4134	-0.228867	32.0232	-1.2718	0.775423	0.447937	34.5804	-7.33323	0	0	0	0	0	0	0	0	0	0	0	0	0	0
23001	MAINE	Androscoggin County	23.6	32.1	8.5	11.0968	4.3814	3.34687	1.93861	31.2768	6.56031	8.8	3.9	2.48572	0.125418	3019.41	5259.15	23.5	3	0.077076	0.063717	0.395017	-0.188322	0.529901	0.042659	10.7533	0.755712	14.4017	-0.06371	0.532791	2.944	0.819901	0.782684	20.1596	-5.40733	0	0	0	0	0	0	0	0	0	0	0	0	0	0
23003	MAINE	Aroostook County	26	31.8	5.8	14.325	2.56813	3.79041	-0.273392	9.73204	3.83841	11.5	2.8	1.98815	-0.159297	3319.9	2321.88	28.6	3.8	0.054099	0.001854	0.486894	-0.05371	0.554519	-0.008973	7.70431	0.961123	16.9575	0.944847	0.284022	0.267566	0.466607	0.697702	23.072	-6.2089	0	0	0	0	0	0	0	0	0	0	0	0	0	0
23005	MAINE	Cumberland County	17.2	21.6	4.4	7.88892	2.52206	2.51398	0.77232	30.2989	4.04905	5.7	5.5	4.89436	0.532004	1804.31	1584.71	17	-0.8	0.143066	0.00053	0.267307	-0.015566	0.741683	0.094764	9.10638	1.52418	13.3469	0.361379	0.906586	1.37415	0.921269	0.87146	9.87445	-2.79946	0	0	0	0	0	0	0	0	0	0	0	0	0	0
23007	MAINE	Franklin County	24.3	28.7	4.4	14.5783	2.46661	4.60183	0.885004	15.2993	3.45599	10.9	1.9	2.00224	0.298253	3924.36	614.341	21.2	0.3	0.033936	0.033325	0.373299	0.064048	0.475108	0.062979	8.91508	1.52726	14.2091	0.036272	0.203618	0.098832	0.451352	0.345099	14.7715	-2.89679	0	0	0	0	0	0	0	0	0	0	0	0	0	0
23009	MAINE	Hancock County	20.8	25.1	4.3	10.2373	0.439076	3.393	0.777322	8.12231	9.03993	10.8	3.4	2.78041	0.695178	4517.37	2483.36	20.9	-1.3	0.270317	-0.064506	0.617868	-0.093139	0.868877	-0.083052	8.16241	0.411813	15.9468	0.496299	0.318588	0.114816	0.629453	0.376194	12.2364	-3.18989	0	0	0	0	0	0	0	0	0	0	0	0	0	0
23011	MAINE	Kennebec County	26.2	30.1	3.9	11.1306	1.75921	3.02339	1.01186	18.4904	8.4209	9.3	2.7	2.76654	0.422115	5212.55	1741.55	21.7	0.8	0.076848	0.047027	0.247622	0.016856	0.529399	0.180817	10.5729	-0.28507	14.2468	0.538298	0.350086	0.234462	0.555869	0.587561	14.7564	-5.53182	0	0	0	0	0	0	0	0	0	0	0	0	0	0
23013	MAINE	Knox County	22.4	25.8	3.4	10.0935	2.1928	2.12699	0.884811	11.1329	7.08566	8.2	5.9	3.33182	0.394209	2440.91	5947.28	20.4	0.2	0.176687	0.019386	0.378616	0.014161	0.681508	0.053768	9.42661	1.087	17.2901	0.730761	0.176687	0.033597	0.525014	0.487285	12.5252	-1.84527	0	0	0	0	0	0	0	0	0	0	0	0	0	0
23015	MAINE	Lincoln County	20	23.8	3.8	10.1446	0.42825	2.67493	1.31402	13.409	3.34398	8.7	6	2.85578	0.379787	2526.51	1058.91	20	-0.6	0.118991	0.025618	0.446216	-0.069134	0.981675	-0.287552	7.28069	0.003938	18.1134	1.16281	0.083294	0.00294	0.437292	0.301447	12.0652	-4.39802	0	0	0	0	0	0	0	0	0	0	0	0	0	0
23017	MAINE	Oxford County	26.8	27.4	0.6	11.8231	1.78212	3.32217	1.87703	12.3597	2.75572	10.2	3.4	1.29669	-0.214219	2190.03	1127.87	24.4	-0.3	0.127842	-0.056724	0.420053	-0.152998	0.474842	-0.04813	8.55868	1.09786	16.0899	-0.189546	0.091316	0.3607	0.704958	0.209708	17.6461	-5.88172	0	0	0	0	0	0	0	0	0	0	0	0	0	0
23019	MAINE	Penobscot County	23	31	8	13.6763	1.06007	3.59569	0.083101	22.2356	3.47584	10.1	2.1	3.05688	0.447269	3674.69	2063.92	23.1	2.4	0.075904	0.044562	0.34502	-0.117501	0.593435	0.028976	9.52056	1.00998	13.0901	0.827007	0.451977	0.205258	0.572734	0.427933	14.3029	-3.70829	0	0	0	0	0	0	0	0	0	0	0	0	0	0
23021	MAINE	Piscataquis County	24.4	33.7	9.3	14.8257	1.62977	4.59054	-0.820702	4.03687	13.1222	10.9	3.5	1.27647	0.36322	2707.75	5113.32	22.3	1.2	0.058021	0.061062	0.464172	0.012403	0.812301	-0.455051	8.70462	0.269238	17.273	0.696445	0.197273	-0.162142	0.493182	0.244566	19.7141	-7.89919	0	0	0	0	0	0	0	0	0	0	0	0	0	0
23023	MAINE	Sagadahoc County	22	25.7	3.7	8.63388	0.045806	2.21928	1.0853	20.2991	-2.3629	9.1	1.7	1.87426	0.03656	3411.94	-3411.94	19.7	0.1	0.170387	-0.03299	0.227182	-0.007277	0.482763	0.149262	9.68573	-0.917246	12.2906	1.96815	0.454365	0.600112	1.45681	0.293351	12.0275	-2.92876	0	0	0	0	0	0	0	0	0	0	0	0	0	0
23025	MAINE	Somerset County	22.7	35.1	12.4	14.948	3.42046	3.87174	1.34479	9.4716	6.08965	11.9	1.5	1.19871	-0.241178	2009.53	1441.98	24.9	1.5	0.078604	-9.1e-05	0.314416	-0.03959	0.471624	0.058339	9.02213	2.12443	14.3452	0.937624	0.129697	0.163415	0.446078	0.23785	19.1856	-4.74723	0	0	0	0	0	0	0	0	0	0	0	0	0	0
23027	MAINE	Waldo County	23.9	27.8	3.9	13.9284	1.0154	3.6426	1.06347	9.07386	4.95068	10.8	2.6	2.17751	0.024368	1549.97	1540.06	21.4	0.8	0.055127	0.049347	0.330761	-0.120107	0.551268	-0.107253	8.73393	0.246063	13.5364	1.08821	0.181918	0.092097	0.507166	0.320099	15.4082	-5.99343	0	0	0	0	0	0	0	0	0	0	0	0	0	0
23029	MAINE	Washington County	28.1	30.9	2.8	19.0147	0.152041	4.82105	0.73596	7.26503	4.66813	15.7	1.4	1.591	0.061052	2355.06	-667.853	25.7	4.1	0.088389	0.005049	0.707109	-0.147632	0.736572	-0.144801	8.64052	0.787835	17.2859	0.84545	0.279897	0.128203	0.889779	0.63216	20.1337	-5.55357	0	0	0	0	0	0	0	0	0	0	0	0	0	0
23031	MAINE	York County	21.7	25.7	4	8.15075	0.31023	2.35622	1.31021	23.9198	1.38727	6.1	5.5	1.45656	0.068066	1355.97	2154.45	21.8	-1.4	0.149939	-0.026101	0.283814	-0.048985	0.680083	0.033226	8.43073	0.482904	13.6402	0.777642	0.395198	0.206374	0.851978	0.334276	13.4625	-3.59961	0	0	0	0	0	0	0	0	0	0	0	0	0	0
24001	MARYLAND	Allegany County	24.6	30.7	6.1	14.7719	-0.57603	4.75758	-0.156873	23.6191	-2.12326	12.4	2.5	2.72254	-0.026444	2032.99	3567.55	27.5	3.5	0.093421	0.072024	0.280262	-0.032567	0.693981	0.13324	7.78538	1.55899	17.9474	0.134348	5.2529	0.847816	0.852796	0.206462	20.0957	-5.56436	0	0	0	0	0	0	0	0	0	0	0	0	0	0
24003	MARYLAND	Anne Arundel County	22.7	27.4	4.7	5.1356	0.076766	2.12892	1.32389	27.3795	4.27657	11.5	-0.8	2.56507	0.162049	696.497	436.609	20.1	0.1	0.122535	0.032873	0.185845	-0.010593	0.569788	0.291671	8.36693	0.547653	9.95903	1.1332	13.185	1.39093	2.69393	1.64606	13.5545	-3.70048	0	0	0	0	0	0	0	0	0	0	0	0	0	0
24005	MARYLAND	Baltimore County	22.1	27.2	5.1	6.45068	1.37043	2.77305	0.938352	29.6747	3.4173	10	1.9	10.5635	0.615371	667.031	377.205	21.6	5.5	0.11534	0.035328	0.198862	-0.024944	0.603215	0.262812	10.3768	1.28701	14.619	-0.314262	19.7237	4.52481	1.8001	1.20945	15.6529	-4.27404	0	0	0	0	0	0	0	0	0	0	0	0	0	0
24009	MARYLAND	Calvert County	23.7	27.8	4.1	4.37748	0.448352	2.14956	0.561252	16.7818	11.2242	10.7	-0.8	1.47526	0.128323	952.953	637.849	21.5	1.7	0.120703	0.025017	0.174349	-0.027237	0.348698	0.267811	7.23583	0.66701	8.87974	0.885748	12.9541	0.94285	1.38541	1.12666	13.0652	-4.66534	0	0	0	0	0	0	0	0	0	0	0	0	0	0
24011	MARYLAND	Caroline County	27.5	32.1	4.6	11.7442	-1.08203	3.16141	0.475801	18.0627	7.42935	15.8	1.1	0.537418	-0.130383	0	0	29.5	-0.2	0.067177	-0.007238	0.268709	-0.058416	0.167943	0.221663	10.8656	0.245549	13.5597	-0.836281	14.8294	-1.78815	2.74083	2.27338	24.977	-5.59926	0	0	0	0	0	0	0	0	0	0	0	0	0	0
24013	MARYLAND	Carroll County	21.3	27.5	6.2	3.81722	1.1392	1.92136	0.40627	24.0733	0.980485	7.5	2.9	1.43807	0.121669	729.007	240.608	18.7	2.1	0.119287	0.021816	0.192184	-0.056095	0.497028	0.108538	5.86361	1.13235	10.8007	1.15979	2.3241	1.27607	0.861515	0.970236	14.6954	-3.95656	0	0	0	0	0	0	0	0	0	0	0	0	0	0
24015	MARYLAND	Cecil County	24.7	31.2	6.5	7.16615	0.748769	2.83396	1.62955	23.4803	0.437241	11.9	0.3	1.16345	-0.015162	3705.46	-2125.75	28.2	-0.3	0.093076	-0.023629	0.244325	-0.034534	0.488651	0.037164	9.2848	-1.3206	10.4304	0.699255	3.6323	1.64584	1.51482	0.80276	18.8267	-5.13471	0	0	0	0	0	0	0	0	0	0	0	0	0	0
24017	MARYLAND	Charles County	26	32.3	6.3	5.47345	-0.054399	2.36281	1.21735	26.0332	1.20491	10.9	-0.4	1.21116	-0.038967	473.753	-145.563	25.2	-0.5	0.07466	0.009712	0.199094	-0.029269	0.555804	0.119178	11.3538	1.46604	7.82274	0.63775	25.9129	10.923	2.20663	1.45578	14.1712	-4.51114	0	0	0	0	0	0	0	0	0	0	0	0	0	0
24019	MARYLAND	Dorchester County	26.1	35.6	9.5	13.7864	-0.474055	3.62203	2.30932	20.0428	7.79242	15.1	0	1.79305	0.119466	3857.89	1082.19	30.7	-0.9	0.130404	-0.005571	0.293408	-0.107004	0.521614	0.227379	12.1971	5.0908	17.9109	-0.117216	27.8835	-0.572041	1.33338	0.843834	25.7849	-7.29833	0	0	0	0	0	0	0	0	0	0	0	0	0	0
24021	MARYLAND	Frederick County	23	26.2	3.2	4.48306	0.31629	2.23522	0.805321	27.4232	1.49169	8.1	2.4	1.77696	0.351918	1744.47	273.265	21.2	0.6	0.066572	0.047473	0.225321	-0.057212	0.563302	0.217468	6.9513	1.12161	9.6166	0.510754	6.1487	1.8099	2.3546	3.25059	12.9063	-4.20204	0	0	0	0	0	0	0	0	0	0	0	0	0	0
24023	MARYLAND	Garrett County	25.7	30	4.3	13.2787	-0.25961	3.33491	0.087656	12.4946	12.6846	14.6	0.3	0.971654	0.144926	651.243	1896.83	27.1	2.4	0.067011	0.034495	0.301548	-0.098759	0.636601	-0.061402	6.99334	1.22067	14.9266	1.58311	0.264692	0.211161	0.348455	0.238767	20.7708	-5.06676	0	0	0	0	0	0	0	0	0	0	0	0	0	0
24025	MARYLAND	Harford County	23.2	27.8	4.6	4.93852	0.508579	2.14591	0.874996	34.1055	-0.010804	9.5	-0.1	1.66522	0.101596	552.733	585.454	21.2	3.3	0.077771	0.033563	0.187566	-0.04249	0.49865	0.119871	7.26919	0.778598	10.1253	1.45532	9.00224	2.55928	1.8139	0.851969	13.2724	-4.29894	0	0	0	0	0	0	0	0	0	0	0	0	0	0
24027	MARYLAND	Howard County	20.6	24.4	3.8	3.87189	0.172215	1.81086	0.919777	27.4694	4.46183	11	-2.9	6.01593	0.901962	364.099	140.264	17.7	-0.1	0.112975	0.036022	0.157358	-0.007253	0.59312	0.219271	8.16065	0.67529	7.30667	1.99752	14.136	2.3242	3.15685	1.70558	6.89923	-1.43604	0	0	0	0	0	0	0	0	0	0	0	0	0	0
24029	MARYLAND	Kent County	22.4	28.1	5.7	12.9844	-0.487718	2.72722	-0.14471	8.49357	7.20972	13.1	3.4	3.90686	-0.342953	2371.62	-1346.52	23.5	2.3	0.104183	0.142767	0.260457	-0.012574	0.520915	0.219936	9.04863	2.00674	19.2322	0.549807	17.1173	-1.36068	2.78168	0.553649	21.2089	-6.24073	0	0	0	0	0	0	0	0	0	0	0	0	0	0
24031	MARYLAND	Montgomery County	16.8	18.1	1.3	5.43687	-0.119001	2.22583	1.19461	27.9632	3.80734	11.8	0.6	7.59955	0.234588	1447.37	-434.023	16.6	0	0.136258	-0.003488	0.239311	-0.026192	0.586254	0.161996	8.23939	0.351885	11.1591	0.815995	14.6852	1.24963	11.4857	3.57598	9.67554	-1.22401	0	0	0	0	0	0	0	0	0	0	0	0	0	0
24033	MARYLAND	Prince George's County	27.9	33.8	5.9	7.69484	-0.28447	4.11845	1.33728	31.6211	3.43797	15.3	1	1.91263	0.075363	831.81	69.3706	25.2	-0.3	0.061134	0.01076	0.16344	0.026221	0.515274	0.271967	16.3354	-0.551074	7.71227	1.18129	62.1416	1.14847	7.0882	5.26961	15.1164	-1.81683	0	0	0	0	0	0	0	0	0	0	0	0	0	0
24035	MARYLAND	Queen Anne's County	21.1	26.8	5.7	6.3425	-0.551263	1.94162	1.15413	21.7891	-1.76443	9.7	2.6	0.936814	0.072761	0	0	21.8	1.6	0.098612	0.005646	0.172571	0.0368	0.468407	0.073734	7.5028	-0.636797	12.7579	0.85534	8.69758	-0.490178	1.24498	0.692733	15.847	-5.18809	0	0	0	0	0	0	0	0	0	0	0	0	0	0
24037	MARYLAND	St. Mary's County	25.1	28.6	3.5	7.22007	0.334805	3.05073	-0.249098	17.4257	6.0918	12.1	-1.1	1.18314	-0.101513	1075.72	783.136	21.2	2.2	0.081196	0.025601	0.255188	-0.069806	0.521975	0.167352	8.41966	2.07587	9.02669	0.642772	13.4565	0.534893	1.97887	0.76729	14.6521	-3.12197	0	0	0	0	0	0	0	0	0	0	0	0	0	0
24039	MARYLAND	Somerset County	25.8	39.7	13.9	20.1351	-1.99096	4.86293	-1.59486	27.3095	5.22289	18.1	2.4	0.888997	-0.097267	758.112	616.286	29	3	0	0.038522	0.282863	-0.090583	0.202045	0.144656	11.4358	2.41147	14.2926	-0.67047	40.813	-1.38428	1.1072	1.17087	30.4638	-12.8867	0	0	0	0	0	0	0	0	0	0	0	0	0	0
24041	MARYLAND	Talbot County	20.6	26.3	5.7	8.33559	-2.18399	2.08877	0.75416	25.7777	1.40824	9.7	5	5.3827	0.309361	12468.2	-4415.48	20.4	0.5	0.118301	0.074738	0.50278	-0.170698	0.739382	0.032776	7.5734	0.950808	20.4572	2.05206	15.0804	-1.90122	2.12055	1.00983	15.5669	-4.59679	0	0	0	0	0	0	0	0	0	0	0	0	0	0
24043	MARYLAND	Washington County	23.4	29.9	6.5	9.52137	0.199869	2.01533	1.98349	32.6233	-1.98723	10.4	3	2.03149	0.104278	1711.14	64.382	26.1	1.6	0.166764	-0.0434	0.272886	-0.060059	0.568513	0.123694	8.64612	3.03004	14.1704	-0.222497	7.56426	1.34402	1.13475	1.40205	22.2085	-5.67364	0	0	0	0	0	0	0	0	0	0	0	0	0	0
24045	MARYLAND	Wicomico County	26.3	33.3	7	12.8297	-0.447961	3.73374	1.1577	27.311	-1.15684	14.9	1.1	3.54426	-0.175255	5975.43	-301.905	24.8	2.7	0.094513	0.022232	0.212655	-0.074132	0.64978	0.178052	12.9585	0.043783	12.764	0.351749	23.1003	0.065395	1.93753	1.4505	19.3177	-4.80495	0	0	0	0	0	0	0	0	0	0	0	0	0	0
24047	MARYLAND	Worcester County	24.7	30.2	5.5	9.56864	0.213861	4.11516	-0.74069	20.829	11.2039	12.8	3.2	1.46101	0.374847	1591.47	783.008	22.3	0.9	0.236341	-0.073481	0.494167	-0.14567	1.6329	0.056772	8.58699	0.240826	20.1835	2.03489	16.2774	-1.36534	1.26764	1.04486	18.3181	-6.0986	0	0	0	0	0	0	0	0	0	0	0	0	0	0
24510	MARYLAND	Baltimore city	29.1	31	1.9	22.9237	-2.85556	6.04866	0.834401	29.9525	0.771289	17.7	-1.2	0	0.836041	4124.6	1246.11	27.1	3.5	0.039929	0.013411	0.284111	0.02856	0.66958	0.301525	23.2035	-0.60793	13.197	-1.35492	63.8443	-0.753674	1.70482	1.00768	31.6266	-8.96648	0	0	0	0	0	0	0	0	0	0	0	0	0	0
25001	MASSACHUSETTS	Barnstable County	16.6	18.1	1.5	6.88853	-0.421146	3.0127	0.441381	22.2925	2.81261	8.1	-3.2	3.45588	0.143824	1919.54	-775.819	16.1	0.5	0.215992	-0.017033	0.28349	0.016237	0.926968	0.040697	8.04886	-1.06701	23.1287	0.643544	1.48405	0.41283	1.31215	0.451767	8.18884	-2.82895	0	0	0	0	0	0	0	0	0	0	0	0	0	0
25003	MASSACHUSETTS	Berkshire County	17.2	23.5	6.3	9.45636	1.96366	3.26277	1.13442	26.607	-0.693235	8.9	-4.2	3.57902	0.792033	1737.02	2981.08	19.9	1.2	0.08151	0.026776	0.20748	0.055244	0.800279	-0.011342	10.7339	0.686926	17.9729	0.179003	1.92956	0.381299	1.64724	0.837241	14.9466	-5.25229	0	0	0	0	0	0	0	0	0	0	0	0	0	0
25005	MASSACHUSETTS	Bristol County	24.6	28.8	4.2	10.0206	0.709012	3.79532	1.56016	38.6532	3.44595	9.1	-3.5	1.47565	0.177919	2945.89	-187.743	27	1.2	0.080422	0.049274	0.177677	0.032835	0.639637	-0.002116	11.0177	1.78777	14.1534	-0.540459	1.85532	1.0553	3.55317	1.47334	26.8058	-7.09955	0	0	0	0	0	0	0	0	0	0	0	0	0	0
25007	MASSACHUSETTS	Dukes County	16.9	18.2	1.3	7.31263	0.723658	1.84953	1.62227	21.818	-4.44404	9.5	-3.1	3.66985	0.397007	1146.33	1100.69	19.7	-1.6	0.667245	-0.229033	0.934143	-0.177654	1.80156	-0.799934	10.5524	-1.7548	14.219	1.26426	2.06179	1.47888	1.34116	-0.715963	9.59506	-1.58934	0	0	0	0	0	0	0	0	0	0	0	0	0	0
25009	MASSACHUSETTS	Essex County	19	23.2	4.2	8.93468	1.08304	3.01168	1.04923	40.6378	0.297518	10.2	-5.4	2.4011	0.279661	1160.53	889.537	21.6	0.1	0.134086	0.015393	0.228084	-0.030856	0.675957	0.060662	10.4895	0.595021	13.8541	-0.171871	1.89572	0.674872	11.0073	3.18816	15.3904	-3.98954	0	0	0	0	0	0	0	0	0	0	0	0	0	0
25011	MASSACHUSETTS	Franklin County	19.5	24.2	4.7	9.44799	2.69849	3.12555	1.34194	21.8357	0.010164	8.6	-4.2	1.69148	0.09866	1877.23	158.142	18.6	0.1	0.069896	0.055491	0.293563	0.096381	0.405396	0.137946	10.7253	0.994521	14.3189	-0.081681	0.715734	0.235176	1.71524	0.88827	12.0458	-3.01945	0	0	0	0	0	0	0	0	0	0	0	0	0	0
25013	MASSACHUSETTS	Hampden County	22.3	28.4	6.1	14.7438	1.85902	3.51968	2.10447	41.6944	1.43013	13.2	-8	2.70917	0.331206	2803.11	1535.65	24.2	1.5	0.054797	0.038605	0.19727	0.013034	0.583042	-0.03112	14.9876	0.288258	14.4759	-0.611497	7.3906	0.334993	15.1341	3.3632	20.776	-4.60593	0	0	0	0	0	0	0	0	0	0	0	0	0	0
25015	MASSACHUSETTS	Hampshire County	15.5	22.1	6.6	9.39649	2.06489	3.54254	1.27495	30.7239	5.46998	9.2	-5.3	3.90145	0.319106	2206.11	588.589	18	-1.1	0.144498	-0.016329	0.229884	-0.018209	0.505744	0.090242	9.16792	-0.833853	11.9953	0.369332	1.86337	0.215129	3.36484	0.992599	10.6435	-2.5253	0	0	0	0	0	0	0	0	0	0	0	0	0	0
25017	MASSACHUSETTS	Middlesex County	17.8	23	5.2	6.54852	0.861912	2.36313	1.50286	34.4252	2.46483	7.8	-3.2	5.31529	0.609742	2913.64	677.66	20.5	0.4	0.142624	0.04608	0.166508	0.017946	0.641465	0.062187	7.22908	0.691364	12.7568	0.018634	3.13137	0.647356	4.53366	1.02206	11.5317	-3.31582	0	0	0	0	0	0	0	0	0	0	0	0	0	0
25019	MASSACHUSETTS	Nantucket County	18.6	22.6	4	7.5312	-0.203257	3.11821	-1.50494	16.4901	14.4376	6.2	0.8	1.2605	0.050595	5993.49	-1613.85	19.6	0.2	0.735294	-0.558647	0.210084	0.144395	2.10084	-0.599339	7.6632	-1.95277	10.3571	0.021501	7.67857	-3.67421	2.16387	3.26608	8.35722	-2.18504	0	0	0	0	0	0	0	0	0	0	0	0	0	0
25021	MASSACHUSETTS	Norfolk County	16.8	20	3.2	4.63943	1.32868	2.14888	1.61394	25.4131	3.75451	6.2	-2.9	6.11556	0.373156	1486.98	3.32425	20.2	-0.8	0.119943	0.070661	0.179915	-0.019073	0.541282	0.04854	6.18609	1.29678	14.381	-0.319107	3.00765	1.72021	1.77347	0.911983	8.72431	-2.06743	0	0	0	0	0	0	0	0	0	0	0	0	0	0
25023	MASSACHUSETTS	Plymouth County	20.2	22.8	2.6	6.64954	-0.043425	2.80368	2.07607	31.8952	-1.07183	8.1	-3.7	1.71946	0.186607	2046.99	2455.74	21.4	-0.9	0.114208	0.06037	0.162852	0.008259	0.575269	0.022711	8.72726	0.437705	11.759	0.900659	4.32975	2.80799	2.43622	0.43573	12.3595	-3.93016	0	0	0	0	0	0	0	0	0	0	0	0	0	0
25025	MASSACHUSETTS	Suffolk County	18.5	22.1	3.6	18.9923	-0.510166	4.42668	1.33107	28.1283	3.48153	13.6	-6.6	10.8378	2.04428	7436.99	1395.56	23.3	-1.2	0.126122	0.010559	0.285587	-0.010307	0.855312	0.000603	18.2341	0.749176	11.0903	-0.39848	20.639	-1.34411	15.5626	2.19234	21.8609	-6.04782	0	0	0	0	0	0	0	0	0	0	0	0	0	0
25027	MASSACHUSETTS	Worcester County	21.6	25.2	3.6	9.24181	0.038198	2.82077	1.68376	37.5678	0.78428	10.1	-5.5	3.47154	0.293433	2629.89	357.592	23.6	-1	0.091882	0.041252	0.161126	0.022146	0.547297	0.077313	10.068	0.023085	13.0265	-0.649098	2.4691	0.651953	6.78209	1.33352	16.5419	-5.04491	0	0	0	0	0	0	0	0	0	0	0	0	0	0
26001	MICHIGAN	Alcona County	26.4	30.5	4.1	12.5746	2.31126	4.41237	2.01686	7.81375	2.22648	13.6	2.8	0.511989	0.009236	0	0	21.2	2.8	0.170663	-0.170663	0.511989	-0.241937	0.341326	-0.070836	4.32099	-1.42779	24.5328	4.06503	0.153597	0.066454	0.870381	0.036229	20.2501	-4.72099	0	0	0	0	0	0	0	0	0	0	0	0	0	0
26003	MICHIGAN	Alger County	26.2	30.6	4.4	10.2953	3.35959	4.40632	-0.314789	4.27484	8.15549	11.5	4.5	1.31819	-0.194669	2794.67	-490.314	22.4	1.5	0.304198	-0.304198	1.21679	-0.467303	0.912594	-0.589527	4.84057	2.56839	17.1061	0.965845	5.74934	2.11441	0.750355	0.437618	18.4545	-4.65944	0	0	0	0	0	0	0	0	0	0	0	0	0	0
26005	MICHIGAN	Allegan County	24.5	31.4	6.9	7.33335	3.35461	2.88619	2.08551	19.7711	4.69233	9.9	3.6	0.624616	0.010005	793.508	446.031	21.4	1.9	0.056783	-0.003896	0.236597	-0.041823	0.406946	-0.001478	7.83347	0.853773	11.0898	0.844607	1.28141	0.030451	5.9859	0.592011	17.684	-5.48743	0	0	0	0	0	0	0	0	0	0	0	0	0	0
26007	MICHIGAN	Alpena County	25.9	31.2	5.3	10.5477	4.8367	4.35414	0.554066	12.9653	13.5295	10.7	3.7	2.01188	0.078814	4404.42	1500.18	21.2	-0.2	0.095804	0.006624	0.159673	0.181558	0.542888	0.10582	7.37537	2.25122	17.1074	2.20416	0.373635	0.13784	0.389602	0.424719	16.9027	-4.06014	0	0	0	0	0	0	0	0	0	0	0	0	0	0
26009	MICHIGAN	Antrim County	25.1	30.6	5.5	9.0344	5.40012	3.79034	2.15277	17.0647	5.40146	11.4	4	1.08178	-0.249035	0	0	21.5	1.1	0.043271	0.040642	0.216357	0.120675	0.475984	-0.140329	6.48079	1.11321	17.5638	2.15139	0.199048	0.216096	0.947642	0.642362	15.3947	-4.32508	0	0	0	0	0	0	0	0	0	0	0	0	0	0
26011	MICHIGAN	Arenac County	26.4	35.2	8.8	13.9064	3.55432	4.40471	1.31354	7.07973	2.22436	13.4	2.5	0.926516	-0.219267	1985.52	993.765	20.8	3.2	0.057907	0.066378	0.463258	-0.090563	0.579072	0.104497	8.17358	0.07957	16.5036	1.87093	1.78933	0.505214	1.2508	0.470114	23.2221	-3.9132	0	0	0	0	0	0	0	0	0	0	0	0	0	0
26013	MICHIGAN	Baraga County	27.4	32.4	5	11.1166	1.14161	4.26351	1.67434	4.86666	11.94	10.7	7	0.686028	0.126498	2478.62	1828.78	21.8	1.3	0.114338	-0.114338	0.343014	0.010533	0.457352	0.123773	8.95722	-1.00428	16.2703	-0.270295	4.36771	2.93865	0.960439	0.392162	19.403	-1.03401	0	0	0	0	0	0	0	0	0	0	0	0	0	0
26015	MICHIGAN	Barry County	25.4	35.2	9.8	5.49546	2.99632	3.1205	1.98831	13.5254	13.6355	7.7	4.3	0.88098	0.025639	2596.44	-399.314	20.9	4.8	0.070478	0.015088	0.158576	0.030083	0.475729	-0.167689	6.02357	0.877885	11.6765	1.26917	0.354154	0.035203	1.15232	0.712849	13.2366	-3.07234	0	0	0	0	0	0	0	0	0	0	0	0	0	0
26017	MICHIGAN	Bay County	27.4	34.5	7.1	9.73999	1.8521	3.94375	1.67836	23.7411	0.882352	11.2	1.6	1.5251	-0.128754	2672.99	337.713	21.4	3.3	0.072624	0.011149	0.226949	-0.013	0.70808	0.120335	9.43465	-0.017173	14.6772	0.935415	1.14564	0.194153	3.80003	0.411404	17.5694	-5.10617	0	0	0	0	0	0	0	0	0	0	0	0	0	0
26019	MICHIGAN	Benzie County	27.4	29.5	2.1	7.00362	4.00949	3.77047	3.23045	7.94059	-2.36139	10.6	4.8	1.81273	-0.382385	2055.32	48.5797	21	2	0.125016	-0.066967	0.437555	-0.028282	0.625078	-0.044594	6.41138	-0.107829	17.5022	1.43703	0.175022	0.100207	1.68771	0.267564	14.6326	-3.82378	0	0	0	0	0	0	0	0	0	0	0	0	0	0
26021	MICHIGAN	Berrien County	25.6	32.9	7.3	12.6997	4.03009	3.57354	2.68396	37.309	1.53042	13.3	2.6	1.89593	0.28551	2223.92	-216.523	20.9	6.7	0.129268	-0.017099	0.252381	0.02197	0.621718	0.020138	11.6593	0.24118	14.5267	0.793485	15.9006	-1.34234	2.81251	1.07561	18.0748	-4.96619	0	0	0	0	0	0	0	0	0	0	0	0	0	0
26023	MICHIGAN	Branch County	25.6	32.9	7.3	9.32396	6.35937	2.99822	3.02736	16.7603	3.85819	13.4	3	0.939131	0.164282	2381.79	1014.99	22.6	6.4	0.109201	0.002563	0.283923	-0.171621	0.458645	0.033118	7.95348	1.25176	12.9993	0.637635	2.15563	0.916931	2.86107	1.44705	20.0198	-7.14655	0	0	0	0	0	0	0	0	0	0	0	0	0	0
26025	MICHIGAN	Calhoun County	26.1	35.5	9.4	11.2544	4.95604	3.63595	2.76708	29.2573	4.21287	12.4	1.9	1.63061	-0.058141	1762.66	3341.67	22.4	4.8	0.072472	0.016013	0.210168	0.003726	0.673986	0.033895	11.9441	2.23291	13.7624	0.452794	10.6657	-0.441725	3.16484	0.857081	16.7656	-3.57418	0	0	0	0	0	0	0	0	0	0	0	0	0	0
26027	MICHIGAN	Cass County	25.7	30.6	4.9	9.88915	4.03976	3.28697	2.18159	17.9613	1.8479	11.7	3.2	0.273951	0.081721	1299.12	599.702	23.3	4.2	0	0.04006	0.215247	0.065232	0.391359	-0.090908	8.20932	-0.393961	13.5899	0.434589	5.5299	-0.617355	2.30315	0.547318	19.5619	-5.42474	0	0	0	0	0	0	0	0	0	0	0	0	0	0
26029	MICHIGAN	Charlevoix County	26.1	28	1.9	8.00403	3.1175	3.80654	1.75641	14.8625	7.87266	9.6	4.2	2.06976	0.342273	1017.25	182.652	20.2	1	0.153315	0.001747	0.536604	-0.224797	0.804906	0.009174	7.98302	1.23127	14.8179	2.20635	0.180146	0.379284	1.04638	0.233414	13.9833	-4.30116	0	0	0	0	0	0	0	0	0	0	0	0	0	0
26031	MICHIGAN	Cheboygan County	25	39.1	14.1	12.2323	3.55298	8.14995	1.31759	14.0472	2.85136	12.7	4.2	0.794011	0.015134	4189.13	-191.896	21.4	5.3	0.07562	0.077601	0.30248	0.005352	0.604961	-0.145296	7.65206	-0.08968	17.8615	1.69976	0.158802	0.1407	0.794011	0.11947	18.1338	-4.88402	0	0	0	0	0	0	0	0	0	0	0	0	0	0
26033	MICHIGAN	Chippewa County	27.1	31.4	4.3	12.7701	3.7091	5.33601	0.69511	22.2885	8.59199	14	5.5	0.985912	-0.107469	2756.45	996.802	23.2	-0.3	0.077835	-0.000378	0.415121	-0.07887	0.570791	0.023048	11.464	0.457976	12.7286	1.05172	5.16047	0.441597	1.63454	0.448149	17.6187	-6.39833	0	0	0	0	0	0	0	0	0	0	0	0	0	0
26035	MICHIGAN	Clare County	27.3	30.3	3	16.0415	3.26264	4.49355	3.08232	11.8088	4.40836	14.9	1.7	0.607961	0.078079	2641.05	1271.34	23.1	7.3	0.063996	0.035659	0.415973	-0.048863	0.447971	0.183174	8.38242	0.282931	17.2789	1.60927	0.281582	0.253143	1.08793	0.167368	23.8785	-6.62826	0	0	0	0	0	0	0	0	0	0	0	0	0	0
26037	MICHIGAN	Clinton County	27.1	31.2	4.1	4.62694	2.72773	2.10658	2.00248	21.5542	0.144278	8	2.3	0.494186	-0.036823	665.189	98.7248	22.3	2.6	0.108103	-0.022258	0.277979	-0.162718	0.324309	0.119226	6.75997	0.54454	10.7763	1.45941	0.401526	1.19769	2.81531	0.122817	10.8016	-3.60795	0	0	0	0	0	0	0	0	0	0	0	0	0	0
26039	MICHIGAN	Crawford County	25.8	30.1	4.3	12.6943	4.45349	4.25361	3.04882	17.4172	0.405455	13.9	2.2	1.33119	-0.129066	2435.79	7035.46	19.8	3.6	0.070062	-0.070062	0.280249	-0.138008	0.490436	0.21364	9.6116	-0.654885	16.5838	0.896783	1.60443	1.07482	1.15603	0.207701	19.1774	-2.91428	0	0	0	0	0	0	0	0	0	0	0	0	0	0
26041	MICHIGAN	Delta County	27.5	30.1	2.6	9.46362	2.48656	4.61343	-0.518331	17.5857	0.727577	9.7	4	1.42783	-0.106381	1981.44	2904.72	19.6	4.7	0.103842	0.085767	0.49325	-0.059512	0.804777	-0.073426	7.36655	0.065451	17.095	1.5616	0.083074	0.130756	0.423157	0.298517	13.8798	-4.29336	0	0	0	0	0	0	0	0	0	0	0	0	0	0
26043	MICHIGAN	Dickinson County	26.9	27.4	0.5	9.05465	1.65029	3.40406	0.660276	9.78003	5.81494	8.3	1.7	2.36605	-0.144286	8788.99	7979.15	23.7	-1.2	0.182003	0.005326	0.364007	-0.101627	0.873617	-0.011903	8.41305	-0.990704	18.0911	1.63999	0.214764	-0.0296	0.52053	0.39048	11.2262	-2.69055	0	0	0	0	0	0	0	0	0	0	0	0	0	0
26045	MICHIGAN	Eaton County	26.1	31.1	5	5.83796	2.80469	2.98676	2.44592	19.8206	-1.30021	10.6	0.7	0.694612	0.025302	570.788	802.526	22.1	0.3	0.067532	0.036167	0.202595	-0.022934	0.540254	0.119644	8.74864	1.06362	11.2556	1.48692	4.9221	0.788233	3.05147	0.848657	10.4663	-2.55255	0	0	0	0	0	0	0	0	0	0	0	0	0	0
26047	MICHIGAN	Emmet County	25.7	31.7	6	7.37967	1.28824	4.90392	1.61532	15.6965	4.64754	9	6.7	5.08954	0.343881	5260.74	-1787.65	18.7	2.8	0.159048	-0.010455	0.413525	0.152752	0.699812	0.132308	8.07344	1.37963	14.2698	1.88939	0.378535	0.153332	0.804784	0.459147	11.0358	-3.1678	0	0	0	0	0	0	0	0	0	0	0	0	0	0
26049	MICHIGAN	Genesee County	29.1	35.9	6.8	13.0969	4.2358	4.49092	2.52291	42.0651	-0.899761	13.1	-1	2.28367	0.160527	2310.87	1385.64	24.4	5.3	0.059614	0.020567	0.272848	-0.008259	0.637409	-0.010114	14.9978	-0.275446	11.5917	1.02296	20.0174	-0.784619	2.32494	0.190085	16.8587	-4.75161	0	0	0	0	0	0	0	0	0	0	0	0	0	0
26051	MICHIGAN	Gladwin County	27.7	34	6.3	13.7802	5.71494	4.33042	1.67921	13.1097	-2.43075	13.3	1.9	0.537986	-0.138319	1751.3	519.742	24.5	2.2	0.038428	0.039321	0.345848	-0.189093	0.30742	0.003573	6.87451	0.762116	18.3299	2.44424	0.073012	0.277157	0.879991	0.231416	21.7282	-5.26552	0	0	0	0	0	0	0	0	0	0	0	0	0	0
26053	MICHIGAN	Gogebic County	26.9	30.9	4	14.4072	3.42875	4.83758	-0.169281	15.1836	0.486429	11.9	5.4	1.15141	0.148716	2773.63	793.588	21.6	3.2	0.115141	0.073112	0.287853	0.023108	0.575705	0.114556	8.38963	0.604848	22.631	-0.788201	1.65803	1.63352	0.759931	0.648085	14.5155	-4.39392	0	0	0	0	0	0	0	0	0	0	0	0	0	0
26055	MICHIGAN	Grand Traverse County	25.7	30.2	4.5	5.89092	3.16369	3.17802	1.75511	20.4621	-2.17943	9.1	4.5	4.24962	0.259454	6429.57	-1196.67	18.5	1	0.193165	-0.077334	0.347696	-0.068032	0.798413	-0.10343	8.17691	1.18927	13.076	1.36643	0.457156	0.490232	1.18989	0.662568	10.7064	-3.23261	0	0	0	0	0	0	0	0	0	0	0	0	0	0
26057	MICHIGAN	Gratiot County	27.1	37.7	10.6	10.2679	5.77546	3.21722	2.70651	11.2074	9.81768	12.3	4.1	1.41894	-0.161964	2590.45	2756.01	21.2	6.7	0.047298	0.00038	0.23649	-0.020892	0.449332	-0.067907	9.19915	1.61507	13.4776	0.457998	3.77439	-0.175051	4.28994	0.479184	16.5288	-3.04809	0	0	0	0	0	0	0	0	0	0	0	0	0	0
26059	MICHIGAN	Hillsdale County	26.8	28	1.2	8.23289	7.09333	3.4608	2.61362	18.6543	2.09576	11.5	4	0.859716	-0.161786	2175.53	666.001	24.2	1.5	0.021493	0.088036	0.214929	-0.039015	0.51583	-0.099619	6.60189	1.43326	13.2869	1.15154	0.522277	0.13431	1.12838	0.28415	16.861	-3.20323	0	0	0	0	0	0	0	0	0	0	0	0	0	0
26061	MICHIGAN	Houghton County	26.8	26.2	-0.6	16.8494	5.78529	4.47188	-0.647993	24.2105	-3.08249	11.5	3.7	1.4438	0.206106	2607.15	1634.63	21.1	5.1	0.083296	0.029912	0.277654	0.03316	0.555309	0.095641	8.95758	-0.07258	15.4765	-0.879988	1.04676	0.270901	0.733008	0.260915	15.3958	-4.9142	0	0	0	0	0	0	0	0	0	0	0	0	0	0
26063	MICHIGAN	Huron County	27.1	30.9	3.8	10.2322	2.47313	3.44586	1.00911	10.6334	2.28856	10.3	3.9	1.10868	-0.044135	3155.33	243.619	20.5	2.1	0.110868	-0.017804	0.498905	-0.189455	0.471188	0.335363	5.65205	1.55241	19.4684	1.41534	0.160758	-0.100436	1.44128	0.483013	21.728	-6.11423	0	0	0	0	0	0	0	0	0	0	0	0	0	0
26065	MICHIGAN	Ingham County	26.3	30.9	4.6	14.6265	5.22915	3.87049	1.38502	38.0988	-2.30856	12.5	1.7	3.23643	0.263074	3189.03	-171.108	21.8	0.6	0.082343	0.014908	0.218388	-0.009207	0.830589	-0.009361	12.8877	-0.176733	9.44043	0.748093	10.4966	-0.040831	5.72963	0.36892	11.8723	-2.91076	0	0	0	0	0	0	0	0	0	0	0	0	0	0
26067	MICHIGAN	Ionia County	28.1	33.2	5.1	8.7437	5.54864	2.74891	3.48444	20.4608	-3.23317	9.9	5	0.39013	0.044052	1125.43	-338.679	21.1	2.3	0.016255	0.095612	0.243831	-0.051422	0.292597	0.122911	9.16755	1.14505	10.0442	0.422928	4.41334	-0.197279	2.41068	0.871101	16.601	-2.67405	0	0	0	0	0	0	0	0	0	0	0	0	0	0
26069	MICHIGAN	Iosco County	27.6	34.3	6.7	12.6583	1.59517	4.53618	1.24396	12.2084	10.5735	12.4	2.9	0.768133	-0.173743	4014.63	-1768.49	22.5	0.4	0.036578	0.002156	0.475511	-0.127165	0.694978	0.002237	8.19797	-1.4607	21.5224	2.44457	0.453565	0.353839	0.782765	0.462618	22.0553	-7.3373	0	0	0	0	0	0	0	0	0	0	0	0	0	0
26071	MICHIGAN	Iron County	25.6	30.2	4.6	11.2933	2.4044	4.82318	-0.811264	15.6395	3.85501	10.3	3.6	1.14173	0.134611	2840.69	2380.06	21.2	1.9	0	0.257887	0.380575	-0.12353	0.761151	-0.245377	8.31721	-0.846496	25.1332	-2.4208	0.867712	0.239392	0.768762	0.053178	15.2017	-4.75254	0	0	0	0	0	0	0	0	0	0	0	0	0	0
26073	MICHIGAN	Isabella County	27	32.8	5.8	20.3823	8.58712	4.74449	3.18305	40.7977	-0.771282	12.3	3.2	1.0576	0.017964	1823.22	1180.14	22.2	2	0.078925	-0.004494	0.173636	-0.009695	0.473552	0.092126	10	0.874169	8.99276	0.922927	1.9684	0.481641	2.3646	0.438013	13.9344	-3.47811	0	0	0	0	0	0	0	0	0	0	0	0	0	0
26075	MICHIGAN	Jackson County	26.5	36.4	9.9	9.04025	4.70568	3.40144	1.85786	34.2828	-2.50606	11.1	2.3	1.29401	0.106822	2319	2075.89	21.3	5.7	0.082059	-0.000722	0.227241	-0.051605	0.517605	0.058014	10.4139	0.618163	12.918	0.236821	7.53431	0.085371	2.35005	0.413821	15.7752	-4.21869	0	0	0	0	0	0	0	0	0	0	0	0	0	0
26077	MICHIGAN	Kalamazoo County	25.3	28.4	3.1	12.0307	5.98102	4.58801	2.34838	40.6048	-2.16765	10.6	2.1	3.69652	0.333405	3467.45	476.423	19	3.3	0.108968	0.015828	0.171834	0.037819	0.624468	0.1082	11.536	0.876129	11.3331	0.472558	9.0309	0.734742	2.71413	0.651263	11.2238	-2.97503	0	0	0	0	0	0	0	0	0	0	0	0	0	0
26079	MICHIGAN	Kalkaska County	26.2	30.4	4.2	10.483	6.22151	3.95056	4.42937	7.36911	11.6166	12.2	4	0.301732	-0.29165	1903.81	809.217	22.3	2.7	0.241386	-0.241386	0.241386	0.114719	0.422425	-0.008003	7.72727	1.3276	13.771	1.52768	0.235351	0.144633	0.75433	0.432388	20.0397	-5.1973	0	0	0	0	0	0	0	0	0	0	0	0	0	0
26081	MICHIGAN	Kent County	23.5	30.1	6.6	8.86339	4.2435	3.11239	2.89594	35.639	1.03437	10.5	3.3	2.73185	0.399233	1865.51	769.506	19.5	1.8	0.081834	0.021731	0.195008	0.039158	0.543237	0.106098	10.7664	1.19558	10.4101	0.151626	8.72122	-0.054405	6.96771	2.14309	15.3884	-3.49122	0	0	0	0	0	0	0	0	0	0	0	0	0	0
26083	MICHIGAN	Keweenaw County	25.8	31.9	6.1	12.6793	7.07601	6.00632	-1.89977	0	1.01638	10.1	6.6	1.30378	0.44964	0	0	21.8	3.4	0	0	0.869187	-0.431961	0	0	6.28019	-3.01559	20.2086	6.72485	2.60756	-2.60756	1.1734	-0.678799	16.2791	-5.50796	0	0	0	0	0	0	0	0	0	0	0	0	0	0
26085	MICHIGAN	Lake County	27.8	32.4	4.6	19.3735	-0.168669	3.91328	2.18441	15.0644	1.423	16.5	2.9	0.088238	0.011047	0	0	22.4	2.1	0.176476	-0.084951	0.264714	-0.080756	0.264714	0.009861	8.21604	-2.2542	19.6153	1.25863	10.5533	-0.714989	1.57063	0.20758	27.7624	-6.97922	0	0	0	0	0	0	0	0	0	0	0	0	0	0
26087	MICHIGAN	Lapeer County	27.2	33.3	6.1	5.4017	3.92513	3.59063	3.03762	20.3658	4.00081	10.2	2.4	0.54605	0.028872	929.628	513.704	21.2	4.6	0.022752	0.077277	0.261649	-0.104869	0.386786	0.002216	5.94022	1.0808	9.53654	2.01475	0.714416	0.435902	2.88724	0.932208	15.4887	-4.04781	0	0	0	0	0	0	0	0	0	0	0	0	0	0
26089	MICHIGAN	Leelanau County	26.5	31.3	4.8	5.39713	3.14956	3.14477	1.12751	12.5701	0.926105	8.9	4.9	2.03608	0.223867	1535.3	-1535.3	20.7	5.9	0.047351	0.089642	0.804962	-0.297242	0.284104	0.081209	5.82027	-1.57891	17.3825	2.666	0.099437	-0.021729	2.69899	2.92792	9.26615	-1.02974	0	0	0	0	0	0	0	0	0	0	0	0	0	0
26091	MICHIGAN	Lenawee County	26.4	33.4	7	6.72993	5.33603	3.05281	3.10627	26.6568	0.89698	11.2	3	1.0719	-0.033337	2037.07	5.12683	21.2	2.6	0.030337	0.069827	0.192133	0.018559	0.576398	0.014565	8.01657	0.444596	12.7202	0.959285	2.02953	0.099736	6.87329	0.606912	16.599	-4.37066	0	0	0	0	0	0	0	0	0	0	0	0	0	0
26093	MICHIGAN	Livingston County	25	26.2	1.2	3.36325	2.74067	2.34751	3.22693	23.978	4.64771	7.3	2.3	0.981198	0.195915	1928.04	-204.292	18.7	0.3	0.082828	0.031852	0.159285	0.0115	0.471485	0.025463	5.19588	0.644229	8.21913	1.97414	0.496333	0.063308	1.14813	0.572534	8.61207	-2.42095	0	0	0	0	0	0	0	0	0	0	0	0	0	0
26095	MICHIGAN	Luce County	26.7	31.8	5.1	14.8819	3.65483	3.93386	-0.979067	2.61536	7.30388	14.7	6.5	1.28132	0.199352	5359.2	4303.71	21.5	5.1	0	0	0.569476	0.349589	0.711845	-0.405003	7.6574	-0.046161	15.3616	0.39459	7.84453	4.05915	1.26708	1.30628	24.4774	-7.52306	0	0	0	0	0	0	0	0	0	0	0	0	0	0
26097	MICHIGAN	Mackinac County	27.3	33.8	6.5	10.4892	1.90686	8.56015	-1.62002	15.4915	7.64764	14.5	2.7	1.00477	-0.210667	1210.75	1124.45	22.7	2.6	0	0	0.837311	-0.272056	1.25597	-0.028509	6.81151	1.05992	18.3455	3.52004	0.050239	2.74619	0.59449	0.711737	17.5012	-5.40028	0	0	0	0	0	0	0	0	0	0	0	0	0	0
26099	MICHIGAN	Macomb County	23.7	30.8	7.1	5.64636	3.22059	2.73485	3.97024	26.7493	3.26024	8.5	5.4	1.31828	0.061267	2112.29	-976.83	23.6	1	0.065977	0.023026	0.243609	-0.041926	0.610291	0.022357	6.95423	1.81425	13.6467	0.070331	2.55853	4.05596	1.58726	0.478716	17.052	-4.79811	0	0	0	0	0	0	0	0	0	0	0	0	0	0
26101	MICHIGAN	Manistee County	26.5	27.5	1	10.2833	2.36088	3.66256	2.36752	17.9933	-4.5989	12.1	3.2	1.38623	0.101235	2213.97	1351.25	23.9	3.3	0	0	0.407714	0.044075	0.5708	-0.202536	8.00239	-0.535607	18.1229	1.17706	1.38623	1.89982	2.82138	0.331281	18.5513	-4.98839	0	0	0	0	0	0	0	0	0	0	0	0	0	0
26103	MICHIGAN	Marquette County	26.5	29.8	3.3	10.8669	3.44455	3.82207	0.546359	28.1969	5.42654	9.2	4	3.32642	0.467304	6382.51	2272.69	20.9	0	0.123774	-0.017234	0.293963	-0.050611	0.665285	0.110936	8.76511	-1.41399	13.4944	0.680567	1.19287	0.320193	0.696228	0.242545	11.5253	-2.59225	0	0	0	0	0	0	0	0	0	0	0	0	0	0
26105	MICHIGAN	Mason County	26.6	32	5.4	11.0427	4.23215	4.46629	1.42966	16.4988	6.42988	12.9	2.3	1.20252	-0.102685	2718.89	524.306	20.5	6.1	0.141473	-0.036713	0.495155	-0.214242	0.353682	0.239956	9.10459	0.920148	16.8706	1.72681	0.806395	-0.244949	3.05935	0.497634	17.3325	-4.87765	0	0	0	0	0	0	0	0	0	0	0	0	0	0
26107	MICHIGAN	Mecosta County	26.9	32.6	5.7	16.0829	3.91985	7.0824	0.001432	22.5494	-1.72949	13.4	2	1.06034	0.136563	2585.88	265.373	20.5	5.1	0.024659	0.047154	0.369886	-0.129581	0.468523	0.129921	9.55022	-1.59306	13.1186	1.63503	3.49173	0.110331	1.1935	0.276388	16.1834	-3.38116	0	0	0	0	0	0	0	0	0	0	0	0	0	0
26109	MICHIGAN	Menominee County	25.9	30.9	5	11.4774	0.25787	3.16636	2.29823	6.81958	3.97782	9.6	3.8	0.434336	0.018155	0	0	22.2	3.4	0	0.166882	0.355366	-0.147325	0.355366	0.10356	7.99601	-0.426123	17.3182	0.76272	0.165837	0.193222	0.509358	0.63798	16.5264	-5.68665	0	0	0	0	0	0	0	0	0	0	0	0	0	0
26111	MICHIGAN	Midland County	26.3	31	4.7	8.38385	3.34609	3.30963	2.12137	21.6499	2.63615	9.3	1.5	2.60637	0.280295	3180.65	980.584	21.2	0.4	0.072399	0.133542	0.301663	-0.119514	0.555059	0.050649	6.78703	1.40064	12.0496	1.53181	1.04979	-0.117929	1.45643	0.455632	11.0305	-2.10371	0	0	0	0	0	0	0	0	0	0	0	0	0	0
26113	MICHIGAN	Missaukee County	26.4	33.4	7	10.7005	5.86544	3.963	2.69748	13.916	3.94157	13.2	3.2	0.276281	0.067748	0	0	21.1	4	0	0.067395	0.207211	-0.004087	0.345352	0.059016	6.37146	1.9407	14.9054	0.849287	0.089791	0.284365	0.856472	0.700286	21.3501	-6.14426	0	0	0	0	0	0	0	0	0	0	0	0	0	0
26115	MICHIGAN	Monroe County	26.9	34.7	7.8	7.02984	1.65471	2.30049	3.54904	21.2635	3.58951	9.5	2.4	0.883895	0.032248	897.571	261.75	21.8	5.2	0.082223	0.009448	0.191853	-0.04064	0.479633	0.148965	7.46339	1.18127	11.1104	0.966904	1.71777	0.339797	1.79931	0.893973	16.8836	-4.50062	0	0	0	0	0	0	0	0	0	0	0	0	0	0
26117	MICHIGAN	Montcalm County	28.4	33.6	5.2	10.9481	6.88162	3.30483	5.15214	10.5003	-1.49402	12.6	3.1	0.685535	-0.130279	3926.24	-410.861	24	-1.4	0.081611	-0.001908	0.293801	-0.02175	0.35909	0.023484	7.93894	2.10616	12.1356	1.05404	2.04844	-0.32543	2.12026	0.693147	18.8296	-2.97098	0	0	0	0	0	0	0	0	0	0	0	0	0	0
26119	MICHIGAN	Montmorency County	25.5	31.9	6.4	12.8188	4.52464	5.60847	0.306002	8.28083	4.43557	12.8	3.4	0.484731	-0.179451	0	0	22.1	2.3	0.096946	-0.096946	0.484731	-0.085699	0.484731	-0.187525	5.5935	0.539212	23.8488	2.00842	0.193892	-0.14505	0.533204	0.258043	25.1578	-8.60102	0	0	0	0	0	0	0	0	0	0	0	0	0	0
26121	MICHIGAN	Muskegon County	27.9	34.7	6.8	11.4197	5.3292	3.41434	4.97042	34.4236	1.03564	12.1	1.9	1.48649	0.105405	2801.25	2095.7	24.4	1.4	0.076381	0.015599	0.182139	0.002126	0.599295	0.015821	13.2522	-1.39273	12.8719	-0.029981	14.0546	-0.639657	3.39307	0.96854	16.9362	-4.50131	0	0	0	0	0	0	0	0	0	0	0	0	0	0
26123	MICHIGAN	Newaygo County	26.4	34.5	8.1	11.6202	4.29708	3.55632	3.66066	12.0419	4.19689	12.9	2.8	0.79375	0.100542	1599.01	1134	20.5	4.7	0.020888	0.020191	0.187993	-0.00263	0.250658	0.262837	7.92163	0.596863	12.8128	1.11602	0.956678	0.006388	3.95204	1.16259	21.2932	-6.44824	0	0	0	0	0	0	0	0	0	0	0	0	0	0
26125	MICHIGAN	Oakland County	21.5	27	5.5	5.53882	2.6172	2.52961	2.89216	34.5649	1.14704	8.8	2.8	5.11993	0.416184	3440.63	-69.5966	18	2.3	0.108863	0.028838	0.246199	-0.004342	0.727711	0.049555	7.28237	1.47508	11.2798	0.962108	9.91554	1.81931	2.45588	0.620693	10.7335	-2.79832	0	0	0	0	0	0	0	0	0	0	0	0	0	0
26127	MICHIGAN	Oceana County	25.5	35.2	9.7	14.6592	4.89917	4.82823	0.751368	10.0356	2.447	15.5	2.6	0.520969	0.178325	1203.4	-583.256	19.8	5.2	0.111636	-0.039112	0.372121	-0.044836	0.18606	0.067774	8.94076	-1.00754	13.8875	1.25558	0.226994	0.114635	11.9525	2.7339	20.2288	-3.25832	0	0	0	0	0	0	0	0	0	0	0	0	0	0
26129	MICHIGAN	Ogemaw County	28.5	34	5.5	14.0106	3.94542	4.42714	1.68727	13.8873	2.92383	14.4	1.2	1.3398	-0.164821	2872.86	1652.12	24	5.2	0.0924	0.001788	0.462	-0.131339	0.785401	-0.078987	6.76824	0.980394	18.7387	2.95235	0.0462	-0.004063	0.993301	0.429987	25.0016	-6.20262	0	0	0	0	0	0	0	0	0	0	0	0	0	0
26131	MICHIGAN	Ontonagon County	26.3	32.5	6.2	10.4134	1.26946	5.20946	-0.290877	4.25741	11.8503	11.1	3.5	1.15119	-0.064774	2480.56	1262.75	21.8	-0.8	0	0	0.76746	-0.160211	0.25582	-0.25582	6.06609	1.01355	21.5528	4.11678	0	0.506732	0.76746	0.246005	16.2061	-6.62171	0	0	0	0	0	0	0	0	0	0	0	0	0	0
26133	MICHIGAN	Osceola County	26.2	33.2	7	12.7298	5.62464	3.96929	2.01386	10.5572	0.440647	12.6	2.1	0.387981	-0.205114	2928.78	1955	23.5	3	0.043109	-0.043109	0.43109	-0.078083	0.560417	-0.208041	8.48852	0.996408	14.1484	1.95982	0.340561	0.088586	0.95702	0.356431	19.4838	-4.26781	0	0	0	0	0	0	0	0	0	0	0	0	0	0
26135	MICHIGAN	Oscoda County	27	31.6	4.6	14.6177	3.90755	4.19766	2.11557	9.48573	-1.6819	15.4	2.8	0.212359	-0.095776	0	0	22.8	3.9	0.318539	-0.203689	0.530898	-0.186799	0.424719	-0.080168	6.23867	-2.92588	20.3228	2.7688	0.074326	-0.029488	0.998089	0.223747	26.3252	-7.03097	0	0	0	0	0	0	0	0	0	0	0	0	0	0
26137	MICHIGAN	Otsego County	26.7	30.4	3.7	6.76301	6.89483	3.6573	1.86908	16.5091	0.335499	10.2	2.9	1.20166	0.431025	2419.94	1817.99	23.1	0.5	0.214583	-0.086444	0.300416	0.00014	0.772499	0.081764	6.27194	-0.362983	13.7805	1.75934	0.133042	-0.099613	0.678082	0.341473	14.5462	-3.59551	0	0	0	0	0	0	0	0	0	0	0	0	0	0
26139	MICHIGAN	Ottawa County	25.2	25.2	0	5.48852	1.97336	2.88764	1.89648	23.4337	-1.203	8.8	2.7	1.28402	0.162152	1727.84	388.535	19	2.3	0.100707	-0.009089	0.138473	0.030174	0.453184	0.096525	6.25293	0.103437	10.0733	0.9886	0.90343	0.243288	7.14855	0.856043	13.3721	-3.9249	0	0	0	0	0	0	0	0	0	0	0	0	0	0
26141	MICHIGAN	Presque Isle County	27	32.8	5.8	10.295	1.74673	5.57432	0.365247	15.03	2.31444	10.7	5.2	0.416349	0.009816	2.08174	-1.9362	21.5	1.8	0.069391	0.153889	0.693914	-0.323711	0.832697	-0.311709	5.01064	0.882593	22.4551	2.18472	0.104087	0.092391	0.409409	0.223686	22.9571	-8.57498	0	0	0	0	0	0	0	0	0	0	0	0	0	0
26143	MICHIGAN	Roscommon County	28.2	36.1	7.9	12.3824	9.0407	4.11597	2.90141	11.8237	2.37038	14	1	1.33496	-0.093782	0	0	22.9	7.4	0.157054	-0.076023	0.431898	-0.147309	0.746005	-0.17879	6.37268	1.39661	23.7465	1.60554	0.168833	0.218826	0.910911	0.018677	20.5388	-5.56991	0	0	0	0	0	0	0	0	0	0	0	0	0	0
26145	MICHIGAN	Saginaw County	29.2	39.9	10.7	13.9168	5.01455	4.67846	1.99063	42.9479	-1.28174	14.5	-1.5	2.39479	0.298005	3530.71	826.36	25.1	5.1	0.038088	0.021897	0.223768	0.036052	0.65226	0.052564	14.0797	-0.119314	13.3994	0.893483	18.3195	-0.427692	6.68828	0.645038	18.4219	-5.06306	0	0	0	0	0	0	0	0	0	0	0	0	0	0
26147	MICHIGAN	St. Clair County	27.5	30.6	3.1	7.80294	3.5695	3.42987	4.15076	30.2545	-0.013253	9.6	3.8	1.34563	-0.072035	2398.9	-174.409	22.2	1.8	0.073066	0.052261	0.200932	-0.003381	0.474929	-0.00943	8.50761	-0.437544	12.2769	0.942978	2.18224	0.198123	2.21816	0.432197	17.1598	-5.10173	0	0	0	0	0	0	0	0	0	0	0	0	0	0
26149	MICHIGAN	St. Joseph County	28.9	32	3.1	11.2607	3.56258	3.06372	4.75374	22.699	-2.0707	13.1	3	0.94518	-0.076649	3415.8	290.384	23.7	1.8	0.06408	0.000726	0.27234	0.035905	0.65682	-0.186979	10.0929	-0.757249	13.0307	0.458786	2.46708	-0.151066	3.75829	2.72365	21.4133	-5.18337	0	0	0	0	0	0	0	0	0	0	0	0	0	0
26151	MICHIGAN	Sanilac County	28.4	35.4	7	10.4366	3.79792	3.68979	3.67063	7.23681	6.3268	12.4	3.4	0.62855	0.150895	1775.5	139.96	22.6	5.2	0.067345	-0.019798	0.269378	-0.007975	0.269378	0.087221	6.92818	1.3785	15.4197	0.90243	0.235706	0.073827	2.64664	0.365531	20.2966	-4.61517	0	0	0	0	0	0	0	0	0	0	0	0	0	0
26153	MICHIGAN	Schoolcraft County	26	30	4	12.1625	5.319	6.53125	-0.77948	10.2305	-5.61094	13.4	3.4	0.898574	0.154748	2998.09	1559.02	22.5	2.3	0	0	0.786252	-0.292391	0.898574	0.0858	8.10167	1.0379	18.5555	1.42544	1.53881	0.612625	0.842413	-0.68789	20.5835	-7.53724	0	0	0	0	0	0	0	0	0	0	0	0	0	0
26155	MICHIGAN	Shiawassee County	26.5	31.7	5.2	7.83555	4.91277	3.57992	2.95196	21.3503	2.08458	10.3	3.3	0.850921	-0.047549	3925.75	-364.407	20.2	5.5	0.069748	0.030244	0.181344	0.01869	0.446385	0.139279	8.49562	2.1332	11.9994	1.41405	0.193898	0.310261	1.75904	0.280009	15.6282	-4.21796	0	0	0	0	0	0	0	0	0	0	0	0	0	0
26157	MICHIGAN	Tuscola County	27.3	30.6	3.3	8.17342	7.04763	3.81962	2.93585	12.0653	2.67953	11.5	3.2	1.06408	0.119951	1403.91	113.074	23.4	3	0	0.090261	0.308928	-0.128369	0.377579	-0.070692	7.68273	0.885133	12.757	1.75181	1.10528	0.162898	2.14705	0.449434	18.8427	-3.02701	0	0	0	0	0	0	0	0	0	0	0	0	0	0
26159	MICHIGAN	Van Buren County	26	30.1	4.1	11.134	5.42119	3.84274	3.01093	18.7973	0.040373	14.1	2.3	1.02278	0.006705	2251.26	944.532	23	4.3	0.013113	0.012454	0.26225	-0.031845	0.458938	0.065178	9.08689	0.499902	12.3022	0.771682	5.23189	-0.716733	7.55543	1.96063	21.1243	-5.83864	0	0	0	0	0	0	0	0	0	0	0	0	0	0
26161	MICHIGAN	Washtenaw County	23.4	24.4	1	11.0845	3.51533	2.63002	2.11889	48.3387	0.226254	9.1	1.3	9.60684	1.77916	7473.11	1317.2	18.4	1	0.108394	0.003816	0.201304	-0.01042	0.693724	-0.023342	9.35996	0.147065	8.03605	1.09036	11.9212	-0.071164	2.7718	0.579867	8.46748	-1.6687	0	0	0	0	0	0	0	0	0	0	0	0	0	0
26163	MICHIGAN	Wayne County	30	34	4	16.3903	5.05213	5.13209	3.8945	42.3123	-0.542012	14.3	2.5	2.387	0.388848	2143.1	751.328	26.6	1	0.046091	0.0157	0.299831	-0.049382	0.567156	0.059062	17.2778	0.355357	12.1233	-0.260347	41.8347	-1.33353	3.76006	1.14379	23.0222	-5.6474	0	0	0	0	0	0	0	0	0	0	0	0	0	0
26165	MICHIGAN	Wexford County	27.1	33.3	6.2	10.2949	6.15189	4.42667	2.37069	9.7371	3.23219	12.6	2	1.90264	0.08899	2060.79	672.202	22.1	5.2	0.131216	0.05894	0.229629	0.087599	0.754494	0.037824	9.52096	0.187894	14.0172	1.55643	0.173862	0.249867	1.05301	0.35731	18.0416	-4.28503	0	0	0	0	0	0	0	0	0	0	0	0	0	0
27001	MINNESOTA	Aitkin County	24.7	27.9	3.2	11.6086	2.27634	4.167	0.489736	7.06063	6.74293	12.7	0.9	0.653552	0.366782	3166.92	1377.79	16	4.2	0.065355	-0.001441	0.392131	-0.199163	0.457486	-0.010088	4.73531	2.40754	23.0246	2.70153	0.117639	0.128092	0.738514	0.143598	19.5863	-6.71769	0	0	0	0	0	0	0	0	0	0	0	0	0	0
27003	MINNESOTA	Anoka County	25.9	30	4.1	4.19814	1.78181	2.56192	1.90656	26.5356	2.81282	7.7	1.7	1.25804	0.202467	693.472	-20.5737	15.8	5	0.077159	0.0103	0.100643	0.017543	0.516633	0.068441	8.09675	0.672533	7.0195	1.68738	1.51266	1.85866	1.61196	1.10298	8.97276	-1.56377	0	0	0	0	0	0	0	0	0	0	0	0	0	0
27005	MINNESOTA	Becker County	25.3	28.5	3.2	12.1884	-2.38373	4.03414	-0.92424	20.4615	-6.68217	12.2	0.4	1.33333	0.021611	437	512.453	18.4	2.7	0.066667	-0.004315	0.433333	-0.276502	0.6	-0.007657	7.13069	-0.024817	16.34	0.479553	0.246667	0.136595	0.533333	0.773528	17.0717	-7.71369	0	0	0	0	0	0	0	0	0	0	0	0	0	0
27007	MINNESOTA	Beltrami County	24.7	30.2	5.5	17.6146	0.896239	4.94098	1.38682	26.9193	2.35958	16.2	-1.8	1.71501	0.224315	5728.07	1139.53	18.7	2.6	0.151324	-0.016037	0.252207	-0.070879	0.37831	0.027552	13.0479	-0.269369	11.6217	0.846345	0.343001	0.23755	0.973518	0.6852	16.5509	-5.16072	0	0	0	0	0	0	0	0	0	0	0	0	0	0
27009	MINNESOTA	Benton County	25.1	27.3	2.2	7.14371	5.06175	2.58525	2.92277	19.0988	9.39448	8.3	2.9	0.496698	-0.273277	0	0	16.7	4.9	0.029218	0.045422	0.058435	0.091312	0.555134	-0.107294	7.51091	3.18355	11.1144	-0.904018	0.578508	0.61764	0.970023	0.393383	15.0897	-4.49301	0	0	0	0	0	0	0	0	0	0	0	0	0	0
27011	MINNESOTA	Big Stone County	24.8	27.7	2.9	12.0191	0.326155	3.03556	-1.70376	13.307	3.444	11.2	1.9	1.37457	-0.298504	7352.23	-1708.37	15.7	4.6	0	0.19044	0.515464	0.052468	0.171821	0.018619	6.76417	-0.236919	24.1581	0.827866	0.068729	0.531084	0.171821	0.334271	20.963	-8.22277	0	0	0	0	0	0	0	0	0	0	0	0	0	0
27013	MINNESOTA	Blue Earth County	25.1	27.4	2.3	12.9077	5.91305	3.35121	0.776028	38.1741	1.90907	8.4	2.6	2.25237	0.419494	1680.48	4084.62	15.9	9.1	0.08938	0.041746	0.143008	0.020915	0.697163	0.122375	8.82055	1.14506	12.0716	-0.50743	1.40326	0.580604	1.49443	0.663109	12.3154	-4.526	0	0	0	0	0	0	0	0	0	0	0	0	0	0
27015	MINNESOTA	Brown County	25.6	30.6	5	6.38511	2.64907	3.76633	-0.793366	17.8125	4.76067	6.7	2.6	1.30058	0.313882	3750.66	1664.63	14.9	7.2	0.185798	0.009492	0.260117	0.01295	0.594552	-0.008684	6.7995	1.75196	17.5059	0.936248	0.245253	-0.148657	2.18126	1.02572	18.3414	-5.23408	0	0	0	0	0	0	0	0	0	0	0	0	0	0
27017	MINNESOTA	Carlton County	24.8	27.9	3.1	7.91741	2.93671	3.5775	0.636662	10.0896	7.55081	9.2	1.9	1.07354	0.111979	1620.95	787.555	15.9	3.1	0.094724	0.021802	0.221022	-0.045871	0.378896	-0.000185	7.83751	1.50798	15.1306	-0.178532	0.817783	0.46635	0.994601	0.378093	15.7171	-5.21951	0	0	0	0	0	0	0	0	0	0	0	0	0	0
27019	MINNESOTA	Carver County	24	25.9	1.9	3.45101	1.41795	2.47394	0.582671	23.3496	3.90746	6	0.9	1.43864	0.200867	1233.87	92.6061	14.5	2.4	0	0.14114	0.113952	-0.015186	0.56976	-0.059484	5.67372	1.12159	7.33993	0.5267	0.54697	0.537966	2.6038	1.16003	8.63529	-2.3417	0	0	0	0	0	0	0	0	0	0	0	0	0	0
27021	MINNESOTA	Cass County	26.1	27.5	1.4	13.5797	0.390997	4.01922	0.975407	19.5962	3.73292	14.9	-1.3	0.589319	0.015611	3605.49	-167.155	17.3	3.7	0.036832	-0.036832	0.405157	-0.087857	0.515654	-0.270332	7.11319	-0.963397	18	1.07587	0.121547	-0.020339	0.836096	0.458662	16.0835	-6.43035	0	0	0	0	0	0	0	0	0	0	0	0	0	0
27023	MINNESOTA	Chippewa County	24.9	31.6	6.7	8.58834	1.2975	3.64028	-0.259459	6.4503	4.29428	10	0.8	0.993276	-0.220502	841.152	143.19	16.9	3.8	0	0.243487	0.305623	0.180835	0.611247	0.038051	6.10941	5.51713	19.9954	-0.724499	0.244499	0.156979	1.68093	1.00897	18.4148	-5.74929	0	0	0	0	0	0	0	0	0	0	0	0	0	0
27025	MINNESOTA	Chisago County	24.7	26.7	2	5.09801	2.27066	2.46975	1.97852	12.8587	-4.18434	7.6	1.5	0.900221	0.122684	1808.25	708.132	15.9	2.9	0.097321	0.021197	0.121652	-0.00185	0.364955	0.188132	7.31839	0.456131	9.83674	0.297672	0.384419	1.18477	0.873458	1.07346	11.292	-1.81718	0	0	0	0	0	0	0	0	0	0	0	0	0	0
27027	MINNESOTA	Clay County	26	29.9	3.9	13.2494	-0.254714	3.59104	-0.543597	26.1987	0.507107	10.3	0.2	0.429444	0.056217	0	0	16.7	5.6	0.01952	0.086182	0.136641	-0.030774	0.488005	0.040508	9.6616	1.50179	12.9653	-0.501286	0.491909	0.320448	3.61709	-0.083523	13.2928	-5.66613	0	0	0	0	0	0	0	0	0	0	0	0	0	0
27029	MINNESOTA	Clearwater County	25.8	30.4	4.6	15.1475	0.361498	6.25478	0.265277	9.25331	-1.54742	16.3	-0.4	1.18722	-0.478862	455.182	961.292	17.4	3.6	0	0	0.712335	-0.231013	0.356168	-0.113508	7.04961	1.88295	17.286	1.32656	0.130595	0.209583	0.557996	0.535431	23.6191	-6.68967	0	0	0	0	0	0	0	0	0	0	0	0	0	0
27031	MINNESOTA	Cook County	25.1	26.9	1.8	10.1492	-0.640391	4.11571	-0.72588	7.41602	-5.81931	9.4	4.6	2.90248	-0.998318	387.19	2096.45	17	1.3	0	0.182749	0.580495	0.335708	0.967492	-0.236498	7.21721	-1.27254	17.3375	0.977083	0.096749	0.125021	0.541796	0.585538	11.3354	-3.71281	0	0	0	0	0	0	0	0	0	0	0	0	0	0
27033	MINNESOTA	Cottonwood County	23.9	27.4	3.5	11.694	-1.87447	2.43672	0.294232	14.8182	11.1851	11.7	-0.9	0.904085	-0.027641	1722.53	911.167	16.6	8.6	0.08219	0.007771	0.493137	0.045325	0.657516	0.062167	6.15836	-0.204453	22.0104	-1.89222	0.123284	0.35278	2.45747	1.95935	19.559	-5.29558	0	0	0	0	0	0	0	0	0	0	0	0	0	0
27035	MINNESOTA	Crow Wing County	25.2	24.8	-0.4	9.75745	0.847437	3.4566	0.416766	16.7037	-1.60692	9.7	2	2.25049	0.286993	3096.88	279.078	15.4	1.9	0.054447	0.057154	0.235939	0.004112	0.544474	0.125136	7.61302	0.579181	17.1419	0.6558	0.123414	0.335608	0.662444	0.255599	13.6687	-4.80293	0	0	0	0	0	0	0	0	0	0	0	0	0	0
27037	MINNESOTA	Dakota County	21.8	26	4.2	3.60698	1.49289	2.05347	2.03635	28.4673	2.29169	7.6	1.2	1.49198	0.068173	356.253	316.538	14.8	2.1	0.073053	0.045484	0.11239	0.009298	0.491706	0.138811	8.38286	0.828046	7.4197	1.07237	2.25173	1.72738	2.86369	1.55477	6.78516	-1.48374	0	0	0	0	0	0	0	0	0	0	0	0	0	0
27039	MINNESOTA	Dodge County	24.6	31.3	6.7	5.8319	0.176369	2.57018	-0.066582	14.7571	6.82126	8.4	1.1	0.563984	-0.034676	0	0	16.6	3.1	0.056398	-0.005822	0.225594	-0.07231	0.281992	0.021467	6.08178	-0.308618	12.0805	-0.175287	0.157916	0.031789	3.10191	1.18439	13.3133	-2.76075	0	0	0	0	0	0	0	0	0	0	0	0	0	0
27041	MINNESOTA	Douglas County	23.8	27.8	4	8.51605	2.82401	2.58315	0.898803	18.2136	7.01005	8.1	2.5	2.04138	0.228587	1641.14	-285.647	16.5	2.5	0.091405	0.018515	0.36562	-0.172171	0.731239	0.093163	6.04754	2.31679	17.9367	1.12116	0.298589	-0.192604	0.475305	0.442305	14.3846	-4.51488	0	0	0	0	0	0	0	0	0	0	0	0	0	0
27043	MINNESOTA	Faribault County	25.4	28.5	3.1	8.62683	4.85007	2.93796	0.931779	6.30656	14.3138	11.6	0.4	0.618009	-0.100227	2778.38	524.031	16.1	6.8	0.061801	0.007136	0.309004	0.172885	0.309004	0.173555	5.54689	4.88568	22.3472	-0.640308	0.234843	-0.093277	3.68333	1.08275	16.3731	-4.14052	0	0	0	0	0	0	0	0	0	0	0	0	0	0
27045	MINNESOTA	Fillmore County	23.3	28.4	5.1	10.1463	1.74095	2.37149	1.09056	18.4931	0.155457	9.1	4.7	0.804848	-0.182823	0	0	14.4	7.3	0.047344	-0.047344	0.426096	-0.089466	0.520784	0.007098	5.43193	1.59813	19.3164	-0.824509	0.241454	-0.069748	0.468706	0.289665	18.3196	-5.18982	0	0	0	0	0	0	0	0	0	0	0	0	0	0
27047	MINNESOTA	Freeborn County	24.9	28.7	3.8	8.37294	0.270874	2.7739	0.324911	26.1022	-3.62322	10.1	2.4	1.53449	0.098621	3337.07	2617.12	17.4	4.1	0.09207	-0.027558	0.184139	-0.023097	0.644488	0.129656	7.87349	-0.722357	18.9449	0.61553	0.368279	0.330193	6.63516	0.653938	18.8079	-6.22661	0	0	0	0	0	0	0	0	0	0	0	0	0	0
27049	MINNESOTA	Goodhue County	24.5	27.5	3	5.70736	2.07733	2.16288	1.75303	10.1287	4.853	7.1	2.4	1.9036	0.322892	1573.53	747.118	15.5	2.6	0.067986	0.084733	0.294604	-0.054431	0.521223	0.264186	6.57961	1.50025	14.9999	0.355886	0.593741	0.428077	1.00392	0.794128	13.3004	-4.04021	0	0	0	0	0	0	0	0	0	0	0	0	0	0
27051	MINNESOTA	Grant County	25.1	26.9	1.8	8.4057	4.3684	3.03454	-0.048225	6.70475	1.50123	10.8	0.8	0.636031	0.011403	1055.18	-758.612	16.4	4.4	0	0	0.477023	0.035746	0.159008	0.183751	5.85893	3.43519	22.9925	0.22625	0.047702	0.220529	0.699634	0.624758	16.4531	-3.04222	0	0	0	0	0	0	0	0	0	0	0	0	0	0
[truncated: 1,803 more rows]
[truncated: 36 more columns]
